# Supplementary material for: DNA methylation analysis to differentiate reference, breed, and parent-of-origin effects in the bovine pangenome era
Source: Gigascience. 2024 Oct 17;13:giae061. doi: 10.1093/gigascience/giae061 (PMC11484048; doi:10.1093/gigascience/giae061)
Supplement: giae061_Supplemental_Files [file giae061_supplemental_files.zip]

Archive with 19 entries (19 files):
- S. table 1 - WGBS mapping stats.xlsx
- S. table 10 - meth change.xlsx
- S. table 11 - REF TO REF QUANT BIAS.xlsx
- S. table 12 - DMRs.xlsx
- S. table 13 - DEGs_DESeq2.xlsx
- S. table 14 - DMR_DEG_overlap_normalised.xlsx
- S. table 15 - minimap2_accuarcy.xlsx
- S. table 16 - sample info.xlsx
- S. table 17 - CCA.xlsx
- S. table 18 - imprinted_genes.xlsx
- S. table 2 - global coverage stats.xlsx
- S. table 3 - CpG coverage stats.xlsx
- S. table 4 - global methylation.xlsx
- S. table 5 - Descriptive stats regional meth.xlsx
- S. table 6 - CpG Mapping between refs.xlsx
- S. table 7 - SNPs and SV enrichment.xlsx
- S. table 8 - CpG reference bias.xlsx
- S. table 9 - variable_cpgs.xlsx
- Supplementary figures.docx
