# Supplementary material for: DNA methylation analysis to differentiate reference, breed, and parent-of-origin effects in the bovine pangenome era
Source: Gigascience. 2024 Oct 17;13:giae061. doi: 10.1093/gigascience/giae061 (PMC11484048; doi:10.1093/gigascience/giae061)
Supplement: giae061_Supplemental_Files [file giae061_supplemental_files.zip › S. table 1 - WGBS mapping stats.xlsx]

## Sheet: Brahman reference
ID	Genetic Group (sire x dam)	sex	Total Reads	Mapped Reads	Duplication (%)	Reads after Deduplication	% of Reference with >= 10X coverage
F22	BixBi	female		1446434730	0.1432	1.23931e+09	0.9503
F46	BixBi	male		1459240885	0.1705	1.21044e+09	0.9382
F56	BixBi	male		1467440882	0.1265	1.28181e+09	0.9469
F65	BixBi	female		1448754779	0.1309	1.25911e+09	0.9534
F78	BixBi	male		1458872411	0.1298	1.26951e+09	0.9473
F99	BixBi	female		1456165712	0.0933	1.32031e+09	0.9532
F13	BixBt	female		1457892737	0.1402	1.2535e+09	0.9479
F62	BixBt	female		1448754779	0.1309	1.25911e+09	0.9534
F77	BixBt	male		1445110751	0.115	1.27892e+09	0.9528
F8	BixBt	female		1444005451	0.1609	1.21166e+09	0.9618
F80	BixBt	male		1464577657	0.1561	1.23596e+09	0.9506
F91	BixBt	male		1443525485	0.1568	1.21718e+09	0.9364
F100	BtxBi	female		1447998944	0.1488	1.23254e+09	0.9438
F104	BtxBi	female		1453563866	0.083	1.33292e+09	0.9444
F106	BtxBi	female		1465470566	0.1378	1.26353e+09	0.947
F61	BtxBi	male		1464778008	0.1381	1.26249e+09	0.961
F74	BtxBi	male		1451739409	0.132	1.26011e+09	0.9489
F97	BtxBi	male		1466486698	0.1617	1.22936e+09	0.9596
F103	BtxBt	male		1482459978	0.1621	1.24215e+09	0.9466
F105	BtxBt	male		1456187306	0.1656	1.21504e+09	0.9548
F52	BtxBt	male		1478046669	0.1573	1.24555e+09	0.9471
F53	BtxBt	female		1457033123	0.1347	1.26077e+09	0.9481
F60	BtxBt	female		1461632738	0.158	1.23069e+09	0.9434
F7	BtxBt	female		1460901794	0.165	1.21985e+09	0.9503

## Sheet: Angus reference
ID	Genetic Group (sire x dam)	sex	Raw Reads	Mapped Reads	Duplication (%)	Reads after deduplication	% of Reference with >= 10X coverage
F22	BixBi	female	1456382438	1443233302	0.117	1.27438e+09	0.9288
F46	BixBi	male	1468277550	1456373330	0.1248	1.27462e+09	0.9053
F56	BixBi	male	1476465992	1464699859	0.1026	1.31442e+09	0.9189
F65	BixBi	female	1457935230	1445899165	0.108	1.28974e+09	0.9331
F78	BixBi	male	1467641728	1456079341	0.1077	1.29926e+09	0.9194
F99	BixBi	female	1464980226	1453252724	0.074	1.34571e+09	0.9325
F13	BixBt	female	1466877242	1455206592	0.1051	1.30226e+09	0.9261
F62	BixBt	female	1465072014	1453080031	0.1033	1.30298e+09	0.9336
F77	BixBt	male	1453366256	1442512167	0.088	1.31557e+09	0.9268
F8	BixBt	female	1453179422	1441140730	0.1272	1.25783e+09	0.9455
F80	BixBt	male	1470000558	1462458030	0.1038	1.31065e+09	0.9214
F91	BixBt	male	1451268114	1441126352	0.1032	1.2924e+09	0.904
F100	BtxBi	female	1454055196	1445725273	0.1016	1.29884e+09	0.9214
F104	BtxBi	female	1461006554	1451164197	0.0574	1.36787e+09	0.924
F106	BtxBi	female	1472633342	1463073578	0.0921	1.32832e+09	0.9249
F61	BtxBi	male	1473430544	1462163188	0.1102	1.30103e+09	0.937
F74	BtxBi	male	1460155044	1449231960	0.103	1.29996e+09	0.922
F97	BtxBi	male	1474647698	1464047675	0.1109	1.30168e+09	0.9309
F103	BtxBt	male	1489299750	1480164977	0.1109	1.31601e+09	0.9209
F105	BtxBt	male	1463030078	1454131115	0.1058	1.30028e+09	0.9299
F52	BtxBt	male	1487331848	1475458669	0.1092	1.31434e+09	0.9237
F53	BtxBt	female	1465880454	1454077912	0.1027	1.30474e+09	0.9317
F60	BtxBt	female	1468568292	1459444576	0.0981	1.31627e+09	0.9245
F7	BtxBt	female	1471425512	1457808814	0.1273	1.27223e+09	0.9345
				1.45548e+09	0.103913	1.30424e+09	0.925867
