# Supplementary material for: DNA methylation analysis to differentiate reference, breed, and parent-of-origin effects in the bovine pangenome era
Source: Gigascience. 2024 Oct 17;13:giae061. doi: 10.1093/gigascience/giae061 (PMC11484048; doi:10.1093/gigascience/giae061)
Supplement: giae061_Supplemental_Files [file giae061_supplemental_files.zip › S. table 10 - meth change.xlsx]

## Sheet: AngusDMRs2BrahmanRef
Achrom	Astart	Astop	AmethDiff	ADMRid	Astrand	Bchrom	Bstart	Bstop	BmethDiff	Bqvalue	Bstrand	overlap
1	989009	990008	-18.7957	all_CpG_DMR_39	+	1	989000	990000	-10.2268	0.00746033	*	991
1	5971014	5972014	-16.0996	all_CpG_DMR_299	+	1	5971000	5972000	-12.0778	0.00631021	*	986
1	7072005	7073004	-13.2171	all_CpG_DMR_387	+	1	7072000	7073000	-24.6886	0.00530995	*	995
1	7098034	7099034	-11.0719	all_CpG_DMR_388	+	1	7098000	7099000	-12.5489	8.57617e-09	*	966
1	8672959	8673972	-12.0721	all_CpG_DMR_556	+	1	8673000	8674000	-13.4803	9.83122e-10	*	972
1	8703986	8704985	-14.0072	all_CpG_DMR_564	+	1	8704000	8705000	-10.0297	6.26114e-05	*	985
1	15277940	15278937	-22.2738	all_CpG_DMR_1288	+	1	15278000	15279000	-10.1998	8.8544e-07	*	937
1	16308970	16309991	-11.9563	all_CpG_DMR_1383	+	1	16309000	16310000	-11.2927	9.55708e-05	*	991
1	16402079	16403094	-10.9793	all_CpG_DMR_1397	+	1	16402000	16403000	-13.2342	1.30899e-07	*	921
1	16427094	16428095	-34.9375	all_CpG_DMR_1401	+	1	16427000	16428000	-19.6875	3.87048e-08	*	906
1	16856088	16857089	-36.1924	all_CpG_DMR_1455	+	1	16856000	16857000	-27.3092	0	*	912
1	18114058	18115056	-12.4455	all_CpG_DMR_1586	+	1	18114000	18115000	-18.0249	7.39359e-06	*	942
1	18115057	18116057	-19.533	all_CpG_DMR_1587	+	1	18115000	18116000	-13.8371	0.000214557	*	943
1	20527908	20528916	-15.427	all_CpG_DMR_1832	+	1	20528000	20529000	-13.4374	0.0054568	*	916
1	20533940	20534935	-13.7814	all_CpG_DMR_1834	+	1	20534000	20535000	-17.1186	6.8e-15	*	935
1	23587029	23587949	-46.3047	all_CpG_DMR_2268	+	1	23587000	23588000	-47.0085	6e-16	*	920
1	23659958	23660957	-12.1967	all_CpG_DMR_2282	+	1	23660000	23661000	-11.6847	0.000498207	*	957
1	23661957	23662960	-23.8772	all_CpG_DMR_2284	+	1	23662000	23663000	-36.644	2.9205e-12	*	960
1	23714015	23715014	-34.5784	all_CpG_DMR_2294	+	1	23714000	23715000	-24.6279	0	*	985
1	23720022	23721023	-15.6187	all_CpG_DMR_2295	+	1	23720000	23721000	-12.4207	1.15203e-07	*	978
1	24254964	24255963	-17.6998	all_CpG_DMR_2388	+	1	24255000	24256000	-17.9902	3.68498e-08	*	963
1	24282017	24283014	-10.3062	all_CpG_DMR_2394	+	1	24282000	24283000	-11.7309	0.000762751	*	983
1	25055979	25056980	-27.0947	all_CpG_DMR_2521	+	1	25056000	25057000	-18.949	5.4039e-11	*	980
1	25056981	25057980	-16.2287	all_CpG_DMR_2522	+	1	25057000	25058000	-30.6007	0	*	980
1	25106016	25107019	-33.7346	all_CpG_DMR_2527	+	1	25106000	25107000	-20.7892	2.09836e-11	*	984
1	25369941	25370943	-15.5231	all_CpG_DMR_2581	+	1	25370000	25371000	-22.9507	0.000622127	*	943
1	25379902	25380900	-13.9828	all_CpG_DMR_2586	+	1	25380000	25381000	-15.1845	0	*	900
1	28202929	28203927	26.8805	all_CpG_DMR_2983	+	1	28203000	28204000	19.4301	1.22494e-07	*	927
1	29074982	29075981	-31.6416	all_CpG_DMR_3158	+	1	29075000	29076000	-28.5124	0	*	981
1	30359076	30360074	-35.5196	all_CpG_DMR_3395	+	1	30359000	30360000	-38.3201	0	*	924
1	30379091	30380089	-26.6789	all_CpG_DMR_3405	+	1	30379000	30380000	-14.0707	0.000289509	*	909
1	32169921	32170914	-16.9145	all_CpG_DMR_3617	+	1	32170000	32171000	-14.411	0.000717046	*	914
1	32742055	32743062	-11.763	all_CpG_DMR_3711	+	1	32742000	32743000	-12.0138	1.29965e-07	*	945
1	32749082	32750077	-30.2456	all_CpG_DMR_3713	+	1	32749000	32750000	-18.9547	2.65637e-06	*	918
1	32815096	32816095	-14.3837	all_CpG_DMR_3723	+	1	32815000	32816000	-10.4491	0.000229466	*	904
1	32846041	32847037	-24.0002	all_CpG_DMR_3731	+	1	32846000	32847000	-19.023	2.62973e-08	*	959
1	32944995	32945994	-40.7745	all_CpG_DMR_3748	+	1	32945000	32946000	-23.0582	0	*	994
1	33018952	33019930	-10.5886	all_CpG_DMR_3757	+	1	33019000	33020000	-15.5695	8.86602e-06	*	930
1	33241030	33242042	-35.6593	all_CpG_DMR_3804	+	1	33241000	33242000	-37.2055	0	*	970
1	33254047	33255046	-12.2446	all_CpG_DMR_3808	+	1	33254000	33255000	-42.9061	0	*	953
1	33298031	33299028	-15.1299	all_CpG_DMR_3818	+	1	33298000	33299000	-28.8609	1.88939e-07	*	969
1	35608993	35609993	-19.9945	all_CpG_DMR_4186	+	1	35609000	35610000	-20.788	8.53598e-06	*	993
1	35637094	35638094	-32.3042	all_CpG_DMR_4190	+	1	35637000	35638000	-10.6383	4.90768e-06	*	906
1	35650010	35651033	-15.7647	all_CpG_DMR_4193	+	1	35650000	35651000	-11.3466	6.36763e-06	*	990
1	35651034	35652033	-17.9325	all_CpG_DMR_4194	+	1	35651000	35652000	-23.5849	1.90133e-09	*	966
1	35652034	35653031	-14.1531	all_CpG_DMR_4195	+	1	35652000	35653000	-15.9118	1.19447e-10	*	966
1	38013980	38014986	-68.4374	all_CpG_DMR_4667	+	1	38014000	38015000	-67.8803	0	*	986
1	38029996	38031011	-23.3006	all_CpG_DMR_4672	+	1	38030000	38031000	-12.2121	2.75869e-06	*	1000
1	38057030	38058031	-30.6281	all_CpG_DMR_4676	+	1	38057000	38058000	-23.8148	7.63639e-11	*	970
1	38064034	38065034	-13.9645	all_CpG_DMR_4679	+	1	38064000	38065000	-14.0918	0.00020684	*	966
1	38091059	38092058	-19.0498	all_CpG_DMR_4688	+	1	38091000	38092000	-13.7688	1.19082e-06	*	941
1	38526975	38527974	-28.5803	all_CpG_DMR_4781	+	1	38527000	38528000	-19.546	1.62115e-09	*	974
1	38540964	38541962	-34.522	all_CpG_DMR_4786	+	1	38541000	38542000	-39.1099	0	*	962
1	38554948	38555947	-27.5735	all_CpG_DMR_4790	+	1	38555000	38556000	-21.075	0	*	947
1	41455097	41456097	-15.4441	all_CpG_DMR_5273	+	1	41455000	41456000	-25.5618	0.00348329	*	903
1	42196940	42197939	-12.212	all_CpG_DMR_5352	+	1	42197000	42198000	-25.43	0	*	939
1	42198926	42199933	-24.9416	all_CpG_DMR_5353	+	1	42199000	42200000	-15.9752	6.34838e-07	*	933
1	42206934	42207938	-21.0145	all_CpG_DMR_5354	+	1	42207000	42208000	-10.569	7.53711e-05	*	938
1	42349979	42350989	-35.8299	all_CpG_DMR_5393	+	1	42350000	42351000	-38.0734	7.62e-14	*	989
1	42370944	42371944	-25.6987	all_CpG_DMR_5401	+	1	42371000	42372000	-12.1669	5.69944e-10	*	944
1	42590043	42591041	-40.6893	all_CpG_DMR_5441	+	1	42590000	42591000	-62.8743	0	*	957
1	42594002	42595000	-13.7085	all_CpG_DMR_5442	+	1	42594000	42595000	-15.3684	1.58058e-09	*	998
1	42613948	42614952	-21.9693	all_CpG_DMR_5445	+	1	42614000	42615000	-50.4964	0	*	952
1	42651914	42652913	-15.7849	all_CpG_DMR_5456	+	1	42652000	42653000	-16.4232	5.94e-14	*	913
1	42792957	42793958	-19.884	all_CpG_DMR_5501	+	1	42793000	42794000	-15.4554	9.52961e-06	*	958
1	46018929	46019930	-17.2387	all_CpG_DMR_5953	+	1	46019000	46020000	-21.9098	1.06e-14	*	930
1	48035079	48036078	-14.2521	all_CpG_DMR_6306	+	1	48035000	48036000	-10.484	2.51582e-05	*	921
1	48087903	48088906	-25.0132	all_CpG_DMR_6312	+	1	48088000	48089000	-21.1859	3.51236e-11	*	906
1	48179045	48180061	-13.0294	all_CpG_DMR_6333	+	1	48179000	48180000	-11.5917	0.00101435	*	955
1	48190079	48191072	-37.4122	all_CpG_DMR_6338	+	1	48190000	48191000	-19.649	1.34149e-07	*	921
1	48258930	48259928	-36.0825	all_CpG_DMR_6353	+	1	48259000	48260000	-36.7869	0	*	928
1	49843069	49844072	-16.9874	all_CpG_DMR_6698	+	1	49843000	49844000	-22.6748	0	*	931
1	49844073	49845072	-23.1886	all_CpG_DMR_6699	+	1	49844000	49845000	-10.1138	1.58565e-09	*	927
1	49929071	49930070	-12.9552	all_CpG_DMR_6703	+	1	49929000	49930000	-23.8483	1.16509e-08	*	929
1	49974059	49975057	-17.6031	all_CpG_DMR_6709	+	1	49974000	49975000	-10.3142	5.19985e-05	*	941
1	50023020	50024021	-12.1274	all_CpG_DMR_6726	+	1	50023000	50024000	-10.8578	4.56711e-07	*	980
1	50454969	50455968	-26.7411	all_CpG_DMR_6799	+	1	50455000	50456000	-21.2494	5.79838e-10	*	968
1	50483957	50484956	-11.598	all_CpG_DMR_6805	+	1	50484000	50485000	-13.885	6.08965e-09	*	956
1	50492945	50493950	-13.8322	all_CpG_DMR_6809	+	1	50493000	50494000	-23.7413	0	*	950
1	50499948	50500945	-18.8122	all_CpG_DMR_6811	+	1	50500000	50501000	-31.0491	0	*	945
1	50503947	50504942	-44.7657	all_CpG_DMR_6812	+	1	50504000	50505000	-59.4536	0	*	942
1	50515936	50516935	-11.2797	all_CpG_DMR_6817	+	1	50516000	50517000	-15.1409	4.81658e-07	*	935
1	50562994	50563985	-61.1969	all_CpG_DMR_6821	+	1	50563000	50564000	-62.7261	0	*	985
1	50591930	50592929	-22.037	all_CpG_DMR_6829	+	1	50592000	50593000	-23.128	0.00118772	*	929
1	50598909	50599907	-17.7328	all_CpG_DMR_6833	+	1	50599000	50600000	-32.8487	0	*	907
1	50610920	50611929	-48	all_CpG_DMR_6836	+	1	50611000	50612000	-21.5418	2.74382e-05	*	929
1	50611930	50612929	-17.3446	all_CpG_DMR_6837	+	1	50612000	50613000	-28.8063	0	*	929
1	50619910	50620906	-14.5842	all_CpG_DMR_6841	+	1	50620000	50621000	-18.5646	9.11813e-11	*	906
1	50648909	50649908	-35.7397	all_CpG_DMR_6849	+	1	50649000	50650000	-27.3317	4.1427e-11	*	908
1	50864966	50865965	-11.9654	all_CpG_DMR_6911	+	1	50865000	50866000	-11.6153	0.000372833	*	965
1	51499978	51500976	-25.5315	all_CpG_DMR_7021	+	1	51500000	51501000	-29.8804	0	*	976
1	51861062	51862060	-26.9836	all_CpG_DMR_7094	+	1	51861000	51862000	-27.804	0	*	938
1	51863061	51864060	-19.2556	all_CpG_DMR_7095	+	1	51863000	51864000	-11.2597	5.02402e-05	*	939
1	52762958	52763957	-14.212	all_CpG_DMR_7201	+	1	52763000	52764000	-21.9257	3.5e-15	*	957
1	52771045	52772059	-61.969	all_CpG_DMR_7202	+	1	52771000	52772000	-56.872	0	*	955
1	52776041	52777040	-10.2802	all_CpG_DMR_7203	+	1	52776000	52777000	-11.6283	3.92624e-07	*	959
1	52778041	52779038	-13.0263	all_CpG_DMR_7204	+	1	52778000	52779000	-27.3354	0	*	959
1	53084953	53085948	-12.2955	all_CpG_DMR_7235	+	1	53085000	53086000	-15.3672	1.76703e-06	*	948
1	53171959	53172957	-23.2876	all_CpG_DMR_7245	+	1	53172000	53173000	-37.4126	1.2e-15	*	957
1	53373027	53374026	-19.5112	all_CpG_DMR_7267	+	1	53373000	53374000	-15.6986	3.2866e-12	*	973
1	53800052	53801051	-13.7383	all_CpG_DMR_7360	+	1	53800000	53801000	-24.3989	0	*	948
1	53802045	53803040	-18.3754	all_CpG_DMR_7362	+	1	53802000	53803000	-10.2714	0.000806167	*	955
1	54196986	54197985	-18.1363	all_CpG_DMR_7437	+	1	54197000	54198000	-13.1006	0.00225997	*	985
1	54225985	54226981	-11.9909	all_CpG_DMR_7442	+	1	54226000	54227000	-13.3743	0.00113941	*	981
1	54237973	54238972	-20.9484	all_CpG_DMR_7445	+	1	54238000	54239000	-16.58	3.45102e-09	*	972
1	54241979	54242979	-11.5058	all_CpG_DMR_7447	+	1	54242000	54243000	-15.4034	2.258e-13	*	979
1	54243984	54244983	-31.3821	all_CpG_DMR_7449	+	1	54244000	54245000	-24.2849	0	*	983
1	54295056	54296048	-17.013	all_CpG_DMR_7460	+	1	54295000	54296000	-16.3355	1.94032e-07	*	944
1	54707900	54708903	-11.5714	all_CpG_DMR_7518	+	1	54708000	54709000	-15.2584	1.21634e-09	*	903
1	55989059	55990058	-13.4514	all_CpG_DMR_7770	+	1	55989000	55990000	-16.4597	7.43e-14	*	941
1	55991059	55992058	-15.2868	all_CpG_DMR_7772	+	1	55991000	55992000	-20.4189	0	*	941
1	56140918	56141917	-46.2369	all_CpG_DMR_7804	+	1	56141000	56142000	-45.4865	3e-15	*	917
1	57929036	57930039	-24.7313	all_CpG_DMR_7990	+	1	57929000	57930000	-21.6521	1.99349e-07	*	964
1	57943982	57944981	-14.2976	all_CpG_DMR_7993	+	1	57944000	57945000	-18.2108	1.11977e-07	*	981
1	57976968	57977967	-11.1797	all_CpG_DMR_7998	+	1	57977000	57978000	-15.9814	0.000276463	*	967
1	57985966	57986965	-28.7041	all_CpG_DMR_7999	+	1	57986000	57987000	-14.3047	0.00289457	*	965
1	58324073	58325072	-28.2845	all_CpG_DMR_8012	+	1	58324000	58325000	-15.0985	2.97217e-05	*	927
1	58328073	58329081	-21.163	all_CpG_DMR_8014	+	1	58328000	58329000	-16.0655	5.14242e-05	*	927
1	58626066	58627066	-17.8254	all_CpG_DMR_8033	+	1	58626000	58627000	-20.6642	3.826e-13	*	934
1	58631088	58632093	-13.601	all_CpG_DMR_8034	+	1	58631000	58632000	-18.2777	0	*	912
1	65287084	65288083	-22.9731	all_CpG_DMR_8742	+	1	65287000	65288000	-17.0144	4.35436e-05	*	916
1	65291083	65292081	-13.6832	all_CpG_DMR_8744	+	1	65291000	65292000	-16.9641	4.59995e-05	*	917
1	65292082	65293071	-11.2628	all_CpG_DMR_8745	+	1	65292000	65293000	-10.9885	8.10718e-07	*	918
1	66191012	66192010	-34.6148	all_CpG_DMR_8845	+	1	66191000	66192000	-18.7879	6.02471e-08	*	988
1	66192011	66193008	-28.2602	all_CpG_DMR_8846	+	1	66192000	66193000	-17.055	3.26767e-09	*	989
1	66196008	66197007	-42.0535	all_CpG_DMR_8847	+	1	66196000	66197000	-11.5983	3.12321e-09	*	992
1	66198010	66199009	-29.331	all_CpG_DMR_8848	+	1	66198000	66199000	-20.0679	1.3e-15	*	990
1	66200007	66201007	-20.5345	all_CpG_DMR_8849	+	1	66200000	66201000	-17.3181	1.09353e-09	*	993
1	66202011	66203012	-18.3802	all_CpG_DMR_8850	+	1	66202000	66203000	-24.7005	2.9e-15	*	989
1	66205011	66206025	-11.4107	all_CpG_DMR_8851	+	1	66205000	66206000	-22.0721	3.2e-15	*	989
1	66206026	66207075	-11.5737	all_CpG_DMR_8852	+	1	66206000	66207000	-11.3915	1.50022e-07	*	974
1	75205094	75206093	-11.5873	all_CpG_DMR_9530	+	1	75205000	75206000	-11.572	1.71824e-05	*	906
1	75245051	75245951	-21.1962	all_CpG_DMR_9532	+	1	75245000	75246000	-24.7059	4.36436e-08	*	900
1	75413005	75413998	-13.237	all_CpG_DMR_9554	+	1	75413000	75414000	-10.3622	0.000454808	*	993
1	77813032	77814029	-19.7941	all_CpG_DMR_9883	+	1	77813000	77814000	-29.3112	0	*	968
1	77895025	77896024	-16.8518	all_CpG_DMR_9895	+	1	77895000	77896000	-10.135	0.00214537	*	975
1	79381933	79382928	-22.6115	all_CpG_DMR_10038	+	1	79382000	79383000	-12.7881	1.44276e-07	*	928
1	79387937	79388935	-25.355	all_CpG_DMR_10040	+	1	79388000	79389000	-57.135	0	*	935
1	79391933	79392933	-14.5595	all_CpG_DMR_10042	+	1	79392000	79393000	-22.6992	0	*	933
1	79423936	79424919	-10.3843	all_CpG_DMR_10046	+	1	79424000	79425000	-16.3054	1.63139e-10	*	919
1	79432952	79433951	-11.2824	all_CpG_DMR_10049	+	1	79433000	79434000	-16.2344	2.21724e-07	*	951
1	79468927	79469924	-18.1985	all_CpG_DMR_10056	+	1	79469000	79470000	-43.125	0	*	924
1	82861958	82862957	-11.046	all_CpG_DMR_10374	+	1	82862000	82863000	-27.1633	0	*	957
1	85545959	85546958	-10.6175	all_CpG_DMR_10707	+	1	85546000	85547000	-10.7955	3.14496e-07	*	958
1	85549956	85550963	-40.0329	all_CpG_DMR_10708	+	1	85550000	85551000	-34.7864	0	*	963
1	85567962	85568961	-12.903	all_CpG_DMR_10713	+	1	85568000	85569000	-11.7173	0.000288206	*	961
1	85590936	85591931	-29.1187	all_CpG_DMR_10717	+	1	85591000	85592000	-37.5	0	*	931
1	87459933	87460932	-21.2089	all_CpG_DMR_10950	+	1	87460000	87461000	-14.0129	1.49756e-09	*	932
1	88495988	88496987	-13.323	all_CpG_DMR_11138	+	1	88496000	88497000	-12.1204	1.80826e-05	*	987
1	88504987	88505986	-17.8485	all_CpG_DMR_11142	+	1	88505000	88506000	-13.2069	6.35155e-07	*	986
1	90191907	90192906	-21.4666	all_CpG_DMR_11452	+	1	90192000	90193000	-14.1026	3.60337e-07	*	906
1	90989971	90990970	-32.267	all_CpG_DMR_11578	+	1	90990000	90991000	-27.0603	7.583e-12	*	970
1	91105996	91106995	-17.4814	all_CpG_DMR_11597	+	1	91106000	91107000	-15.1515	6.16645e-07	*	995
1	91188091	91189090	15.5612	all_CpG_DMR_11618	+	1	91188000	91189000	12.0465	9.53541e-05	*	909
1	91362095	91363095	-20.6708	all_CpG_DMR_11646	+	1	91362000	91363000	-11.6288	0.000267348	*	905
1	91670904	91671915	-13.2745	all_CpG_DMR_11691	+	1	91671000	91672000	-20.4319	1.38992e-09	*	915
1	91671916	91672913	-10.1576	all_CpG_DMR_11692	+	1	91672000	91673000	-15.236	1.04528e-08	*	913
1	91732080	91733079	-25.6923	all_CpG_DMR_11709	+	1	91732000	91733000	-34.8387	0	*	920
1	92682995	92684005	-35.2773	all_CpG_DMR_11858	+	1	92683000	92684000	-26.8111	5.5e-15	*	1000
1	92713026	92714024	-13.839	all_CpG_DMR_11865	+	1	92713000	92714000	-13.6007	0.000340669	*	974
1	92948008	92949007	-19.442	all_CpG_DMR_11920	+	1	92948000	92949000	-20.0709	3.6473e-12	*	992
1	92983986	92984986	-21.1618	all_CpG_DMR_11932	+	1	92984000	92985000	-23.8979	0	*	986
1	92999986	93000985	-23.6031	all_CpG_DMR_11936	+	1	93000000	93001000	-17.9604	1.80605e-07	*	985
1	93685099	93686098	-25.822	all_CpG_DMR_12093	+	1	93685000	93686000	-19.6688	8.79925e-08	*	901
1	96143071	96144070	-29.9498	all_CpG_DMR_12466	+	1	96143000	96144000	-10.6766	7.56608e-07	*	929
1	97487029	97488026	-40.8722	all_CpG_DMR_12633	+	1	97487000	97488000	-34.598	0	*	971
1	97677991	97678990	-14.8643	all_CpG_DMR_12652	+	1	97678000	97679000	-12.4488	4.18017e-07	*	990
1	97682993	97683993	-30.9551	all_CpG_DMR_12655	+	1	97683000	97684000	-33.2016	0	*	993
1	97863033	97864032	-24.368	all_CpG_DMR_12676	+	1	97863000	97864000	-27.1105	0	*	967
1	97884052	97885049	-23.9746	all_CpG_DMR_12683	+	1	97884000	97885000	-36.6351	0	*	948
1	97989916	97990916	-11.2005	all_CpG_DMR_12697	+	1	97990000	97991000	-16.7481	1.50525e-05	*	916
1	98263947	98264944	19.4906	all_CpG_DMR_12729	+	1	98264000	98265000	17.8095	0.000971098	*	944
1	98605033	98606070	-26.7664	all_CpG_DMR_12795	+	1	98605000	98606000	-10.2522	0.000672865	*	967
1	98606071	98607070	-12.7934	all_CpG_DMR_12796	+	1	98606000	98607000	-20.7283	0	*	929
1	98943041	98944040	-16.442	all_CpG_DMR_12849	+	1	98943000	98944000	-16.3101	0.00881133	*	959
1	98971075	98972074	-19.2702	all_CpG_DMR_12855	+	1	98971000	98972000	-14.1354	6.34493e-05	*	925
1	99712081	99713080	-17.758	all_CpG_DMR_12970	+	1	99712000	99713000	-17.846	3.4764e-07	*	919
1	100835053	100836044	-23.8652	all_CpG_DMR_13153	+	1	100835000	100836000	-33.3333	7.15207e-10	*	947
1	100912088	100913090	-13.1794	all_CpG_DMR_13163	+	1	100912000	100913000	-13.6211	0.000537846	*	912
1	101535958	101536956	-35.6065	all_CpG_DMR_13273	+	1	101536000	101537000	-33.4892	0	*	956
1	101924046	101925005	-27.7539	all_CpG_DMR_13322	+	1	101924000	101925000	-32.9861	1.9975e-12	*	954
1	102171046	102172042	-19.1831	all_CpG_DMR_13363	+	1	102171000	102172000	-18.5905	4.04079e-06	*	954
1	102698961	102699954	-20.8295	all_CpG_DMR_13440	+	1	102699000	102700000	-12.5648	4.66225e-09	*	954
1	102705937	102706936	-11.5121	all_CpG_DMR_13442	+	1	102706000	102707000	-17.9172	0.000298301	*	936
1	102897957	102898952	-46.3824	all_CpG_DMR_13461	+	1	102898000	102899000	-21.457	7.37e-14	*	952
1	102898953	102899951	-25.8185	all_CpG_DMR_13462	+	1	102899000	102900000	-37.0656	0	*	951
1	102899952	102900948	-38.9468	all_CpG_DMR_13463	+	1	102900000	102901000	-33.9052	1.436e-13	*	948
1	103494940	103495942	-12.3555	all_CpG_DMR_13519	+	1	103495000	103496000	-15.5449	2.42281e-06	*	942
1	103575939	103576938	-28.0408	all_CpG_DMR_13533	+	1	103576000	103577000	-14.8686	0.000360755	*	938
1	103576939	103577940	-22.8919	all_CpG_DMR_13534	+	1	103577000	103578000	-21.8688	1.54775e-08	*	940
1	104306046	104307017	-37.5345	all_CpG_DMR_13626	+	1	104306000	104307000	-10.5485	0.000166463	*	954
1	104323007	104324007	-17.1292	all_CpG_DMR_13628	+	1	104323000	104324000	-17.0728	1.32177e-08	*	993
1	104442931	104443926	-14.6487	all_CpG_DMR_13645	+	1	104443000	104444000	-10.3	0.0015171	*	926
1	108246975	108247968	-16.3742	all_CpG_DMR_14131	+	1	108247000	108248000	-15.141	9e-16	*	968
1	108676915	108677925	-21.1715	all_CpG_DMR_14200	+	1	108677000	108678000	-11.61	2.27559e-05	*	925
1	108896016	108897015	-17.3548	all_CpG_DMR_14218	+	1	108896000	108897000	-19.9699	1.81e-14	*	984
1	108909989	108910988	-28.3021	all_CpG_DMR_14221	+	1	108910000	108911000	-17.8016	2.99684e-06	*	988
1	109020957	109021957	-13.369	all_CpG_DMR_14239	+	1	109021000	109022000	-13.94	3.95493e-07	*	957
1	109150969	109151968	-20.0554	all_CpG_DMR_14263	+	1	109151000	109152000	-14.455	5.90871e-06	*	968
1	109320902	109321901	-55.243	all_CpG_DMR_14289	+	1	109321000	109322000	-38.7665	0	*	901
1	109551020	109551994	-36.4217	all_CpG_DMR_245709	+	1	109551000	109552000	-13.7668	0.00160333	*	974
1	109750992	109751987	-28.1481	all_CpG_DMR_14349	+	1	109751000	109752000	-19.457	5.55852e-11	*	987
1	109755990	109756991	-21.1725	all_CpG_DMR_14350	+	1	109756000	109757000	-12.8374	6.76206e-06	*	991
1	109782016	109783016	-10.8542	all_CpG_DMR_14354	+	1	109782000	109783000	-17.0344	5.63e-14	*	984
1	109846091	109847095	-17.3451	all_CpG_DMR_14361	+	1	109846000	109847000	-12.0801	1.87251e-05	*	909
1	110856904	110857903	-30.231	all_CpG_DMR_14453	+	1	110857000	110858000	-17.3824	5.88721e-06	*	903
1	110858900	110859900	-11.3273	all_CpG_DMR_14455	+	1	110859000	110860000	-14.8139	3.1e-15	*	900
1	110961998	110962997	-13.4862	all_CpG_DMR_14479	+	1	110962000	110963000	-20.3716	0	*	997
1	111116024	111117022	-35.002	all_CpG_DMR_14507	+	1	111116000	111117000	-21.8562	0	*	976
1	111121013	111122009	-11.7569	all_CpG_DMR_14509	+	1	111121000	111122000	-26.3809	0	*	987
1	111124001	111125016	-22.6017	all_CpG_DMR_14510	+	1	111124000	111125000	-13.5371	0.000769648	*	999
1	111138022	111139021	-12.3887	all_CpG_DMR_14515	+	1	111138000	111139000	-26.6419	0	*	978
1	111207038	111208037	-29.289	all_CpG_DMR_14534	+	1	111207000	111208000	-30.0288	0	*	962
1	111554095	111555094	-19.8437	all_CpG_DMR_14569	+	1	111554000	111555000	-10.5185	0.00383303	*	905
1	113129005	113130005	-40.2885	all_CpG_DMR_14781	+	1	113129000	113130000	-33.2248	0	*	995
1	113316032	113317031	-12.8124	all_CpG_DMR_14811	+	1	113316000	113317000	-14.2521	2.52076e-07	*	968
1	113342038	113343053	-42.2857	all_CpG_DMR_14819	+	1	113342000	113343000	-41.8445	1e-16	*	962
1	113455973	113456969	-10.5977	all_CpG_DMR_14846	+	1	113456000	113457000	-11.2732	0.00455832	*	969
1	113463964	113464963	-16.4102	all_CpG_DMR_14848	+	1	113464000	113465000	-12.8739	0.00019076	*	963
1	113648922	113649921	-22.8916	all_CpG_DMR_14876	+	1	113649000	113650000	-21.9798	9.77135e-05	*	921
1	113737053	113738045	-26.1969	all_CpG_DMR_14893	+	1	113737000	113738000	-29.0323	1.10659e-08	*	947
1	113754052	113755051	-10.3851	all_CpG_DMR_14898	+	1	113754000	113755000	-11.267	0.000216216	*	948
1	114657916	114658916	-11.3679	all_CpG_DMR_15028	+	1	114658000	114659000	-10.289	4.87971e-06	*	916
1	115781944	115782943	-14.6096	all_CpG_DMR_15192	+	1	115782000	115783000	-14.1895	2.21147e-07	*	943
1	116645921	116646921	-11.6968	all_CpG_DMR_15314	+	1	116646000	116647000	-12.9661	3.10624e-05	*	921
1	116669974	116670967	-19.3446	all_CpG_DMR_15319	+	1	116670000	116671000	-12.2978	5.16278e-08	*	967
1	116847929	116848928	-15.8763	all_CpG_DMR_15330	+	1	116848000	116849000	-12.7641	5.58383e-11	*	928
1	118177051	118178050	-18.8037	all_CpG_DMR_15481	+	1	118177000	118178000	-20.6195	0	*	949
1	118190065	118191064	-16.8175	all_CpG_DMR_15484	+	1	118190000	118191000	-11.8642	3.72899e-08	*	935
1	118194065	118195063	-20.8296	all_CpG_DMR_15486	+	1	118194000	118195000	-22.6134	9.87e-14	*	935
1	118200064	118201066	-10.6421	all_CpG_DMR_15489	+	1	118200000	118201000	-12.1425	2.06194e-11	*	936
1	121947046	121948044	-18.8039	all_CpG_DMR_16018	+	1	121947000	121948000	-15.1052	0.00454881	*	954
1	125061046	125062045	-18.6434	all_CpG_DMR_16481	+	1	125061000	125062000	-17.9447	0	*	954
1	130953998	130954999	-10.7548	all_CpG_DMR_17076	+	1	130954000	130955000	-13.3484	2.74848e-08	*	999
1	133324086	133325084	-16.7473	all_CpG_DMR_17311	+	1	133324000	133325000	-32.4866	0	*	914
1	133334091	133335090	-12.4864	all_CpG_DMR_17315	+	1	133334000	133335000	-14.3752	2.53757e-08	*	909
1	133861075	133862074	-33.1041	all_CpG_DMR_17383	+	1	133861000	133862000	-25.9183	0	*	925
1	134243066	134244065	-18.7348	all_CpG_DMR_17415	+	1	134243000	134244000	-29.5824	1.12615e-08	*	934
1	135986912	135987911	-28.9322	all_CpG_DMR_17650	+	1	135987000	135988000	-13.1741	0.00142456	*	911
1	136076937	136077936	-48.4694	all_CpG_DMR_17674	+	1	136077000	136078000	-18.4039	3e-16	*	936
1	136548008	136549012	-12.2936	all_CpG_DMR_17755	+	1	136548000	136549000	-21.5958	3.20904e-11	*	992
1	137139967	137140966	-16.762	all_CpG_DMR_17843	+	1	137140000	137141000	-15.1395	7.70518e-05	*	966
1	137141969	137142969	-16.6691	all_CpG_DMR_17844	+	1	137142000	137143000	-10.7457	0.000404655	*	969
1	137153072	137154073	-16.8773	all_CpG_DMR_17848	+	1	137153000	137154000	-11.1576	0.000345006	*	928
1	137173062	137174060	-17.9788	all_CpG_DMR_17857	+	1	137173000	137174000	-15.3468	9.63648e-09	*	938
1	137981049	137982048	-10.5965	all_CpG_DMR_17936	+	1	137981000	137982000	-12.8361	0.001923	*	951
1	139314024	139315023	-20.1933	all_CpG_DMR_18133	+	1	139314000	139315000	-36.0014	0	*	976
1	139336980	139337979	-13.5069	all_CpG_DMR_18142	+	1	139337000	139338000	-18.4643	1.79e-14	*	979
1	139342992	139343997	-25.1766	all_CpG_DMR_18144	+	1	139343000	139344000	-10.6045	1.22559e-09	*	997
1	139348001	139348993	-17.5735	all_CpG_DMR_18148	+	1	139348000	139349000	-12.586	1.0374e-06	*	992
1	139402957	139403950	-40.2943	all_CpG_DMR_18162	+	1	139403000	139404000	-15.0753	0.000314093	*	950
1	139770950	139771937	-17.6217	all_CpG_DMR_18248	+	1	139771000	139772000	-11.7639	2.42394e-10	*	937
1	139772949	139773948	-10.4769	all_CpG_DMR_18250	+	1	139773000	139774000	-20.9152	4.5552e-12	*	948
1	142845988	142846987	-12.2989	all_CpG_DMR_18560	+	1	142846000	142847000	-15.4173	0	*	987
1	143922078	143923077	-12.6964	all_CpG_DMR_18665	+	1	143922000	143923000	-11.0239	1.342e-12	*	922
1	144546003	144547001	-12.3077	all_CpG_DMR_18724	+	1	144546000	144547000	-26.4354	0	*	997
1	145473088	145474083	-13.6708	all_CpG_DMR_18780	+	1	145473000	145474000	-16.853	3.2939e-11	*	912
1	145748979	145749979	-11.1974	all_CpG_DMR_18818	+	1	145749000	145750000	-16.8822	0	*	979
1	147253909	147254908	-12.4452	all_CpG_DMR_19033	+	1	147254000	147255000	-13.5701	0	*	908
1	147267085	147268083	-16.6957	all_CpG_DMR_19037	+	1	147267000	147268000	-16.9654	6.4e-15	*	915
1	147289072	147290099	-10.4697	all_CpG_DMR_19043	+	1	147289000	147290000	-10.4108	3.47971e-11	*	928
1	147637079	147638092	-10.2889	all_CpG_DMR_19141	+	1	147637000	147638000	-10.5723	7.37265e-06	*	921
1	149342057	149343056	-16.5224	all_CpG_DMR_19337	+	1	149342000	149343000	-13.576	3.72609e-05	*	943
1	149439084	149440083	-10.8066	all_CpG_DMR_19357	+	1	149439000	149440000	-13.7039	3.42248e-10	*	916
1	149615899	149616914	-10.0249	all_CpG_DMR_19395	+	1	149616000	149617000	-23.8108	0	*	914
1	149739902	149740901	-24.0192	all_CpG_DMR_19430	+	1	149740000	149741000	-15.3511	1.44406e-10	*	901
1	149887002	149888005	-31.2562	all_CpG_DMR_19460	+	1	149887000	149888000	-15.8085	3.78988e-09	*	998
1	150310945	150311944	-13.3165	all_CpG_DMR_19520	+	1	150311000	150312000	-15.2421	0	*	944
1	152863058	152864057	-11.2388	all_CpG_DMR_19848	+	1	152863000	152864000	-11.8	0	*	942
1	152864058	152865056	-18.2357	all_CpG_DMR_19849	+	1	152864000	152865000	-16.4037	0	*	942
1	152902951	152903948	-12.3459	all_CpG_DMR_19855	+	1	152903000	152904000	-18.0549	0	*	948
1	152916959	152917958	-18.6573	all_CpG_DMR_19858	+	1	152917000	152918000	-12.4583	2.10292e-06	*	958
1	154706060	154707060	-21.8181	all_CpG_DMR_19981	+	1	154706000	154707000	-16.6621	0.000224481	*	940
1	154797969	154798964	-10.2343	all_CpG_DMR_19996	+	1	154798000	154799000	-19.2851	0	*	964
1	155131036	155132034	-10.5654	all_CpG_DMR_20018	+	1	155131000	155132000	-11.153	7.84818e-05	*	964
2	800038	801037	-11.9539	all_CpG_DMR_114470	+	2	800000	801000	-17.0826	9.78186e-07	*	962
2	834051	835054	-15.22	all_CpG_DMR_114471	+	2	834000	835000	-23.7227	0	*	949
2	870016	871008	-22.6564	all_CpG_DMR_114474	+	2	870000	871000	-11.775	1.71287e-06	*	984
2	911044	912039	-11.9675	all_CpG_DMR_114479	+	2	911000	912000	-12.1546	5.52518e-06	*	956
2	913041	914036	-32.082	all_CpG_DMR_114480	+	2	913000	914000	-30.998	0	*	959
2	940048	941010	-11.1411	all_CpG_DMR_114483	+	2	940000	941000	-12.1406	5.70936e-05	*	952
2	1030984	1031973	-10.4146	all_CpG_DMR_114493	+	2	1031000	1032000	-12.912	9.36629e-07	*	973
2	2513934	2514934	-23.4455	all_CpG_DMR_114692	+	2	2514000	2515000	-10.8239	0.00272208	*	934
2	2532934	2533933	-23.8258	all_CpG_DMR_114696	+	2	2533000	2534000	-18.0453	1.69626e-08	*	933
2	3475919	3476918	-18.556	all_CpG_DMR_114861	+	2	3476000	3477000	-13.0624	1.13731e-09	*	918
2	3488921	3489921	-34.797	all_CpG_DMR_114865	+	2	3489000	3490000	-36.601	1e-16	*	921
2	3509955	3510954	-14.7881	all_CpG_DMR_114870	+	2	3510000	3511000	-12.5761	0.00025045	*	954
2	3511955	3512945	-17.3853	all_CpG_DMR_114871	+	2	3512000	3513000	-18.3197	3e-16	*	945
2	3526971	3527971	-18.4872	all_CpG_DMR_114874	+	2	3527000	3528000	-12.4539	1.51863e-06	*	971
2	3535999	3536998	-19.539	all_CpG_DMR_114877	+	2	3536000	3537000	-12.3594	2.7524e-09	*	998
2	3552988	3553987	-10.6935	all_CpG_DMR_114883	+	2	3553000	3554000	-21.2438	0	*	987
2	4675930	4676931	-20.5744	all_CpG_DMR_115051	+	2	4676000	4677000	-22.1999	1.0329e-12	*	931
2	6146062	6147048	-47.0968	all_CpG_DMR_115246	+	2	6146000	6147000	-42.3077	1e-16	*	938
2	6147049	6148046	-13.3911	all_CpG_DMR_115247	+	2	6147000	6148000	-24.2113	6.22578e-06	*	951
2	7624924	7625920	-40.3061	all_CpG_DMR_115523	+	2	7625000	7626000	-28.934	0	*	920
2	8852040	8853039	-15.9329	all_CpG_DMR_115799	+	2	8852000	8853000	-12.5664	0.00177074	*	960
2	12579034	12580035	-11.1636	all_CpG_DMR_116401	+	2	12579000	12580000	-15.446	2.31315e-08	*	966
2	13271085	13272088	-17.1547	all_CpG_DMR_116540	+	2	13271000	13272000	-20.9144	3.3668e-06	*	915
2	17663965	17664966	-20.3317	all_CpG_DMR_117149	+	2	17664000	17665000	-16.3252	5.2906e-08	*	966
2	17667969	17668965	-18.0202	all_CpG_DMR_117152	+	2	17668000	17669000	-14.1683	3.15186e-07	*	965
2	17671965	17672970	-38.7075	all_CpG_DMR_117154	+	2	17672000	17673000	-21.8431	2e-16	*	970
2	19064994	19065993	-17.0082	all_CpG_DMR_117277	+	2	19065000	19066000	-15.3417	8.39283e-06	*	993
2	22412067	22413075	-26.6667	all_CpG_DMR_117646	+	2	22412000	22413000	-30.2334	5.79e-13	*	933
2	22423069	22424069	-27.4856	all_CpG_DMR_117649	+	2	22423000	22424000	-32.0625	0	*	931
2	22440066	22441069	-10.8997	all_CpG_DMR_117653	+	2	22440000	22441000	-21.1546	0	*	934
2	22548022	22549021	-22.6535	all_CpG_DMR_117669	+	2	22548000	22549000	-23.2759	0.0049502	*	978
2	22560984	22561983	-15.3927	all_CpG_DMR_117672	+	2	22561000	22562000	-18.185	0	*	983
2	22692998	22693997	-14.049	all_CpG_DMR_117685	+	2	22693000	22694000	-15.0284	2.12242e-06	*	997
2	22749985	22750984	-28.0474	all_CpG_DMR_117695	+	2	22750000	22751000	-10.5984	1.44627e-08	*	984
2	22825019	22826018	-26.1496	all_CpG_DMR_117708	+	2	22825000	22826000	-10.144	0.00557622	*	981
2	24216952	24217950	-10.1769	all_CpG_DMR_117908	+	2	24217000	24218000	-14.6922	1.4743e-08	*	950
2	24262943	24263934	-19.7285	all_CpG_DMR_117918	+	2	24263000	24264000	-47.2465	0	*	934
2	24923047	24924046	-19.7162	all_CpG_DMR_118002	+	2	24923000	24924000	-19.8046	1.15e-14	*	953
2	24925048	24926049	-14.7625	all_CpG_DMR_118003	+	2	24925000	24926000	-17.1414	6.5872e-12	*	952
2	26016031	26017030	-13.7675	all_CpG_DMR_118150	+	2	26016000	26017000	-10.0396	0.000234771	*	969
2	26116082	26117082	-25.7599	all_CpG_DMR_118192	+	2	26116000	26117000	-18.6835	9.8e-15	*	918
2	26120081	26121063	-19.2921	all_CpG_DMR_118195	+	2	26120000	26121000	-14.8335	0	*	919
2	26623068	26624070	-10.8927	all_CpG_DMR_118265	+	2	26623000	26624000	-10.0607	1.65603e-08	*	932
2	26650017	26651017	-14.5867	all_CpG_DMR_118274	+	2	26650000	26651000	-16.9641	3.53e-14	*	983
2	27645927	27646921	-13.007	all_CpG_DMR_118445	+	2	27646000	27647000	-18.0571	1.7804e-12	*	921
2	27663932	27664931	-16.588	all_CpG_DMR_118447	+	2	27664000	27665000	-22.4271	0	*	931
2	29714951	29715950	-15.2294	all_CpG_DMR_118769	+	2	29715000	29716000	-19.0025	1.38482e-11	*	950
2	30557077	30558076	-14.3745	all_CpG_DMR_118943	+	2	30557000	30558000	-13.8333	2.8092e-12	*	923
2	30729043	30730041	-27.5002	all_CpG_DMR_118977	+	2	30729000	30730000	-13.4674	3.34133e-06	*	957
2	31415055	31416048	-17.8878	all_CpG_DMR_119109	+	2	31415000	31416000	-24.8104	0	*	945
2	31438080	31439080	-16.6388	all_CpG_DMR_119116	+	2	31438000	31439000	-11.2623	4.371e-13	*	920
2	31468097	31469092	-19.0833	all_CpG_DMR_119122	+	2	31468000	31469000	-12.6949	2.4e-15	*	903
2	32116096	32117095	-23.6986	all_CpG_DMR_119254	+	2	32116000	32117000	-10.1108	6.44639e-05	*	904
2	32202054	32203040	-17.7249	all_CpG_DMR_119273	+	2	32202000	32203000	-10.51	8.47814e-05	*	946
2	32427995	32428994	-40.2748	all_CpG_DMR_119307	+	2	32428000	32429000	-23.7785	0	*	994
2	33279946	33280946	-15.5405	all_CpG_DMR_119410	+	2	33280000	33281000	-28.4269	2.06005e-09	*	946
2	34298926	34299929	-28.5618	all_CpG_DMR_119551	+	2	34299000	34300000	-22.3782	0	*	929
2	34315997	34317004	-17.6876	all_CpG_DMR_119555	+	2	34316000	34317000	-30.4796	0	*	1000
2	34460990	34461975	-10.3176	all_CpG_DMR_119566	+	2	34461000	34462000	-14.8993	3.79087e-08	*	975
2	35550952	35551951	-18.2587	all_CpG_DMR_119730	+	2	35551000	35552000	-30.0887	5.909e-13	*	951
2	35670986	35671985	-19.2196	all_CpG_DMR_119745	+	2	35671000	35672000	-11.8139	5.36886e-05	*	985
2	36718974	36719974	-22.6133	all_CpG_DMR_119856	+	2	36719000	36720000	-18.2986	0.000473152	*	974
2	36756049	36757048	-14.3145	all_CpG_DMR_119864	+	2	36756000	36757000	-20.4681	1.08809e-06	*	951
2	37481062	37482048	-13.6185	all_CpG_DMR_119951	+	2	37481000	37482000	-14.8459	3.63469e-06	*	938
2	37492044	37493043	-10.6327	all_CpG_DMR_119953	+	2	37492000	37493000	-11.6713	3.8713e-10	*	956
2	37500050	37501049	-12.5085	all_CpG_DMR_119956	+	2	37500000	37501000	-13.5365	1.83169e-06	*	950
2	37538065	37538967	-17.34	all_CpG_DMR_119959	+	2	37538000	37539000	-13.9276	0	*	902
2	37563970	37564969	-29.6291	all_CpG_DMR_119964	+	2	37564000	37565000	-16.6731	1.27686e-08	*	969
2	37565969	37566948	-19.7509	all_CpG_DMR_119965	+	2	37566000	37567000	-24.3482	0	*	948
2	37625952	37626951	-13.7946	all_CpG_DMR_119970	+	2	37626000	37627000	-12.2054	6.47283e-06	*	951
2	37778940	37779938	-21.7197	all_CpG_DMR_119989	+	2	37779000	37780000	-10.1272	0.000405656	*	938
2	37965985	37966976	-21.3306	all_CpG_DMR_120024	+	2	37966000	37967000	-12.2339	8.27303e-05	*	976
2	37988987	37989986	-31.8159	all_CpG_DMR_120032	+	2	37989000	37990000	-23.6319	3.257e-13	*	986
2	37995978	37996977	-16.6713	all_CpG_DMR_120034	+	2	37996000	37997000	-21.7962	5.678e-13	*	977
2	38011965	38012964	-17.0235	all_CpG_DMR_120036	+	2	38012000	38013000	-32.3389	2e-16	*	964
2	38044938	38045937	-34.5944	all_CpG_DMR_120045	+	2	38045000	38046000	-17.1618	0.000114983	*	937
2	38074940	38075936	-25.4598	all_CpG_DMR_120052	+	2	38075000	38076000	-10.2042	0.00695756	*	936
2	38078951	38079949	-15.8488	all_CpG_DMR_120054	+	2	38079000	38080000	-12.4285	4.2979e-06	*	949
2	38091986	38092986	-20.4176	all_CpG_DMR_120058	+	2	38092000	38093000	-19.597	0	*	986
2	38093977	38094977	-19.3089	all_CpG_DMR_120059	+	2	38094000	38095000	-12.8445	0.00148089	*	977
2	38094978	38095977	-26.2614	all_CpG_DMR_120060	+	2	38095000	38096000	-21.5826	7.51866e-10	*	977
2	38103982	38104981	-24.5903	all_CpG_DMR_120062	+	2	38104000	38105000	-13.1412	0.000229525	*	981
2	38138940	38139942	-12.2972	all_CpG_DMR_120067	+	2	38139000	38140000	-15.3647	2.193e-06	*	942
2	39044986	39045986	-33.2279	all_CpG_DMR_120182	+	2	39045000	39046000	-51.4286	0	*	986
2	39840028	39841028	-17.9668	all_CpG_DMR_120235	+	2	39840000	39841000	-13.7345	4.88903e-06	*	972
2	39844030	39845029	-24.0163	all_CpG_DMR_120238	+	2	39844000	39845000	-41.8616	1e-15	*	970
2	43932000	43932999	-13.1442	all_CpG_DMR_120682	+	2	43932000	43933000	-13.2797	1.28907e-06	*	999
2	43962956	43963952	-10.0907	all_CpG_DMR_120687	+	2	43963000	43964000	-14.2783	0	*	952
2	44164028	44165026	-20.2305	all_CpG_DMR_120718	+	2	44164000	44165000	-10.457	1.52833e-05	*	972
2	45015000	45016009	-44.6241	all_CpG_DMR_120817	+	2	45015000	45016000	-58.6957	0	*	1000
2	45018017	45018995	-14.7568	all_CpG_DMR_120819	+	2	45018000	45019000	-19.3461	0	*	978
2	45018996	45019992	-12.0783	all_CpG_DMR_120820	+	2	45019000	45020000	-17.951	0	*	992
2	46656949	46657948	-25.5221	all_CpG_DMR_121088	+	2	46657000	46658000	-15.1027	2.25401e-09	*	948
2	46694950	46695949	-11.2066	all_CpG_DMR_121093	+	2	46695000	46696000	-21.978	7.98292e-09	*	949
2	47610958	47611955	-15.4891	all_CpG_DMR_121218	+	2	47611000	47612000	-15.1801	7.10766e-06	*	955
2	47712974	47713972	-23.7728	all_CpG_DMR_121225	+	2	47713000	47714000	-31.9515	0	*	972
2	54277968	54278967	-20.5681	all_CpG_DMR_121837	+	2	54278000	54279000	-14.5259	1.90952e-05	*	967
2	55859981	55860982	-11.9141	all_CpG_DMR_122066	+	2	55860000	55861000	-20.4705	2.505e-07	*	982
2	56691926	56692926	-18.2731	all_CpG_DMR_122235	+	2	56692000	56693000	-13.5557	6.33572e-08	*	926
2	56695923	56696917	-15.1315	all_CpG_DMR_122237	+	2	56696000	56697000	-21.1565	8.85764e-09	*	917
2	56791934	56792919	-35.0057	all_CpG_DMR_122259	+	2	56792000	56793000	-29.3516	7.88147e-08	*	919
2	56842912	56843913	-21.9671	all_CpG_DMR_122269	+	2	56843000	56844000	-19.8516	1.27924e-05	*	913
2	57558046	57559043	-15.3505	all_CpG_DMR_122370	+	2	57558000	57559000	-21.8634	1.54365e-11	*	954
2	59419976	59420966	-31.8277	all_CpG_DMR_122568	+	2	59420000	59421000	-18.278	2.50854e-06	*	966
2	59422990	59423989	-23.3018	all_CpG_DMR_122569	+	2	59423000	59424000	-55.7823	0	*	989
2	59424989	59425987	-23.6836	all_CpG_DMR_122571	+	2	59425000	59426000	-19.2977	1.13512e-07	*	987
2	59540909	59541908	-21.6391	all_CpG_DMR_122601	+	2	59541000	59542000	-10.8737	0.00140923	*	908
2	60018971	60019970	-13.6288	all_CpG_DMR_122655	+	2	60019000	60020000	-12.7318	4.537e-13	*	970
2	60023973	60024957	-24.9662	all_CpG_DMR_122657	+	2	60024000	60025000	-28.7433	4.10014e-07	*	957
2	60039944	60040939	-11.3727	all_CpG_DMR_122659	+	2	60040000	60041000	-10.2557	0.000748148	*	939
2	61504954	61505953	-21.6663	all_CpG_DMR_122858	+	2	61505000	61506000	-15.2812	3.08438e-10	*	953
2	61542953	61543952	-12.5506	all_CpG_DMR_122863	+	2	61543000	61544000	-20.7918	0	*	952
2	61570947	61571946	-14.0166	all_CpG_DMR_122868	+	2	61571000	61572000	-14.8676	4.89834e-06	*	946
2	61821907	61822905	-15.0452	all_CpG_DMR_122915	+	2	61822000	61823000	-18.2035	2.94224e-06	*	905
2	62716956	62717934	-21.696	all_CpG_DMR_123040	+	2	62717000	62718000	-10.6034	1.29122e-11	*	934
2	63728958	63729957	-12.3455	all_CpG_DMR_123250	+	2	63729000	63730000	-12.0069	0.00100626	*	957
2	63730958	63731957	-33.4108	all_CpG_DMR_123251	+	2	63731000	63732000	-13.0699	0.00149334	*	957
2	63742902	63743903	-33.1699	all_CpG_DMR_123254	+	2	63743000	63744000	-24.2739	3.93098e-08	*	903
2	64388921	64389919	-20.0127	all_CpG_DMR_123380	+	2	64389000	64390000	-15.8653	5.25163e-10	*	919
2	65520054	65521045	-12.1281	all_CpG_DMR_123497	+	2	65520000	65521000	-11.2619	0.000532814	*	946
2	65663009	65664003	-10.9037	all_CpG_DMR_123511	+	2	65663000	65664000	-14.6085	4.4e-15	*	991
2	67334006	67335006	-20.0573	all_CpG_DMR_123756	+	2	67334000	67335000	-43.0769	2.934e-13	*	994
2	67337995	67338994	-12.1733	all_CpG_DMR_123757	+	2	67338000	67339000	-13.8051	0.00183594	*	994
2	67376983	67377968	-10.9673	all_CpG_DMR_123766	+	2	67377000	67378000	-14.0662	2.12345e-05	*	968
2	67400958	67401959	-21.5948	all_CpG_DMR_123772	+	2	67401000	67402000	-37.5	0	*	959
2	67435922	67436925	-13.0251	all_CpG_DMR_123778	+	2	67436000	67437000	-20.7103	0.000145912	*	925
2	69053964	69054959	-32.409	all_CpG_DMR_124020	+	2	69054000	69055000	-11.4584	0.000639494	*	959
2	69100024	69101006	-14.71	all_CpG_DMR_124034	+	2	69100000	69101000	-23.4074	8.95014e-07	*	976
2	69560017	69561018	-12.9856	all_CpG_DMR_124136	+	2	69560000	69561000	-28.8938	0	*	983
2	69573036	69574042	-15.1869	all_CpG_DMR_124143	+	2	69573000	69574000	-16.1486	3.677e-13	*	964
2	69588041	69589040	-10.5283	all_CpG_DMR_124147	+	2	69588000	69589000	-18.0269	0	*	959
2	70484051	70485050	-12.8659	all_CpG_DMR_124294	+	2	70484000	70485000	-16.385	5.233e-13	*	949
2	70557040	70558039	-16.1838	all_CpG_DMR_124299	+	2	70557000	70558000	-10.0655	6.5805e-06	*	960
2	70605030	70606029	-12.4906	all_CpG_DMR_124307	+	2	70605000	70606000	-31.01	0	*	970
2	70612026	70613026	-66.25	all_CpG_DMR_124308	+	2	70612000	70613000	-57.6389	0	*	974
2	73383006	73384005	-14.4968	all_CpG_DMR_124675	+	2	73383000	73384000	-13.1187	0.000443301	*	994
2	73393018	73394019	-34.1563	all_CpG_DMR_124679	+	2	73393000	73394000	-42.2554	0	*	982
2	73399963	73400962	-13.9091	all_CpG_DMR_124681	+	2	73400000	73401000	-22.6364	0	*	962
2	73712939	73713940	-24.524	all_CpG_DMR_124735	+	2	73713000	73714000	-15.6462	2.57255e-06	*	940
2	73770939	73771939	-18.9283	all_CpG_DMR_124749	+	2	73771000	73772000	-19.3174	0	*	939
2	73788905	73789901	-11.0896	all_CpG_DMR_124752	+	2	73789000	73790000	-12.8958	3.0623e-11	*	901
2	73797905	73798912	-19.5138	all_CpG_DMR_124755	+	2	73798000	73799000	-14.9998	9.13939e-07	*	912
2	73846954	73847953	-15.3692	all_CpG_DMR_124766	+	2	73847000	73848000	-23.6023	1.71e-14	*	953
2	75834963	75835963	-16.6583	all_CpG_DMR_125105	+	2	75835000	75836000	-20.7587	0	*	963
2	75836973	75837972	-10.4144	all_CpG_DMR_125107	+	2	75837000	75838000	-12.5196	1.66637e-10	*	972
2	75839974	75840973	-14.9269	all_CpG_DMR_125110	+	2	75840000	75841000	-11.6325	2.86145e-08	*	973
2	75855945	75856947	-21.0315	all_CpG_DMR_125116	+	2	75856000	75857000	-32.7489	1.58726e-10	*	947
2	75979037	75980038	-19.4641	all_CpG_DMR_125142	+	2	75979000	75980000	-12.8002	0.00443122	*	963
2	76155029	76156027	-16.4347	all_CpG_DMR_125194	+	2	76155000	76156000	-13.0627	0.00334433	*	971
2	76159026	76160023	-12.4069	all_CpG_DMR_125195	+	2	76159000	76160000	-12.148	6.78485e-08	*	974
2	76209024	76210009	-13.4182	all_CpG_DMR_125212	+	2	76209000	76210000	-25.5869	1.3855e-12	*	976
2	76211021	76212020	-14.8124	all_CpG_DMR_125213	+	2	76211000	76212000	-10.6641	0.000779286	*	979
2	76525941	76526939	-33.5904	all_CpG_DMR_125268	+	2	76526000	76527000	-12.6236	0.00187031	*	939
2	76536950	76537946	-24.5413	all_CpG_DMR_125271	+	2	76537000	76538000	-14.5723	1.84597e-07	*	946
2	76547951	76548957	-19.7992	all_CpG_DMR_125275	+	2	76548000	76549000	-13.5937	4.62408e-05	*	957
2	76914030	76915023	-38.0413	all_CpG_DMR_125332	+	2	76914000	76915000	-43.2057	0	*	970
2	77541060	77542060	-12.3156	all_CpG_DMR_125438	+	2	77541000	77542000	-18.0946	0	*	940
2	77543067	77544073	-12.1345	all_CpG_DMR_125439	+	2	77543000	77544000	-24.3363	0	*	933
2	77592948	77593947	-17.2406	all_CpG_DMR_125456	+	2	77593000	77594000	-18.5738	1.0734e-05	*	947
2	77596948	77597946	-14.3155	all_CpG_DMR_125458	+	2	77597000	77598000	-26.0867	1.00002e-11	*	946
2	77602975	77603973	-15.1062	all_CpG_DMR_125461	+	2	77603000	77604000	-11.9533	0.00153982	*	973
2	77630991	77631990	-14.0076	all_CpG_DMR_125467	+	2	77631000	77632000	-19.632	0	*	990
2	77636997	77637996	-15.7074	all_CpG_DMR_125468	+	2	77637000	77638000	-19.7569	8.126e-13	*	996
2	77672048	77673044	-14.4703	all_CpG_DMR_125480	+	2	77672000	77673000	-14.2003	3e-16	*	952
2	77673045	77674044	-11.5273	all_CpG_DMR_125481	+	2	77673000	77674000	-11.8735	0.000107642	*	955
2	77743962	77744960	-14.0619	all_CpG_DMR_125491	+	2	77744000	77745000	-15.136	1.609e-12	*	960
2	77836978	77837974	-42.4369	all_CpG_DMR_125515	+	2	77837000	77838000	-29.4178	0	*	974
2	77838985	77839983	-49.581	all_CpG_DMR_125516	+	2	77839000	77840000	-39.3433	0	*	983
2	77839984	77840980	-20.2095	all_CpG_DMR_125517	+	2	77840000	77841000	-39.267	4.1e-15	*	980
2	77841977	77842978	-26.0907	all_CpG_DMR_125518	+	2	77842000	77843000	-13.2081	0.00054889	*	978
2	77848991	77849995	-18.6126	all_CpG_DMR_125520	+	2	77849000	77850000	-10.4326	0.000335826	*	995
2	77977074	77978074	-14.0817	all_CpG_DMR_125554	+	2	77977000	77978000	-10.6122	3.25532e-07	*	926
2	77982086	77983100	-20.1249	all_CpG_DMR_125557	+	2	77982000	77983000	-24.5574	4.0002e-12	*	914
2	78644917	78645917	-21.3298	all_CpG_DMR_125668	+	2	78645000	78646000	-16.6893	1.76273e-09	*	917
2	78898977	78899976	-51.4103	all_CpG_DMR_125707	+	2	78899000	78900000	-18.3856	4.86396e-10	*	976
2	78905954	78906953	-20.0206	all_CpG_DMR_125712	+	2	78906000	78907000	-13.3997	6.32088e-11	*	953
2	78942932	78943948	-14.2524	all_CpG_DMR_125721	+	2	78943000	78944000	-19.591	0	*	948
2	78992897	78993935	-17.1769	all_CpG_DMR_125724	+	2	78993000	78994000	-13.4441	7.65933e-05	*	935
2	81145914	81146913	-27.8012	all_CpG_DMR_125970	+	2	81146000	81147000	-28.1106	0	*	913
2	81148914	81149913	-44.1317	all_CpG_DMR_125972	+	2	81149000	81150000	-38.9698	0	*	913
2	81235937	81236937	-13.0821	all_CpG_DMR_125988	+	2	81236000	81237000	-23.5669	3.74788e-08	*	937
2	81573031	81574025	-16.4753	all_CpG_DMR_126029	+	2	81573000	81574000	-13.9358	0.00021352	*	969
2	81593924	81594924	-14.3566	all_CpG_DMR_126035	+	2	81594000	81595000	-11.9097	4.62118e-06	*	924
2	81629928	81630926	-13.6778	all_CpG_DMR_126039	+	2	81630000	81631000	-10.2521	0.00579551	*	926
2	82472053	82473052	-11.4919	all_CpG_DMR_126144	+	2	82472000	82473000	-12.2444	2.60499e-10	*	947
2	82693088	82694086	-12.8669	all_CpG_DMR_126175	+	2	82693000	82694000	-12.9608	6.84e-05	*	912
2	82720038	82721037	-13.9361	all_CpG_DMR_126179	+	2	82720000	82721000	-31.3725	1.102e-13	*	962
2	82850906	82851905	28.9604	all_CpG_DMR_126198	+	2	82851000	82852000	17.3473	0.00158334	*	905
2	82901035	82902034	-28.9473	all_CpG_DMR_126203	+	2	82901000	82902000	-22.4987	0	*	965
2	83259963	83260971	-13.4763	all_CpG_DMR_126268	+	2	83260000	83261000	-13.1926	2.33274e-05	*	971
2	83374978	83375978	-14.5802	all_CpG_DMR_126282	+	2	83375000	83376000	-14.5029	1.95188e-05	*	978
2	83375979	83376978	-18.317	all_CpG_DMR_126283	+	2	83376000	83377000	-13.7616	0.000997265	*	978
2	83376979	83377978	-14.802	all_CpG_DMR_126284	+	2	83377000	83378000	-28.5281	0	*	978
2	83563980	83564982	-17.7677	all_CpG_DMR_126319	+	2	83564000	83565000	-15.8162	1.22002e-09	*	982
2	83578992	83579999	-17.8652	all_CpG_DMR_126323	+	2	83579000	83580000	-25.9867	5.71286e-10	*	999
2	83971067	83972059	-18.0117	all_CpG_DMR_126392	+	2	83971000	83972000	-12.3288	1.33451e-05	*	933
2	84071071	84072070	-16.3192	all_CpG_DMR_126414	+	2	84071000	84072000	-23.2345	0	*	929
2	85457933	85458913	-20.2924	all_CpG_DMR_126597	+	2	85458000	85459000	-35.1282	0	*	913
2	85539978	85540977	-10.2919	all_CpG_DMR_126621	+	2	85540000	85541000	-13.6706	3.00434e-06	*	977
2	85601951	85602949	-17.3304	all_CpG_DMR_126629	+	2	85602000	85603000	-20.3511	1.651e-13	*	949
2	87415015	87416013	-16.1463	all_CpG_DMR_126838	+	2	87415000	87416000	-23.2873	7.30268e-10	*	985
2	88049027	88050025	-12.2275	all_CpG_DMR_126916	+	2	88049000	88050000	-10.2112	6.78695e-06	*	973
2	89185098	89186097	-29.2621	all_CpG_DMR_127054	+	2	89185000	89186000	-11.512	8.47297e-07	*	902
2	89222009	89223002	-11.3022	all_CpG_DMR_127063	+	2	89222000	89223000	-19.2417	0	*	991
2	89976005	89977005	-27.2637	all_CpG_DMR_127137	+	2	89976000	89977000	-41.073	9.702e-13	*	995
2	91697096	91698094	-29.9785	all_CpG_DMR_127242	+	2	91697000	91698000	-13.4708	0.00051957	*	904
2	91704094	91705092	-10.5039	all_CpG_DMR_127243	+	2	91704000	91705000	-20.0831	3.12252e-08	*	906
2	92034079	92035090	-13.0417	all_CpG_DMR_127281	+	2	92034000	92035000	-43.0417	2.369e-13	*	921
2	92163069	92164070	-23.0978	all_CpG_DMR_127296	+	2	92163000	92164000	-23.3728	4.57e-14	*	931
2	92164071	92165035	-20.7295	all_CpG_DMR_127297	+	2	92164000	92165000	-12.759	9.20406e-07	*	929
2	92170036	92171034	-50.8667	all_CpG_DMR_127300	+	2	92170000	92171000	-38.0952	6.2e-15	*	964
2	92173035	92174035	-15.3522	all_CpG_DMR_127301	+	2	92173000	92174000	-13.3111	2.39144e-06	*	965
2	93464956	93465957	-34.9833	all_CpG_DMR_127520	+	2	93465000	93466000	-22.9988	1.3738e-12	*	957
2	93704004	93704988	-21.9266	all_CpG_DMR_127557	+	2	93704000	93705000	-25.4083	0	*	984
2	93716989	93717990	-12.2543	all_CpG_DMR_127558	+	2	93717000	93718000	-12.8723	1.83629e-07	*	990
2	93754042	93755041	-10.5521	all_CpG_DMR_127563	+	2	93754000	93755000	-15.665	0	*	958
2	93816041	93817040	-48.3757	all_CpG_DMR_127573	+	2	93816000	93817000	-18.5611	5.78211e-06	*	959
2	93867986	93868983	-23.2721	all_CpG_DMR_127578	+	2	93868000	93869000	-20.3289	2.1642e-07	*	983
2	94167958	94168957	-11.6627	all_CpG_DMR_127622	+	2	94168000	94169000	-11.565	7.51641e-11	*	957
2	94238923	94239922	-21.8065	all_CpG_DMR_127633	+	2	94239000	94240000	-13.0525	2.08477e-05	*	922
2	94392926	94393925	-14.5829	all_CpG_DMR_127648	+	2	94393000	94394000	-13.6208	2.30544e-06	*	925
2	94993050	94994049	-51.9786	all_CpG_DMR_127743	+	2	94993000	94994000	-25.1701	3.6e-15	*	950
2	98415933	98416934	-24.5511	all_CpG_DMR_128249	+	2	98416000	98417000	-26.0951	0	*	934
2	101173942	101174945	-19.1391	all_CpG_DMR_128673	+	2	101174000	101175000	-16.3549	5.81571e-07	*	945
2	105068955	105069955	-23.1217	all_CpG_DMR_129250	+	2	105069000	105070000	-10.8208	0.00337654	*	955
2	105130035	105131034	-20.0017	all_CpG_DMR_129262	+	2	105130000	105131000	-14.1479	3.59307e-05	*	965
2	105210068	105211067	-10.6476	all_CpG_DMR_129272	+	2	105210000	105211000	-12.0715	3.69183e-06	*	932
2	105470091	105471090	-20.1092	all_CpG_DMR_129298	+	2	105470000	105471000	-25.5158	0	*	909
2	105471096	105472095	-10.3575	all_CpG_DMR_129299	+	2	105471000	105472000	-17.5257	2.063e-13	*	904
2	105502077	105503082	-23.7008	all_CpG_DMR_129304	+	2	105502000	105503000	-47.563	0	*	923
2	108530026	108531025	-27.683	all_CpG_DMR_129505	+	2	108530000	108531000	-20.0201	1.89657e-10	*	974
2	108932034	108933032	-10.0411	all_CpG_DMR_129568	+	2	108932000	108933000	-38.0248	0	*	966
2	109112926	109113927	-43.2178	all_CpG_DMR_129583	+	2	109113000	109114000	-17.7366	3.49234e-05	*	927
2	111074072	111075071	-19.3482	all_CpG_DMR_129818	+	2	111074000	111075000	-12.5578	2.86002e-11	*	928
2	111209998	111210995	-13.7073	all_CpG_DMR_129831	+	2	111210000	111211000	-12.11	2.35076e-07	*	995
2	112613927	112614926	-19.0428	all_CpG_DMR_130032	+	2	112614000	112615000	-14.959	4.90918e-07	*	926
2	112622938	112623937	-34.4421	all_CpG_DMR_130036	+	2	112623000	112624000	-44.0762	0	*	937
2	112641942	112642942	-23.0412	all_CpG_DMR_130044	+	2	112642000	112643000	-55.4299	0	*	942
2	113462994	113463993	-14.9759	all_CpG_DMR_130191	+	2	113463000	113464000	-10.2136	0.000743633	*	993
2	115278081	115279079	-10.6001	all_CpG_DMR_130538	+	2	115278000	115279000	-29.0017	0	*	919
2	115279080	115280080	-10.4377	all_CpG_DMR_130539	+	2	115279000	115280000	-15.996	1.27361e-09	*	920
2	115298074	115299071	-15.7821	all_CpG_DMR_130546	+	2	115298000	115299000	-14.6889	6.44314e-07	*	926
2	115321032	115322039	-14.5219	all_CpG_DMR_130552	+	2	115321000	115322000	-24.9293	0	*	968
2	115649959	115650966	-10.6398	all_CpG_DMR_130605	+	2	115650000	115651000	-18.5258	3e-16	*	966
2	115679954	115680953	-18.1273	all_CpG_DMR_130616	+	2	115680000	115681000	-18.2265	1.17658e-07	*	953
2	115786901	115787900	-14.7399	all_CpG_DMR_130647	+	2	115787000	115788000	-10.4262	3.27133e-05	*	900
2	115875985	115876984	-23.5352	all_CpG_DMR_130667	+	2	115876000	115877000	-12.1158	2.96679e-05	*	984
2	116191910	116192909	-16.4391	all_CpG_DMR_130721	+	2	116192000	116193000	-21.4917	0	*	909
2	116194914	116195913	-11.0305	all_CpG_DMR_130722	+	2	116195000	116196000	-21.0001	5.6e-15	*	913
2	116195914	116196913	-23.858	all_CpG_DMR_130723	+	2	116196000	116197000	-44.3138	2.21e-14	*	913
2	116210921	116211920	-10.5473	all_CpG_DMR_130728	+	2	116211000	116212000	-19.1809	4.9889e-12	*	920
2	116212921	116213920	-25.1565	all_CpG_DMR_130729	+	2	116213000	116214000	-22.4679	4.329e-13	*	920
2	116220914	116221913	-59.798	all_CpG_DMR_130732	+	2	116221000	116222000	-58.2606	3.74205e-129	*	913
2	116221914	116222907	-13.4023	all_CpG_DMR_130733	+	2	116222000	116223000	-20.5544	0	*	907
2	116256934	116257931	-17.2878	all_CpG_DMR_130743	+	2	116257000	116258000	-15.3077	6.9613e-12	*	931
2	116265952	116266951	-14.5525	all_CpG_DMR_130747	+	2	116266000	116267000	-15.4575	3.91868e-07	*	951
2	118605989	118606989	-21.8356	all_CpG_DMR_131097	+	2	118606000	118607000	-17.164	0.000145984	*	989
2	119691018	119692017	-16.0393	all_CpG_DMR_131217	+	2	119691000	119692000	-11.6889	2.37331e-07	*	982
2	119719079	119720080	-16.4332	all_CpG_DMR_131221	+	2	119719000	119720000	-15.2557	4.61e-14	*	921
2	119721084	119722083	-25.4793	all_CpG_DMR_131223	+	2	119721000	119722000	-18.0184	1.80227e-05	*	916
2	121826913	121827911	-12.9594	all_CpG_DMR_131401	+	2	121827000	121828000	-13.8477	0	*	911
2	121889960	121890939	-10.4797	all_CpG_DMR_131407	+	2	121890000	121891000	-10.8193	0	*	939
2	121972938	121973937	-14.5421	all_CpG_DMR_131417	+	2	121973000	121974000	-16.2052	0	*	937
2	121973938	121974944	-14.2576	all_CpG_DMR_131418	+	2	121974000	121975000	-13.5176	2.56468e-10	*	944
2	124158903	124159902	-13.2699	all_CpG_DMR_131614	+	2	124159000	124160000	-12.259	2.23583e-11	*	902
2	124955045	124956047	-16.1353	all_CpG_DMR_131711	+	2	124955000	124956000	-26.8849	0	*	955
2	128704088	128705086	-16.5513	all_CpG_DMR_131979	+	2	128704000	128705000	-15.1541	4.94224e-08	*	912
2	128705087	128706085	-34.3607	all_CpG_DMR_131980	+	2	128705000	128706000	-27.1587	3.22e-14	*	913
2	129242908	129243908	-40.2404	all_CpG_DMR_132033	+	2	129243000	129244000	-41.2671	0	*	908
2	129852901	129853900	-12.4893	all_CpG_DMR_132074	+	2	129853000	129854000	-17.1577	2.39e-14	*	900
2	130018054	130019045	-10.5703	all_CpG_DMR_132086	+	2	130018000	130019000	-15.5693	3.04102e-08	*	946
2	130308049	130309048	-11.0019	all_CpG_DMR_132116	+	2	130308000	130309000	-13.3485	0	*	951
2	132565068	132566067	-14.9564	all_CpG_DMR_132233	+	2	132565000	132566000	-13.4708	0	*	932
2	133821978	133822977	-10.3163	all_CpG_DMR_132290	+	2	133822000	133823000	-11.8081	0	*	977
3	1140052	1141052	-11.6551	all_CpG_DMR_192168	+	3	1140000	1141000	-20.2348	0	*	948
3	1370027	1371037	-11.6781	all_CpG_DMR_192188	+	3	1370000	1371000	-12.2873	0.00260036	*	973
3	4028058	4029051	-30.481	all_CpG_DMR_192578	+	3	4028000	4029000	-23.7005	0	*	942
3	4043982	4044986	-18.009	all_CpG_DMR_192585	+	3	4044000	4045000	-25.1674	9.0426e-11	*	986
3	4068963	4069959	-22.6066	all_CpG_DMR_192591	+	3	4069000	4070000	-16.4673	0.000139737	*	959
3	4997997	4998997	-18.7408	all_CpG_DMR_192755	+	3	4998000	4999000	-15.2762	1.0119e-05	*	997
3	5040002	5041006	-13.9744	all_CpG_DMR_192762	+	3	5040000	5041000	-11.0009	8.34661e-05	*	998
3	5043001	5044000	-29.8525	all_CpG_DMR_192763	+	3	5043000	5044000	-20.6696	0	*	999
3	5044001	5045000	-12.8215	all_CpG_DMR_192764	+	3	5044000	5045000	-12.074	1.37745e-05	*	999
3	5079060	5080059	-29.8682	all_CpG_DMR_192775	+	3	5079000	5080000	-19.855	7.58123e-07	*	940
3	5083069	5084068	-41.7831	all_CpG_DMR_192777	+	3	5083000	5084000	-28.8929	1.52079e-07	*	931
3	5114918	5115911	-22.9732	all_CpG_DMR_192782	+	3	5115000	5116000	-46.4172	8.8e-15	*	911
3	5271915	5272915	-14.4107	all_CpG_DMR_192813	+	3	5272000	5273000	-16.3706	1.14632e-06	*	915
3	5303976	5304975	-10.3316	all_CpG_DMR_192822	+	3	5304000	5305000	-12.6076	5.40673e-06	*	975
3	5329078	5330066	-37.38	all_CpG_DMR_192830	+	3	5329000	5330000	-23.7983	0	*	922
3	5333071	5334070	-17.963	all_CpG_DMR_192832	+	3	5333000	5334000	-21.8822	5.74654e-09	*	929
3	5339074	5340071	-31.2877	all_CpG_DMR_192834	+	3	5339000	5340000	-11.3449	0.00124577	*	926
3	5351089	5352089	-25.6008	all_CpG_DMR_192836	+	3	5351000	5352000	-36.0448	0	*	911
3	11440077	11441072	-29.4306	all_CpG_DMR_193460	+	3	11440000	11441000	-31.6634	0	*	923
3	13012967	13013971	-25.4634	all_CpG_DMR_193619	+	3	13013000	13014000	-18.2253	0	*	971
3	13103086	13104085	-41.3105	all_CpG_DMR_193649	+	3	13103000	13104000	-11.9089	0.000216002	*	914
3	13107087	13108090	-13.702	all_CpG_DMR_193653	+	3	13107000	13108000	-25.6362	0	*	913
3	13503914	13504910	-11.3465	all_CpG_DMR_193694	+	3	13504000	13505000	-32.1075	8.27e-14	*	910
3	15721075	15722075	-16.7296	all_CpG_DMR_193794	+	3	15721000	15722000	-11.6721	0	*	925
3	18056095	18057094	-22.3805	all_CpG_DMR_193944	+	3	18056000	18057000	-11.9138	1.82365e-06	*	905
3	20146076	20147075	-14.7956	all_CpG_DMR_194148	+	3	20146000	20147000	-11.1727	0.000184793	*	924
3	23079015	23080014	-11.1913	all_CpG_DMR_194387	+	3	23079000	23080000	-11.1767	9.12852e-05	*	985
3	24072033	24073032	-38.0929	all_CpG_DMR_194483	+	3	24072000	24073000	-54.6177	0	*	967
3	24655990	24656990	11.5596	all_CpG_DMR_194560	+	3	24656000	24657000	14.56	7.1677e-06	*	990
3	26484019	26485021	-28.2315	all_CpG_DMR_194810	+	3	26484000	26485000	-20.2606	6.328e-13	*	981
3	29404919	29405918	-15.7646	all_CpG_DMR_195123	+	3	29405000	29406000	-12.3506	0	*	918
3	29467010	29468035	-10.2269	all_CpG_DMR_195138	+	3	29467000	29468000	-18.1858	0	*	990
3	29475081	29476087	-15.3593	all_CpG_DMR_195141	+	3	29475000	29476000	-14.6387	1.42173e-10	*	919
3	29581004	29582003	-21.0102	all_CpG_DMR_195158	+	3	29581000	29582000	-29.8244	0	*	996
3	29590994	29591992	-20.1757	all_CpG_DMR_195160	+	3	29591000	29592000	-16.3825	1.32e-14	*	992
3	29595009	29596013	-22.5188	all_CpG_DMR_195161	+	3	29595000	29596000	-11.4628	2.715e-13	*	991
3	29597019	29598020	-17.7746	all_CpG_DMR_195162	+	3	29597000	29598000	-16.0788	3.2e-15	*	981
3	29599021	29600019	-15.1417	all_CpG_DMR_195163	+	3	29599000	29600000	-10.6157	2.18963e-05	*	979
3	29690035	29691034	-18.4938	all_CpG_DMR_195173	+	3	29690000	29691000	-16.8378	1.73004e-09	*	965
3	29697016	29698012	-12.8603	all_CpG_DMR_195174	+	3	29697000	29698000	-35.1233	1.28664e-11	*	984
3	30635017	30636009	-33.3933	all_CpG_DMR_195232	+	3	30635000	30636000	-31.0532	0	*	983
3	31392079	31393078	-15.3451	all_CpG_DMR_195314	+	3	31392000	31393000	-12.7333	1.9038e-12	*	921
3	31668982	31669981	-12.4244	all_CpG_DMR_195338	+	3	31669000	31670000	-14.0688	2e-16	*	981
3	31692956	31693955	-11.2054	all_CpG_DMR_195340	+	3	31693000	31694000	-13.7427	0.000248276	*	955
3	31773992	31774991	-14.9313	all_CpG_DMR_195344	+	3	31774000	31775000	-20.4352	2.44103e-10	*	991
3	31856984	31857996	-24.6837	all_CpG_DMR_195351	+	3	31857000	31858000	-40.4439	1.34904e-115	*	996
3	32064984	32065983	-17.8611	all_CpG_DMR_195378	+	3	32065000	32066000	-17.1061	4.5311e-12	*	983
3	32096000	32096992	-28.9471	all_CpG_DMR_195382	+	3	32096000	32097000	-13.9073	4.74567e-06	*	992
3	32136013	32137011	-15.1844	all_CpG_DMR_195387	+	3	32136000	32137000	-13.5592	6.81112e-06	*	987
3	32397929	32398912	-11.9766	all_CpG_DMR_195409	+	3	32398000	32399000	-12.6732	0	*	912
3	33568923	33569922	-25.9328	all_CpG_DMR_195494	+	3	33569000	33570000	-10.1554	5.94659e-05	*	922
3	33851039	33852048	-12.2103	all_CpG_DMR_195524	+	3	33851000	33852000	-26.144	0	*	961
3	33873064	33874066	-10.7732	all_CpG_DMR_195529	+	3	33873000	33874000	-10.003	0.00348678	*	936
3	35331919	35332918	-10.7094	all_CpG_DMR_195683	+	3	35332000	35333000	-24.4146	0	*	918
3	35952922	35953920	-13.1714	all_CpG_DMR_195768	+	3	35953000	35954000	-22.8618	0	*	920
3	36511063	36512086	-35.368	all_CpG_DMR_195861	+	3	36511000	36512000	-29.7893	5.9594e-12	*	937
3	36513099	36514094	-21.9348	all_CpG_DMR_195863	+	3	36513000	36514000	-11.5486	0.000677328	*	901
3	36524956	36525970	-25.3176	all_CpG_DMR_195865	+	3	36525000	36526000	-27.8846	0	*	970
3	36569949	36570945	-18.261	all_CpG_DMR_195872	+	3	36570000	36571000	-17.411	5.82034e-05	*	945
3	36641076	36642075	-24.1457	all_CpG_DMR_195889	+	3	36641000	36642000	-31.1493	0	*	924
3	36650075	36651074	-18.0965	all_CpG_DMR_195892	+	3	36650000	36651000	-18.9257	1.02716e-08	*	925
3	36662098	36663100	-24.26	all_CpG_DMR_195898	+	3	36662000	36663000	-17.4816	0	*	902
3	36738027	36739026	-19.6991	all_CpG_DMR_195921	+	3	36738000	36739000	-11.6787	4.25385e-08	*	973
3	37011904	37012902	-22.1821	all_CpG_DMR_195973	+	3	37012000	37013000	-17.214	1.06764e-09	*	902
3	39068076	39069075	-12.5481	all_CpG_DMR_196295	+	3	39068000	39069000	-18.1097	1.65094e-10	*	924
3	40865077	40866054	-27.2649	all_CpG_DMR_196605	+	3	40865000	40866000	-17.6543	3.18368e-11	*	923
3	41316959	41317958	-18.2523	all_CpG_DMR_196677	+	3	41317000	41318000	-23.964	0	*	958
3	45673097	45674099	-51.267	all_CpG_DMR_197248	+	3	45673000	45674000	-24.4088	2.10087e-08	*	903
3	46995057	46996057	-25.5136	all_CpG_DMR_197444	+	3	46995000	46996000	-21.4798	9.44694e-11	*	943
3	47002063	47003062	-13.6458	all_CpG_DMR_197445	+	3	47002000	47003000	-15.9236	0.000349914	*	937
3	48093988	48094989	-28.7803	all_CpG_DMR_197594	+	3	48094000	48095000	-21.4689	1.45458e-11	*	989
3	48506071	48507070	-23.6963	all_CpG_DMR_197655	+	3	48506000	48507000	-16.8482	0	*	929
3	48596040	48597039	20.8519	all_CpG_DMR_197668	+	3	48596000	48597000	40.1307	1.19e-14	*	960
3	48729923	48730925	-12.7467	all_CpG_DMR_197680	+	3	48730000	48731000	-10.9245	0.00209813	*	925
3	48806960	48807958	-31.0859	all_CpG_DMR_197689	+	3	48807000	48808000	-33.667	1.52536e-126	*	958
3	48904023	48905022	-16.9469	all_CpG_DMR_197702	+	3	48904000	48905000	-12.4857	6.95093e-05	*	977
3	48917009	48918005	-13.681	all_CpG_DMR_197705	+	3	48917000	48918000	-20.3126	2.08439e-11	*	991
3	48967975	48968978	-31.1295	all_CpG_DMR_197719	+	3	48968000	48969000	-17.4695	2.45985e-05	*	978
3	48970979	48971977	-12.3643	all_CpG_DMR_197720	+	3	48971000	48972000	-17.2993	2.18472e-10	*	977
3	49013016	49014011	-23.8353	all_CpG_DMR_197724	+	3	49013000	49014000	-10.8375	0.000336867	*	984
3	49056991	49057990	-10.0219	all_CpG_DMR_197731	+	3	49057000	49058000	-11.6732	1.12575e-05	*	990
3	50008941	50009940	-10.6137	all_CpG_DMR_197852	+	3	50009000	50010000	-14.9665	1.63e-14	*	940
3	53560996	53561995	-15.4469	all_CpG_DMR_198156	+	3	53561000	53562000	-17.571	1.2e-13	*	995
3	53654995	53655978	-25.0442	all_CpG_DMR_198163	+	3	53655000	53656000	-24.8325	1e-16	*	978
3	53688999	53689998	-15.8336	all_CpG_DMR_198167	+	3	53689000	53690000	-11.8939	7.72e-14	*	998
3	54769992	54770990	-19.6853	all_CpG_DMR_198343	+	3	54770000	54771000	-13.5303	1.74494e-09	*	990
3	54776988	54778006	-14.3639	all_CpG_DMR_198346	+	3	54777000	54778000	-11.2765	1.05517e-05	*	1000
3	54789988	54790980	-14.9732	all_CpG_DMR_198349	+	3	54790000	54791000	-13.5028	8.66019e-10	*	980
3	56005095	56006094	-18.2402	all_CpG_DMR_198544	+	3	56005000	56006000	-26.137	2.64547e-07	*	905
3	56057061	56058060	-26.184	all_CpG_DMR_198554	+	3	56057000	56058000	-12.666	0.000381458	*	939
3	58693047	58694046	-13.5939	all_CpG_DMR_198953	+	3	58693000	58694000	-19.7246	1.72271e-07	*	953
3	61871919	61872916	-24.2593	all_CpG_DMR_199259	+	3	61872000	61873000	-23.5391	1.77557e-06	*	916
3	62017086	62018078	-10.4871	all_CpG_DMR_199277	+	3	62017000	62018000	-15.3315	2.19719e-09	*	914
3	62066090	62067090	-35.9595	all_CpG_DMR_199291	+	3	62066000	62067000	-49.0649	0	*	910
3	65020012	65021011	-11.4929	all_CpG_DMR_199816	+	3	65020000	65021000	-26.5364	6.90436e-07	*	988
3	65035018	65036017	-11.8802	all_CpG_DMR_199819	+	3	65035000	65036000	-11.687	0.000634771	*	982
3	65040019	65040990	-15.5765	all_CpG_DMR_199821	+	3	65040000	65041000	-11.2338	2.40936e-05	*	971
3	65343034	65344026	-39.4491	all_CpG_DMR_199876	+	3	65343000	65344000	-40.8	3.3e-15	*	966
3	65987017	65988016	-16.4264	all_CpG_DMR_199958	+	3	65987000	65988000	-16.0637	4.41632e-09	*	983
3	65992014	65993011	-11.8798	all_CpG_DMR_199959	+	3	65992000	65993000	-10.3201	7.27955e-05	*	986
3	66453968	66454967	-13.5334	all_CpG_DMR_200022	+	3	66454000	66455000	-11.0521	1.6977e-11	*	967
3	66457970	66458964	-29.9683	all_CpG_DMR_200024	+	3	66458000	66459000	-48.1557	0	*	964
3	66555033	66556033	-29.0523	all_CpG_DMR_200035	+	3	66555000	66556000	-21.8313	8.83379e-06	*	967
3	67681095	67682094	-15.7259	all_CpG_DMR_200212	+	3	67681000	67682000	-17.5716	4.62593e-10	*	905
3	67963056	67964055	-11.1944	all_CpG_DMR_200262	+	3	67963000	67964000	-23.1689	0	*	944
3	67978037	67979036	-10.8318	all_CpG_DMR_200268	+	3	67978000	67979000	-13.1865	8.60621e-08	*	963
3	68008037	68009040	-13.8207	all_CpG_DMR_200273	+	3	68008000	68009000	-13.5148	5.4409e-11	*	963
3	68566042	68567041	-28.4848	all_CpG_DMR_200373	+	3	68566000	68567000	-17.8082	1.19399e-07	*	958
3	68596033	68597023	-22.9008	all_CpG_DMR_200380	+	3	68596000	68597000	-54.127	4.5e-15	*	967
3	69416043	69417042	-27.7012	all_CpG_DMR_200469	+	3	69416000	69417000	-14.6917	0.00276839	*	957
3	69904905	69905904	-20.9366	all_CpG_DMR_200544	+	3	69905000	69906000	-15.3523	3.46972e-07	*	904
3	72963978	72964971	-36.7046	all_CpG_DMR_201010	+	3	72964000	72965000	-42.6036	0	*	971
3	72964972	72965978	-30.349	all_CpG_DMR_201011	+	3	72965000	72966000	-37.963	8.95e-14	*	978
3	74368931	74369932	-22.2742	all_CpG_DMR_201206	+	3	74369000	74370000	-20.1876	1.45354e-06	*	932
3	75235042	75236041	-14.2671	all_CpG_DMR_201321	+	3	75235000	75236000	-10.0059	0.00325607	*	958
3	75238047	75239040	-12.913	all_CpG_DMR_201323	+	3	75238000	75239000	-33.0879	0	*	953
3	76093056	76094054	-18.3562	all_CpG_DMR_201507	+	3	76093000	76094000	-14.248	1.68423e-06	*	944
3	76215916	76216915	-34.5466	all_CpG_DMR_201532	+	3	76216000	76217000	-31.5282	0	*	915
3	76300097	76301061	-19.9292	all_CpG_DMR_201544	+	3	76300000	76301000	-14.4185	6.83285e-07	*	903
3	76320052	76321051	-21.819	all_CpG_DMR_201550	+	3	76320000	76321000	-20.724	0	*	948
3	76800912	76801911	-38.9466	all_CpG_DMR_201653	+	3	76801000	76802000	-22.4582	3.53356e-08	*	911
3	76816913	76817918	-12.9323	all_CpG_DMR_201656	+	3	76817000	76818000	-18.6727	1.113e-13	*	918
3	76863969	76864967	-11.1369	all_CpG_DMR_201663	+	3	76864000	76865000	-17.732	8.2297e-12	*	967
3	76881965	76882963	-28.174	all_CpG_DMR_201669	+	3	76882000	76883000	-27.6316	1.33e-14	*	963
3	76910986	76911971	-15.0566	all_CpG_DMR_201677	+	3	76911000	76912000	-16.8612	1.73363e-11	*	971
3	76915978	76916977	-17.2629	all_CpG_DMR_201679	+	3	76916000	76917000	-34.2174	0	*	977
3	76965970	76966984	-20.8544	all_CpG_DMR_201690	+	3	76966000	76967000	-14.0005	9.05469e-05	*	984
3	76986017	76987021	-62.7018	all_CpG_DMR_201693	+	3	76986000	76987000	-41.704	0	*	983
3	76994021	76995016	-10.9564	all_CpG_DMR_201695	+	3	76994000	76995000	-39.9884	0	*	979
3	78954960	78955959	-20.4865	all_CpG_DMR_202003	+	3	78955000	78956000	-11.1737	1.21446e-05	*	959
3	82005964	82006963	-17.9946	all_CpG_DMR_202447	+	3	82006000	82007000	-17.9199	2.09099e-06	*	963
3	82319965	82320957	-16.5144	all_CpG_DMR_202490	+	3	82320000	82321000	-15.4386	1.421e-07	*	957
3	82327958	82328954	-12.994	all_CpG_DMR_202492	+	3	82328000	82329000	-19.3956	7.91932e-08	*	954
3	82504925	82505926	-30.2804	all_CpG_DMR_202535	+	3	82505000	82506000	-10.8224	0.000416638	*	926
3	82537918	82538912	-52.2276	all_CpG_DMR_202543	+	3	82538000	82539000	-37.5899	0	*	912
3	84071941	84072938	-46.9531	all_CpG_DMR_202817	+	3	84072000	84073000	-18.6111	0.000191266	*	938
3	84080939	84081937	-10.7036	all_CpG_DMR_202819	+	3	84081000	84082000	-10.6218	0.000137306	*	937
3	85024006	85025008	-10.7758	all_CpG_DMR_202915	+	3	85024000	85025000	-15.8436	1.26477e-11	*	994
3	85763094	85764093	-23.3379	all_CpG_DMR_203056	+	3	85763000	85764000	-28.8025	5.553e-13	*	906
3	85769095	85770095	-27.2153	all_CpG_DMR_203058	+	3	85769000	85770000	-22.3488	1.06e-14	*	905
3	86809031	86810030	-12.1822	all_CpG_DMR_203235	+	3	86809000	86810000	-11.8455	3.35962e-06	*	969
3	86838016	86839013	-11.0217	all_CpG_DMR_203240	+	3	86838000	86839000	-11.3424	0	*	984
3	87852920	87853907	-12.9133	all_CpG_DMR_203407	+	3	87853000	87854000	-12.4923	5.6e-15	*	907
3	88216050	88217048	-27.0275	all_CpG_DMR_203459	+	3	88216000	88217000	-10.0178	0.00529757	*	950
3	88225057	88226050	-16.0105	all_CpG_DMR_203460	+	3	88225000	88226000	-10.3176	1.51465e-09	*	943
3	90467976	90468971	-14.1083	all_CpG_DMR_203762	+	3	90468000	90469000	-22.8361	0	*	971
3	90501913	90502904	-17.4838	all_CpG_DMR_203768	+	3	90502000	90503000	-14.1446	7.96492e-09	*	904
3	90930004	90931003	-20.0497	all_CpG_DMR_203861	+	3	90930000	90931000	-11.8025	0.00053555	*	996
3	90973017	90974016	-19.4513	all_CpG_DMR_203868	+	3	90973000	90974000	-11.9091	2.91675e-05	*	983
3	90979007	90980006	-17.0722	all_CpG_DMR_203870	+	3	90979000	90980000	-19.3776	5.69359e-10	*	993
3	92250911	92251909	-20.9556	all_CpG_DMR_204060	+	3	92251000	92252000	-11.8233	9.3e-15	*	909
3	92453969	92454968	-11.3914	all_CpG_DMR_204083	+	3	92454000	92455000	-11.1643	2.48638e-10	*	968
3	97099973	97100967	-53.7142	all_CpG_DMR_204649	+	3	97100000	97101000	-35.3687	0	*	967
3	97307974	97308973	-21.7173	all_CpG_DMR_204709	+	3	97308000	97309000	-21.0311	0	*	973
3	97308974	97309978	-32.5464	all_CpG_DMR_204710	+	3	97309000	97310000	-24.7958	3.24424e-08	*	978
3	97311980	97312977	-28.4842	all_CpG_DMR_204711	+	3	97312000	97313000	-11.1601	6.53793e-05	*	977
3	97549973	97550962	-14.2562	all_CpG_DMR_204769	+	3	97550000	97551000	-21.6829	2.16537e-07	*	962
3	97591968	97592966	-11.5879	all_CpG_DMR_204773	+	3	97592000	97593000	-15.8252	3.34175e-07	*	966
3	97642972	97643977	-12.4919	all_CpG_DMR_204779	+	3	97643000	97644000	-18.2858	0	*	977
3	97985986	97986985	-44.8211	all_CpG_DMR_204827	+	3	97986000	97987000	-22.8082	2.40576e-05	*	985
3	100434094	100435094	-10.3282	all_CpG_DMR_205112	+	3	100434000	100435000	-12.0443	6.12543e-09	*	906
3	100513100	100514099	-13.9254	all_CpG_DMR_205123	+	3	100513000	100514000	-14.4743	0	*	900
3	100514100	100515097	-10.3394	all_CpG_DMR_205124	+	3	100514000	100515000	-13.9866	2.85976e-09	*	900
3	100528066	100529079	-24.1625	all_CpG_DMR_205126	+	3	100528000	100529000	-18.1642	2.72659e-07	*	934
3	100529080	100530079	-11.0729	all_CpG_DMR_205127	+	3	100529000	100530000	-10.3385	8.1e-15	*	920
3	100536081	100537078	-29.6615	all_CpG_DMR_205129	+	3	100536000	100537000	-38.7629	0	*	919
3	100540057	100541056	-15.4181	all_CpG_DMR_205131	+	3	100540000	100541000	-11.8927	1.204e-09	*	943
3	100544055	100545054	-14.423	all_CpG_DMR_205132	+	3	100544000	100545000	-20.1771	0	*	945
3	100551047	100552041	-19.5721	all_CpG_DMR_205135	+	3	100551000	100552000	-40.0881	0	*	953
3	100556038	100557035	-10.3349	all_CpG_DMR_205137	+	3	100556000	100557000	-14.3402	0	*	962
3	100562016	100563004	-28.6072	all_CpG_DMR_205140	+	3	100562000	100563000	-11.593	0.000443755	*	984
3	100751046	100752049	-22.028	all_CpG_DMR_205161	+	3	100751000	100752000	-13.6234	5.48278e-06	*	954
3	103234078	103235077	-11.8924	all_CpG_DMR_205442	+	3	103234000	103235000	-14.2988	1.37902e-05	*	922
3	103329023	103330021	-19.5307	all_CpG_DMR_205459	+	3	103329000	103330000	-12.0585	5.319e-13	*	977
3	103356999	103358004	-13.5388	all_CpG_DMR_205467	+	3	103357000	103358000	-13.5057	0	*	1000
3	103363990	103364989	-15.1712	all_CpG_DMR_205470	+	3	103364000	103365000	-13.0959	0	*	989
3	103385975	103386974	-13.8852	all_CpG_DMR_205478	+	3	103386000	103387000	-11.74	5.015e-13	*	974
3	114999986	115000984	-15.0623	all_CpG_DMR_206484	+	3	115000000	115001000	-22.0178	0	*	984
3	115038076	115039082	-11.7339	all_CpG_DMR_206490	+	3	115038000	115039000	-17.1199	0	*	924
3	115043084	115044091	-14.5779	all_CpG_DMR_206491	+	3	115043000	115044000	-14.0489	0	*	916
3	115070080	115071077	-15.9365	all_CpG_DMR_206496	+	3	115070000	115071000	-10.5532	1.90686e-08	*	920
3	115722916	115723915	-51.4135	all_CpG_DMR_206537	+	3	115723000	115724000	-38.4593	0	*	915
3	119561966	119562965	-15.2248	all_CpG_DMR_206831	+	3	119562000	119563000	-10.4858	2.53921e-11	*	965
3	119609051	119610049	-15.9864	all_CpG_DMR_206835	+	3	119609000	119610000	-10.9458	7.6e-15	*	949
3	119625035	119626034	-14.5629	all_CpG_DMR_206837	+	3	119625000	119626000	-13.1066	0	*	965
4	1905970	1906969	-19.019	all_CpG_DMR_207258	+	4	1906000	1907000	-11.336	0.000123877	*	969
4	2875929	2876906	-32.022	all_CpG_DMR_207494	+	4	2876000	2877000	-49.8178	1.96e-14	*	906
4	4131987	4132988	-33.2937	all_CpG_DMR_207809	+	4	4132000	4133000	-22.4862	0	*	988
4	6979906	6980905	-14.3754	all_CpG_DMR_208235	+	4	6980000	6981000	-16.3927	1.61326e-05	*	905
4	14430926	14431927	-10.7969	all_CpG_DMR_209322	+	4	14431000	14432000	-10.706	9.1925e-09	*	927
4	14835087	14836086	-15.8617	all_CpG_DMR_209410	+	4	14835000	14836000	-10.1813	0.000117815	*	913
4	14836087	14837086	-18.0895	all_CpG_DMR_209411	+	4	14836000	14837000	-15.5477	1.28782e-09	*	913
4	15198984	15200020	-13.7987	all_CpG_DMR_209488	+	4	15199000	15200000	-10.689	0	*	1000
4	15246994	15247993	-10.6567	all_CpG_DMR_209494	+	4	15247000	15248000	-11.0067	2.80892e-06	*	993
4	15259998	15260997	-10.8584	all_CpG_DMR_209496	+	4	15260000	15261000	-17.1307	2.85329e-08	*	997
4	16567092	16568091	-13.5539	all_CpG_DMR_209731	+	4	16567000	16568000	-18.7533	0.000478144	*	908
4	17635925	17636925	-27.9536	all_CpG_DMR_209896	+	4	17636000	17637000	-19.9346	1e-16	*	925
4	18718957	18719958	-12.2389	all_CpG_DMR_210056	+	4	18719000	18720000	-14.8367	4.02498e-09	*	958
4	18743927	18744926	-22.0229	all_CpG_DMR_210062	+	4	18744000	18745000	-20.881	0	*	926
4	18910904	18911904	-34.7469	all_CpG_DMR_210081	+	4	18911000	18912000	-27.347	1.30678e-09	*	904
4	19031963	19032963	-12.3815	all_CpG_DMR_210093	+	4	19032000	19033000	-12.7448	0.00361704	*	963
4	19032964	19033963	-19.1709	all_CpG_DMR_210094	+	4	19033000	19034000	-17.3444	8.202e-13	*	963
4	19094938	19095940	-18.6059	all_CpG_DMR_210113	+	4	19095000	19096000	-25.017	1.3333e-10	*	940
4	19107062	19108060	-40.335	all_CpG_DMR_210118	+	4	19107000	19108000	-39.3873	0	*	938
4	19110074	19111076	-12.4644	all_CpG_DMR_210120	+	4	19110000	19111000	-12.9504	7.23427e-05	*	926
4	19641911	19642911	-19.2083	all_CpG_DMR_210210	+	4	19642000	19643000	-15.4405	4.138e-11	*	911
4	20431960	20432959	-16.9062	all_CpG_DMR_210344	+	4	20432000	20433000	-17.1839	0	*	959
4	20480999	20481997	-14.7997	all_CpG_DMR_210349	+	4	20481000	20482000	-18.6554	0	*	997
4	20485007	20486001	-15.5685	all_CpG_DMR_210351	+	4	20485000	20486000	-10.1663	5.69688e-05	*	993
4	20541997	20542996	-13.5147	all_CpG_DMR_210365	+	4	20542000	20543000	-10.7904	4.37555e-07	*	996
4	21015908	21016904	-11.0574	all_CpG_DMR_210473	+	4	21016000	21017000	-12.5889	2.28309e-07	*	904
4	21016905	21017905	-22.194	all_CpG_DMR_210474	+	4	21017000	21018000	-20.6902	9.03424e-09	*	905
4	21482061	21483054	-18.7742	all_CpG_DMR_210556	+	4	21482000	21483000	-13.8689	1.65748e-07	*	939
4	21485023	21486023	-14.5333	all_CpG_DMR_210558	+	4	21485000	21486000	-15.6411	5.55984e-06	*	977
4	21514047	21515046	-13.2128	all_CpG_DMR_210566	+	4	21514000	21515000	-11.3383	4.25118e-05	*	953
4	21515047	21516046	-10.7132	all_CpG_DMR_210567	+	4	21515000	21516000	-11.7442	3.67109e-06	*	953
4	21539043	21540041	-13.8707	all_CpG_DMR_210569	+	4	21539000	21540000	-18.3598	4.96115e-10	*	957
4	21659965	21660960	-19.9726	all_CpG_DMR_210600	+	4	21660000	21661000	-11.474	2.04341e-06	*	960
4	21663956	21664955	-17.4845	all_CpG_DMR_210602	+	4	21664000	21665000	-13.5208	2.83299e-07	*	955
4	23982971	23983970	-13.1761	all_CpG_DMR_211065	+	4	23983000	23984000	-23.594	2.67541e-11	*	970
4	24157042	24158042	22.0978	all_CpG_DMR_211086	+	4	24157000	24158000	11.3426	0.00308742	*	958
4	24568064	24569061	15.3916	all_CpG_DMR_211118	+	4	24568000	24569000	16.2513	1.7471e-12	*	936
4	25793925	25794924	-19.0541	all_CpG_DMR_211238	+	4	25794000	25795000	-32.0323	6.82442e-08	*	924
4	26210062	26211061	-10.6881	all_CpG_DMR_211283	+	4	26210000	26211000	-11.8119	0.00062019	*	938
4	26212063	26213059	-18.6036	all_CpG_DMR_211284	+	4	26212000	26213000	-19.253	3.68714e-09	*	937
4	26237090	26238090	-25.0776	all_CpG_DMR_211287	+	4	26237000	26238000	-27.8798	3e-16	*	910
4	26266054	26267053	-10.4368	all_CpG_DMR_211295	+	4	26266000	26267000	-10.7406	4.49125e-07	*	946
4	26282052	26283050	-12.9019	all_CpG_DMR_211298	+	4	26282000	26283000	-32.5107	0	*	948
4	26310067	26311068	-17.2456	all_CpG_DMR_211305	+	4	26310000	26311000	-11.2467	1.56634e-11	*	933
4	28366968	28367956	-14.1699	all_CpG_DMR_211555	+	4	28367000	28368000	-11.0276	0.000418098	*	956
4	33168957	33169944	-10.675	all_CpG_DMR_212089	+	4	33169000	33170000	-11.0864	4.36906e-05	*	944
4	33223975	33224973	-50.1163	all_CpG_DMR_212104	+	4	33224000	33225000	-44.2083	1.7e-15	*	973
4	33232980	33233957	-18.5035	all_CpG_DMR_212108	+	4	33233000	33234000	-15.8924	9e-16	*	957
4	33257943	33258942	-12.2337	all_CpG_DMR_212113	+	4	33258000	33259000	-14.3536	0	*	942
4	34115974	34116984	-19.3318	all_CpG_DMR_212266	+	4	34116000	34117000	-24.9554	1.08023e-06	*	984
4	35479021	35480021	-27.5846	all_CpG_DMR_212428	+	4	35479000	35480000	-26.7692	0	*	979
4	36554921	36555910	-25.4003	all_CpG_DMR_212612	+	4	36555000	36556000	-21.8447	2.09533e-10	*	910
4	37235916	37236913	-26.4958	all_CpG_DMR_212751	+	4	37236000	37237000	-16.546	0.000523294	*	913
4	37239915	37240915	-33.493	all_CpG_DMR_212752	+	4	37240000	37241000	-17.8054	0.00388239	*	915
4	37249932	37250930	-16.8957	all_CpG_DMR_212756	+	4	37250000	37251000	-21.2582	8.22175e-08	*	930
4	38923971	38924970	-12.3566	all_CpG_DMR_212999	+	4	38924000	38925000	-17.6322	0	*	970
4	41025935	41026934	-23.1598	all_CpG_DMR_213362	+	4	41026000	41027000	-15.0343	6.1155e-05	*	934
4	41046971	41047968	-43.7538	all_CpG_DMR_213365	+	4	41047000	41048000	-36.9291	5e-16	*	968
4	41078005	41079002	-12.054	all_CpG_DMR_213370	+	4	41078000	41079000	-11.1825	2.38693e-06	*	995
4	41094922	41095919	-29.8751	all_CpG_DMR_213375	+	4	41095000	41096000	-19.8932	1.73387e-10	*	919
4	41096932	41097930	-14.2353	all_CpG_DMR_213376	+	4	41097000	41098000	-12.5283	1.42274e-08	*	930
4	41477917	41478920	-28.2222	all_CpG_DMR_213431	+	4	41478000	41479000	-24.9736	9.86811e-06	*	920
4	41478921	41479904	-28.0179	all_CpG_DMR_213432	+	4	41479000	41480000	-13.0342	0.000734672	*	904
4	44790073	44791046	-19.7897	all_CpG_DMR_213793	+	4	44790000	44791000	-13.4131	5.11508e-05	*	927
4	45536938	45537937	-14.4421	all_CpG_DMR_213913	+	4	45537000	45538000	-28.4827	3.96e-14	*	937
4	46018027	46019026	-14.0126	all_CpG_DMR_214008	+	4	46018000	46019000	-18.3954	0	*	973
4	46045939	46046932	-22.5718	all_CpG_DMR_214011	+	4	46046000	46047000	-29.6657	0	*	932
4	46158915	46159914	-28.2261	all_CpG_DMR_214021	+	4	46159000	46160000	-15.2567	1.59322e-08	*	914
4	46435017	46436015	-11.5095	all_CpG_DMR_214058	+	4	46435000	46436000	-20.5614	0	*	983
4	46443988	46445017	-16.4506	all_CpG_DMR_214061	+	4	46444000	46445000	-12.6655	7e-16	*	1000
4	46447010	46448009	-12.45	all_CpG_DMR_214063	+	4	46447000	46448000	-16.3259	5e-16	*	990
4	46448010	46449013	-19.3006	all_CpG_DMR_214064	+	4	46448000	46449000	-33.9774	0	*	990
4	46482044	46483037	-25.934	all_CpG_DMR_214067	+	4	46482000	46483000	-20.4005	0	*	956
4	46562058	46563057	-19.9547	all_CpG_DMR_214077	+	4	46562000	46563000	-22.7125	0.0027107	*	942
4	46563058	46564059	-22.4885	all_CpG_DMR_214078	+	4	46563000	46564000	-15.0968	5.35035e-09	*	942
4	46617034	46618032	-23.7317	all_CpG_DMR_214089	+	4	46617000	46618000	-20.9337	0	*	966
4	46764100	46765091	-36.7647	all_CpG_DMR_214110	+	4	46764000	46765000	-34.5794	0	*	900
4	47050083	47051082	11.6853	all_CpG_DMR_214151	+	4	47050000	47051000	12.8041	1e-15	*	917
4	48387901	48388916	-16.3236	all_CpG_DMR_214313	+	4	48388000	48389000	-26.5042	0	*	916
4	52128023	52129022	-14.8108	all_CpG_DMR_214851	+	4	52128000	52129000	-13.5459	2.68978e-06	*	977
4	52130018	52131017	-10.8112	all_CpG_DMR_214852	+	4	52130000	52131000	-20.3804	6.39061e-08	*	982
4	52383913	52384911	-14.5722	all_CpG_DMR_214892	+	4	52384000	52385000	-18.461	0.00706008	*	911
4	52871015	52872014	-56.3639	all_CpG_DMR_214967	+	4	52871000	52872000	-40.4717	1e-16	*	985
4	52908027	52909032	-20.5035	all_CpG_DMR_214976	+	4	52908000	52909000	-12.4222	0.00169182	*	973
4	52920040	52921038	-28.9826	all_CpG_DMR_214979	+	4	52920000	52921000	-12.7564	0.00785342	*	960
4	53988049	53989048	-27.165	all_CpG_DMR_215149	+	4	53988000	53989000	-17.4907	3.5151e-07	*	951
4	53993050	53994045	-12.2313	all_CpG_DMR_215152	+	4	53993000	53994000	-23.9852	0	*	950
4	53996046	53997046	-35.5009	all_CpG_DMR_215153	+	4	53996000	53997000	-18.0459	1.66438e-05	*	954
4	55539069	55540070	-24.6032	all_CpG_DMR_215327	+	4	55539000	55540000	-31.3375	9.52089e-11	*	931
4	55541072	55542065	-14.2459	all_CpG_DMR_215328	+	4	55541000	55542000	-15.4278	9.13895e-10	*	928
4	55547068	55548052	-16.9843	all_CpG_DMR_215330	+	4	55547000	55548000	-10.6454	0.000154049	*	932
4	55555058	55556057	-13.2246	all_CpG_DMR_215331	+	4	55555000	55556000	-27.1977	0	*	942
4	55585028	55586027	-15.9567	all_CpG_DMR_215340	+	4	55585000	55586000	-10.8621	0.000710631	*	972
4	55609955	55610952	-30.4379	all_CpG_DMR_215343	+	4	55610000	55611000	-16.5868	2.44799e-07	*	952
4	55856960	55857959	-10.773	all_CpG_DMR_215379	+	4	55857000	55858000	-13.4434	1.169e-13	*	959
4	55861960	55862959	-16.4125	all_CpG_DMR_215380	+	4	55862000	55863000	-15.1679	1.87764e-05	*	959
4	55933966	55934926	-30.2338	all_CpG_DMR_215386	+	4	55934000	55935000	-11.3419	0.000619772	*	926
4	57178947	57179946	-25.8051	all_CpG_DMR_215605	+	4	57179000	57180000	-28.6252	7.56e-14	*	946
4	57189945	57190946	-20.8173	all_CpG_DMR_215608	+	4	57190000	57191000	-10.8229	4.83795e-05	*	946
4	57191946	57192945	-17.4351	all_CpG_DMR_215609	+	4	57192000	57193000	-11.3879	2.92405e-11	*	945
4	57270975	57271977	-19.0822	all_CpG_DMR_215624	+	4	57271000	57272000	-17.665	9.6e-15	*	977
4	57329947	57330910	-19.0232	all_CpG_DMR_215641	+	4	57330000	57331000	-13.8219	1.0192e-09	*	910
4	57378907	57379906	-12.768	all_CpG_DMR_215649	+	4	57379000	57380000	-13.2736	0.000981035	*	906
4	57380907	57381906	-12.9884	all_CpG_DMR_215650	+	4	57381000	57382000	-18.3316	0	*	906
4	57401937	57402936	-22.6446	all_CpG_DMR_215660	+	4	57402000	57403000	-10.6203	7.64864e-06	*	936
4	57421940	57422940	-11.438	all_CpG_DMR_215667	+	4	57422000	57423000	-19.8683	7e-16	*	940
4	57623076	57624077	-15.3185	all_CpG_DMR_215712	+	4	57623000	57624000	-15.8102	4.61832e-07	*	924
4	57985914	57986928	-15.1231	all_CpG_DMR_215792	+	4	57986000	57987000	-26.4185	0	*	928
4	58020022	58021023	-63.1036	all_CpG_DMR_215805	+	4	58020000	58021000	-35	0	*	978
4	60915072	60916070	-51.1964	all_CpG_DMR_216245	+	4	60915000	60916000	-16.7979	2.71503e-08	*	928
4	60929047	60930045	-12.6262	all_CpG_DMR_216248	+	4	60929000	60930000	-20.4121	0	*	953
4	61369022	61370020	-18.7857	all_CpG_DMR_216339	+	4	61369000	61370000	-13.2955	0	*	978
4	61518025	61519027	-16.0601	all_CpG_DMR_216379	+	4	61518000	61519000	-12.0677	0.00159855	*	975
4	62621008	62621999	-12.5807	all_CpG_DMR_216510	+	4	62621000	62622000	-14.3515	2.9e-15	*	991
4	62646948	62647948	-50.1675	all_CpG_DMR_216514	+	4	62647000	62648000	-45.4344	0	*	948
4	63674041	63675031	-11.7586	all_CpG_DMR_216677	+	4	63674000	63675000	-23.2512	0	*	959
4	63818051	63819046	-11.5967	all_CpG_DMR_216710	+	4	63818000	63819000	-10.794	7.2436e-09	*	949
4	64311036	64312041	-36.5757	all_CpG_DMR_216793	+	4	64311000	64312000	-23.2297	2e-16	*	964
4	64312042	64313029	-18.7301	all_CpG_DMR_216794	+	4	64312000	64313000	-20.9836	9.88685e-06	*	958
4	64649045	64650044	-29.2776	all_CpG_DMR_216857	+	4	64649000	64650000	-17.0216	1.21679e-06	*	955
4	64803052	64804051	-20.1891	all_CpG_DMR_216873	+	4	64803000	64804000	-27.5	6.32098e-05	*	948
4	69180038	69181037	-10.331	all_CpG_DMR_217337	+	4	69180000	69181000	-10.7875	5.49646e-05	*	962
4	69204041	69205038	-22.9497	all_CpG_DMR_217339	+	4	69204000	69205000	-26.7277	0	*	959
4	69279960	69280959	-22.6117	all_CpG_DMR_217352	+	4	69280000	69281000	-14.4204	7.86067e-11	*	959
4	69280960	69281954	-25.7533	all_CpG_DMR_217353	+	4	69281000	69282000	-14.4564	4.04076e-11	*	954
4	72364917	72365938	-17.1303	all_CpG_DMR_217664	+	4	72365000	72366000	-19.4742	2e-16	*	938
4	72559922	72560917	-12.3728	all_CpG_DMR_217697	+	4	72560000	72561000	-11.8803	0.00091549	*	917
4	72723037	72724062	-22.3257	all_CpG_DMR_217713	+	4	72723000	72724000	-20	3.77917e-07	*	963
4	72724063	72725062	-10.5775	all_CpG_DMR_217714	+	4	72724000	72725000	-10.5829	0	*	937
4	83848002	83849001	-18.674	all_CpG_DMR_218822	+	4	83848000	83849000	-20.9898	4.91392e-08	*	998
4	84804956	84805966	-11.8032	all_CpG_DMR_218915	+	4	84805000	84806000	-11.0941	0.00672079	*	966
4	87360042	87361036	-23.9106	all_CpG_DMR_219102	+	4	87360000	87361000	-15.894	2.52406e-09	*	958
4	88683051	88684050	-10.9056	all_CpG_DMR_219233	+	4	88683000	88684000	-12.8415	2.89519e-08	*	949
4	89811069	89812067	-17.6095	all_CpG_DMR_219395	+	4	89811000	89812000	-17.9775	1.4609e-08	*	931
4	91662939	91663939	-10.879	all_CpG_DMR_219570	+	4	91663000	91664000	-14.0924	2.046e-13	*	939
4	94656044	94657043	-10.6055	all_CpG_DMR_219714	+	4	94656000	94657000	-13.1609	2.81568e-08	*	956
4	96922906	96923907	-15.4926	all_CpG_DMR_219876	+	4	96923000	96924000	-17.836	1.7709e-08	*	907
4	96927919	96928914	-12.2732	all_CpG_DMR_219878	+	4	96928000	96929000	-27.1901	3.61915e-08	*	914
4	97388987	97389983	-14.9179	all_CpG_DMR_219921	+	4	97389000	97390000	-15.8527	1.47936e-07	*	983
4	97389984	97390984	-11.3196	all_CpG_DMR_219922	+	4	97390000	97391000	-13.6781	1.72e-14	*	984
4	97390985	97391977	-24.2934	all_CpG_DMR_219923	+	4	97391000	97392000	-19.1766	0	*	977
4	97391978	97392978	-16.7984	all_CpG_DMR_219924	+	4	97392000	97393000	-35.6452	0	*	978
4	97392979	97393980	-16.3438	all_CpG_DMR_219925	+	4	97393000	97394000	-18.8354	0	*	980
4	97393981	97394980	-13.6057	all_CpG_DMR_219926	+	4	97394000	97395000	-11.4392	1.73311e-11	*	980
4	97408984	97409982	-20.55	all_CpG_DMR_219930	+	4	97409000	97410000	-12.5023	8.2587e-06	*	982
4	97445962	97446961	-14.0499	all_CpG_DMR_219937	+	4	97446000	97447000	-12.8679	7.73e-13	*	961
4	97466960	97467958	-10.0097	all_CpG_DMR_219944	+	4	97467000	97468000	-13.2363	4.85968e-08	*	958
4	97476944	97477943	-35.2865	all_CpG_DMR_219948	+	4	97477000	97478000	-35.7218	0	*	943
4	97481994	97482998	-12.4267	all_CpG_DMR_219951	+	4	97482000	97483000	-28.7365	0	*	998
4	98158062	98159048	-12.1669	all_CpG_DMR_220010	+	4	98158000	98159000	-18.3999	0	*	938
4	99768073	99769075	-13.6877	all_CpG_DMR_220143	+	4	99768000	99769000	-14.0625	3.16007e-08	*	927
4	99790961	99791960	-15.6276	all_CpG_DMR_220147	+	4	99791000	99792000	-28.2215	0	*	960
4	99807946	99808945	-14.2678	all_CpG_DMR_220150	+	4	99808000	99809000	-13.4132	1.74966e-05	*	945
4	99875942	99876935	-19.0623	all_CpG_DMR_220158	+	4	99876000	99877000	-11.8069	7.83769e-06	*	935
4	100395009	100396010	-23.4286	all_CpG_DMR_220260	+	4	100395000	100396000	-23.0504	4.67195e-08	*	991
4	100396011	100397010	-12.6418	all_CpG_DMR_220261	+	4	100396000	100397000	-16.0261	1.06848e-07	*	989
4	103130990	103131987	-11.9436	all_CpG_DMR_220554	+	4	103131000	103132000	-10.7012	1.59123e-05	*	987
4	106281907	106282910	-15.3446	all_CpG_DMR_220870	+	4	106282000	106283000	-17.4461	0	*	910
4	106300917	106301913	-29.4382	all_CpG_DMR_220876	+	4	106301000	106302000	-34.1365	0	*	913
4	106653052	106654051	-12.0641	all_CpG_DMR_220902	+	4	106653000	106654000	-13.855	5.86774e-11	*	948
4	106655050	106656066	-12.253	all_CpG_DMR_220904	+	4	106655000	106656000	-14.0586	7.80594e-05	*	950
4	106658078	106659075	-11.5134	all_CpG_DMR_220906	+	4	106658000	106659000	-20.8969	0	*	922
4	107344998	107345998	-18.744	all_CpG_DMR_220997	+	4	107345000	107346000	-21.9548	2.7449e-06	*	998
4	107372024	107373022	-28.9824	all_CpG_DMR_221006	+	4	107372000	107373000	-13.7607	0.000695996	*	976
4	107858037	107859032	-10.1963	all_CpG_DMR_221064	+	4	107858000	107859000	-13.5282	1.71021e-05	*	963
4	108301039	108302038	-22.6112	all_CpG_DMR_221133	+	4	108301000	108302000	-12.778	2.67753e-07	*	961
4	108309053	108310047	-21.4141	all_CpG_DMR_221137	+	4	108309000	108310000	-20.5464	3.32603e-06	*	947
4	109470915	109471914	-13.3697	all_CpG_DMR_221281	+	4	109471000	109472000	-11.3296	4.74777e-07	*	914
4	109727071	109728078	-13.4574	all_CpG_DMR_221328	+	4	109727000	109728000	-10.5724	0.000100341	*	929
4	110156905	110157904	-23.4662	all_CpG_DMR_221387	+	4	110157000	110158000	-18.3573	0.000174174	*	904
4	115341076	115342075	-13.8333	all_CpG_DMR_221693	+	4	115341000	115342000	-31.1378	2.21328e-10	*	924
4	115366077	115367076	-20.9871	all_CpG_DMR_221699	+	4	115366000	115367000	-21.7088	7.08966e-07	*	923
4	115367077	115368075	-13.8893	all_CpG_DMR_221700	+	4	115367000	115368000	-16.9411	6.44073e-08	*	923
4	116200939	116201932	-16.2064	all_CpG_DMR_221743	+	4	116201000	116202000	-23.0769	1.22846e-09	*	932
4	119238043	119239046	-20.7609	all_CpG_DMR_221909	+	4	119238000	119239000	-10.7977	5.69933e-08	*	957
5	1773936	1774924	-12.4721	all_CpG_DMR_222107	+	5	1774000	1775000	-14.9998	1.27e-12	*	924
5	1914906	1915905	-13.8153	all_CpG_DMR_222126	+	5	1915000	1916000	-10.441	2.72668e-07	*	905
5	2521999	2522998	-30.1863	all_CpG_DMR_222207	+	5	2522000	2523000	-17.2662	5.34921e-09	*	998
5	4482925	4483923	-23.9655	all_CpG_DMR_222444	+	5	4483000	4484000	-10.786	5.55444e-05	*	923
5	4595923	4596935	-11.0488	all_CpG_DMR_222461	+	5	4596000	4597000	-17.1732	2.716e-11	*	935
5	4900955	4901954	-29.8446	all_CpG_DMR_222496	+	5	4901000	4902000	-15.2012	3.64751e-07	*	954
5	4992059	4993057	-11.2154	all_CpG_DMR_222510	+	5	4992000	4993000	-23.4619	0	*	941
5	5005008	5005993	-32.5333	all_CpG_DMR_222519	+	5	5005000	5006000	-18.2594	1.23183e-08	*	985
5	5680982	5681982	-21.2302	all_CpG_DMR_222570	+	5	5681000	5682000	-13.3539	0.000339796	*	982
5	6094088	6095082	-13.141	all_CpG_DMR_222602	+	5	6094000	6095000	-28.4829	0	*	912
5	6965050	6966048	-15.3193	all_CpG_DMR_222719	+	5	6965000	6966000	-16.8083	6.61346e-06	*	950
5	6980013	6981014	-14.2965	all_CpG_DMR_222725	+	5	6980000	6981000	-20.0757	6.8538e-12	*	987
5	7029973	7030969	-21.015	all_CpG_DMR_222737	+	5	7030000	7031000	-15.2404	2.281e-13	*	969
5	7039974	7040973	-10.9233	all_CpG_DMR_222739	+	5	7040000	7041000	-11.8002	3.34117e-06	*	973
5	7094997	7095998	-34.9212	all_CpG_DMR_222752	+	5	7095000	7096000	-17.716	6.95045e-09	*	998
5	7173044	7174043	-22.4957	all_CpG_DMR_222762	+	5	7173000	7174000	-46.1538	2.39154e-11	*	956
5	7951030	7952029	-14.2534	all_CpG_DMR_222880	+	5	7951000	7952000	-10.9024	5.37428e-06	*	970
5	7952030	7953029	-11.6183	all_CpG_DMR_222881	+	5	7952000	7953000	-12.0098	6.07245e-07	*	970
5	7955031	7956034	-14.0345	all_CpG_DMR_222882	+	5	7955000	7956000	-15.0381	2.0102e-12	*	969
5	8687960	8688959	-17.1471	all_CpG_DMR_222950	+	5	8688000	8689000	-15.6853	3.12507e-11	*	959
5	8719989	8720986	-14.891	all_CpG_DMR_222955	+	5	8720000	8721000	-21.1685	0	*	986
5	8727987	8728980	-21.3899	all_CpG_DMR_222958	+	5	8728000	8729000	-33.1306	0	*	980
5	10704075	10705074	-11.4238	all_CpG_DMR_223152	+	5	10704000	10705000	-25.3491	0	*	925
5	11214971	11215970	-38.7755	all_CpG_DMR_223216	+	5	11215000	11216000	-17.787	9.53292e-06	*	970
5	12122988	12123987	-27.0196	all_CpG_DMR_223319	+	5	12123000	12124000	-33.913	2.4e-15	*	987
5	12132004	12133005	-18.3805	all_CpG_DMR_223322	+	5	12132000	12133000	-22.5516	0	*	996
5	14009087	14010083	-22.0329	all_CpG_DMR_223603	+	5	14009000	14010000	-14.3669	7.06541e-05	*	913
5	15868024	15869022	-32.7456	all_CpG_DMR_223769	+	5	15868000	15869000	-27.4168	0	*	976
5	15870998	15871994	-10.3367	all_CpG_DMR_223770	+	5	15871000	15872000	-13.0136	2.0036e-12	*	994
5	16790031	16791028	-17.9909	all_CpG_DMR_223908	+	5	16790000	16791000	-19.5444	9.3806e-12	*	969
5	16972095	16973094	-26.7647	all_CpG_DMR_223929	+	5	16972000	16973000	-13.8393	4.82273e-10	*	905
5	17604080	17605077	-13.3251	all_CpG_DMR_224024	+	5	17604000	17605000	-10.6322	5.92258e-07	*	920
5	17616020	17617019	-12.7967	all_CpG_DMR_224028	+	5	17616000	17617000	-11.1379	0.000116318	*	980
5	20647925	20648924	-16.2284	all_CpG_DMR_224263	+	5	20648000	20649000	-11.02	0.00011871	*	924
5	21418056	21419055	-24.2213	all_CpG_DMR_224387	+	5	21418000	21419000	-10.5381	8.24363e-05	*	944
5	23169937	23170936	-16.2284	all_CpG_DMR_224480	+	5	23170000	23171000	-12.4093	9.40242e-07	*	936
5	25506100	25507099	-18.8809	all_CpG_DMR_224685	+	5	25506000	25507000	-26.0002	5.3e-15	*	900
5	26071992	26072974	-14.0296	all_CpG_DMR_224721	+	5	26072000	26073000	-32.4058	0	*	974
5	26897099	26898096	-11.1208	all_CpG_DMR_224791	+	5	26897000	26898000	-16.6257	0.000134789	*	901
5	27244063	27245063	-20.8949	all_CpG_DMR_224818	+	5	27244000	27245000	-10.8027	4.57528e-05	*	937
5	27991904	27992902	-15.2943	all_CpG_DMR_224849	+	5	27992000	27993000	-18.3596	0	*	902
5	28673949	28674945	-12.6909	all_CpG_DMR_224897	+	5	28674000	28675000	-16.6099	6.35865e-09	*	945
5	28866058	28867058	-12.2558	all_CpG_DMR_224909	+	5	28866000	28867000	-12.1177	7.24576e-05	*	942
5	33184961	33185964	-14.7727	all_CpG_DMR_225237	+	5	33185000	33186000	-12.1383	8.3555e-12	*	964
5	33190963	33191962	-18.1152	all_CpG_DMR_225239	+	5	33191000	33192000	-16.0704	0.000217537	*	962
5	33213047	33214044	-10.8539	all_CpG_DMR_225246	+	5	33213000	33214000	-20.5944	2.32734e-09	*	953
5	34923928	34924927	23.9968	all_CpG_DMR_225370	+	5	34924000	34925000	11.2723	7.23884e-05	*	927
5	34924928	34925934	16.2699	all_CpG_DMR_225371	+	5	34925000	34926000	13.177	2.1e-15	*	934
5	34933940	34934935	10.353	all_CpG_DMR_225372	+	5	34934000	34935000	16.5228	0	*	935
5	34935936	34936934	17.3754	all_CpG_DMR_225374	+	5	34936000	34937000	18.67	0	*	934
5	41239986	41240969	-21.9298	all_CpG_DMR_225938	+	5	41240000	41241000	-12.6671	0.00570975	*	969
5	41562919	41563932	-23.1133	all_CpG_DMR_225972	+	5	41563000	41564000	-14.7651	0.00091333	*	932
5	45476017	45477003	-12.9557	all_CpG_DMR_226408	+	5	45476000	45477000	-17.8664	6e-16	*	983
5	55114095	55115094	23.01	all_CpG_DMR_227618	+	5	55114000	55115000	26.0339	2.11329e-10	*	905
5	58441065	58442064	-23.3052	all_CpG_DMR_227943	+	5	58441000	58442000	-41.2141	0	*	935
5	58451034	58452039	-15.7349	all_CpG_DMR_227946	+	5	58451000	58452000	-10.0765	0.000100808	*	966
5	58460003	58461001	-33.7084	all_CpG_DMR_227950	+	5	58460000	58461000	-28.6959	0	*	997
5	60872904	60873900	-13.3501	all_CpG_DMR_228250	+	5	60873000	60874000	-11.2009	0.000498957	*	900
5	66117942	66118939	-15.1302	all_CpG_DMR_228964	+	5	66118000	66119000	-17.221	1.2032e-12	*	939
5	66138946	66139944	-18.4182	all_CpG_DMR_228967	+	5	66139000	66140000	-30.3871	0	*	944
5	66194950	66195959	-17.0899	all_CpG_DMR_228972	+	5	66195000	66196000	-12.6049	4.45726e-09	*	959
5	66279967	66280971	-18.6247	all_CpG_DMR_228982	+	5	66280000	66281000	-40.2297	0	*	971
5	66350917	66351916	-11.5	all_CpG_DMR_228996	+	5	66351000	66352000	-11.7926	1.96002e-05	*	916
5	66389903	66390902	-11.2215	all_CpG_DMR_229002	+	5	66390000	66391000	-19.7716	2.47242e-10	*	902
5	67170912	67171918	-14.3057	all_CpG_DMR_229082	+	5	67171000	67172000	-13.896	1.65727e-07	*	918
5	67199945	67200940	-17.8741	all_CpG_DMR_229089	+	5	67200000	67201000	-11.3874	0.00535255	*	940
5	67206930	67207929	-39.7851	all_CpG_DMR_229092	+	5	67207000	67208000	-25.0791	2.0343e-12	*	929
5	67215912	67216910	-10.4229	all_CpG_DMR_229096	+	5	67216000	67217000	-25.9676	3.04261e-11	*	910
5	67484090	67485089	-21.8607	all_CpG_DMR_229149	+	5	67484000	67485000	-16.0403	2.8e-15	*	910
5	67510075	67511048	-13.5961	all_CpG_DMR_229162	+	5	67510000	67511000	-17.4913	2.59863e-06	*	925
5	68415979	68416981	-20.8097	all_CpG_DMR_229289	+	5	68416000	68417000	-47.3373	0	*	981
5	71163037	71164032	-12.154	all_CpG_DMR_229504	+	5	71163000	71164000	-10.4182	0.00120467	*	963
5	72430977	72431985	-13.5172	all_CpG_DMR_229657	+	5	72431000	72432000	-12.5407	4.05098e-08	*	985
5	72464962	72465959	-11.0082	all_CpG_DMR_229666	+	5	72465000	72466000	-11.5392	2.95035e-08	*	959
5	72468970	72469973	-16.2523	all_CpG_DMR_229667	+	5	72469000	72470000	-10.4636	2.56403e-08	*	973
5	72478960	72479963	-23.0593	all_CpG_DMR_229672	+	5	72479000	72480000	-16.4925	3.0711e-12	*	963
5	72479964	72480961	-10.5592	all_CpG_DMR_229673	+	5	72480000	72481000	-13.5811	2.366e-12	*	961
5	72480962	72481963	-17.6973	all_CpG_DMR_229674	+	5	72481000	72482000	-12.905	9.79058e-06	*	963
5	72686910	72687908	-13.9855	all_CpG_DMR_229713	+	5	72687000	72688000	-15.331	1.05951e-11	*	908
5	72687909	72688908	-13.1868	all_CpG_DMR_229714	+	5	72688000	72689000	-10.1959	0.000531648	*	908
5	72706997	72707998	-28.7531	all_CpG_DMR_229719	+	5	72707000	72708000	-52.3256	5e-16	*	998
5	72734990	72735989	-10.0077	all_CpG_DMR_229724	+	5	72735000	72736000	-11.8826	5.38121e-09	*	989
5	72740991	72741988	-22.5735	all_CpG_DMR_229726	+	5	72741000	72742000	-18.7038	1.7021e-12	*	988
5	73095966	73096971	-12.4725	all_CpG_DMR_229802	+	5	73096000	73097000	-16.2317	3.76547e-06	*	971
5	78772006	78773022	-22.7816	all_CpG_DMR_230324	+	5	78772000	78773000	-23.9257	4.69392e-11	*	994
5	78801024	78802024	-14.6136	all_CpG_DMR_230335	+	5	78801000	78802000	-10.4751	0.000279341	*	976
5	79725078	79726077	-48.5404	all_CpG_DMR_230449	+	5	79725000	79726000	-28.6654	7.75336e-08	*	922
5	79731085	79732080	-42.8453	all_CpG_DMR_230452	+	5	79731000	79732000	-17.033	2.07809e-10	*	915
5	79796080	79797086	-12.3991	all_CpG_DMR_230465	+	5	79796000	79797000	-11.2538	4.23802e-05	*	920
5	79812072	79813071	-21.1768	all_CpG_DMR_230468	+	5	79812000	79813000	-11.7366	1.46381e-06	*	928
5	80126975	80127976	-27.9938	all_CpG_DMR_230511	+	5	80127000	80128000	-10.9842	4.93303e-06	*	976
5	80135016	80136014	-23.7555	all_CpG_DMR_230513	+	5	80135000	80136000	-12.3978	0.00949005	*	984
5	80876038	80877037	-30.7364	all_CpG_DMR_230596	+	5	80876000	80877000	-17.0455	0.000166798	*	962
5	82065059	82066065	-18.4497	all_CpG_DMR_230701	+	5	82065000	82066000	-22.4039	6.87496e-11	*	941
5	84274002	84274999	17.5434	all_CpG_DMR_230941	+	5	84274000	84275000	15.0219	0.00140149	*	997
5	84375085	84376083	-22.5913	all_CpG_DMR_230960	+	5	84375000	84376000	-11.1664	0.00123543	*	915
5	86998991	86999991	-12.1802	all_CpG_DMR_231312	+	5	86999000	87000000	-15.9062	6.67098e-06	*	991
5	87211091	87212082	-11.0648	all_CpG_DMR_231354	+	5	87211000	87212000	-14.5393	5.11661e-06	*	909
5	88309966	88310966	-21.0366	all_CpG_DMR_231509	+	5	88310000	88311000	-20.5352	1.76958e-08	*	966
5	88334981	88335981	-15.4875	all_CpG_DMR_231515	+	5	88335000	88336000	-14.6871	4.92639e-07	*	981
5	88336982	88337982	-16.6522	all_CpG_DMR_231517	+	5	88337000	88338000	-11.8892	0.000296727	*	982
5	88381954	88382965	-10.4581	all_CpG_DMR_231523	+	5	88382000	88383000	-15.0069	1.27254e-08	*	965
5	88440952	88441951	-33.4768	all_CpG_DMR_231529	+	5	88441000	88442000	-12.7028	1.1958e-05	*	951
5	89361034	89362021	-41.3534	all_CpG_DMR_231670	+	5	89361000	89362000	-31.0562	1.24355e-05	*	966
5	89362022	89363023	-15.8457	all_CpG_DMR_231671	+	5	89362000	89363000	-28.5171	1e-16	*	978
5	89419055	89420054	-16.0972	all_CpG_DMR_231680	+	5	89419000	89420000	-12.1445	6.84847e-05	*	945
5	89572005	89573042	-22.5862	all_CpG_DMR_231707	+	5	89572000	89573000	-15.0855	1.2337e-12	*	995
5	89593017	89593945	-24.926	all_CpG_DMR_231711	+	5	89593000	89594000	-14.4228	2.34113e-07	*	928
5	91257913	91258912	-51.0605	all_CpG_DMR_232022	+	5	91258000	91259000	-29.5984	6.13573e-11	*	912
5	91260913	91261914	-11.185	all_CpG_DMR_232023	+	5	91261000	91262000	-23.0709	0	*	914
5	92249914	92250913	-16.6976	all_CpG_DMR_232246	+	5	92250000	92251000	-40.4815	0	*	913
5	92360082	92361085	-26.1245	all_CpG_DMR_232271	+	5	92360000	92361000	-20.5201	3.544e-13	*	918
5	92609048	92610047	-31.0233	all_CpG_DMR_232309	+	5	92609000	92610000	-13.8295	0.0069583	*	952
5	92621049	92622049	-43.427	all_CpG_DMR_232316	+	5	92621000	92622000	-30.1639	0	*	951
5	92622050	92623046	-30.3157	all_CpG_DMR_232317	+	5	92622000	92623000	-11.7777	1.46511e-09	*	950
5	92937967	92938970	-21.7631	all_CpG_DMR_232386	+	5	92938000	92939000	-16.3537	3.51631e-09	*	970
5	92969938	92970937	-24.8827	all_CpG_DMR_232390	+	5	92970000	92971000	-15.1553	1.29469e-10	*	937
5	92970938	92971960	-30.3644	all_CpG_DMR_232391	+	5	92971000	92972000	-33.564	0	*	960
5	92974958	92975957	-38.1776	all_CpG_DMR_232393	+	5	92975000	92976000	-39.3443	0	*	957
5	93699994	93700993	-52.7562	all_CpG_DMR_232516	+	5	93700000	93701000	-38.7023	0	*	993
5	93708004	93709004	-17.5885	all_CpG_DMR_232519	+	5	93708000	93709000	-13.6167	0.000405909	*	996
5	93840044	93841043	-30.3197	all_CpG_DMR_232548	+	5	93840000	93841000	-36.4407	0	*	956
5	93977087	93978088	-10.4993	all_CpG_DMR_232564	+	5	93977000	93978000	-24.6021	0	*	913
5	94152990	94153977	-12.3504	all_CpG_DMR_232582	+	5	94153000	94154000	-17.4214	0	*	977
5	94223974	94224973	-51.1774	all_CpG_DMR_232595	+	5	94224000	94225000	-15.992	1.45786e-05	*	973
5	94247000	94247999	-20.8084	all_CpG_DMR_232602	+	5	94247000	94248000	-27.5602	0	*	999
5	94249000	94249999	-10.5975	all_CpG_DMR_232603	+	5	94249000	94250000	-16.5205	3.2909e-08	*	999
5	94301065	94302064	-56.126	all_CpG_DMR_232611	+	5	94301000	94302000	-63.4286	0	*	935
5	94302065	94303062	-28.4387	all_CpG_DMR_232612	+	5	94302000	94303000	-21.4902	2.15268e-09	*	935
5	94307067	94308066	-18.7042	all_CpG_DMR_232615	+	5	94307000	94308000	-35.6688	0	*	933
5	94313079	94314076	-25.3295	all_CpG_DMR_232618	+	5	94313000	94314000	-21.6853	0	*	921
5	94739987	94740986	-10.1297	all_CpG_DMR_232679	+	5	94740000	94741000	-12.7339	6.539e-13	*	986
5	94742997	94743995	-37.971	all_CpG_DMR_232680	+	5	94743000	94744000	-34.492	2e-16	*	995
5	94745974	94746974	-13.8467	all_CpG_DMR_232681	+	5	94746000	94747000	-10.2011	0.000366835	*	974
5	94867960	94868959	-24.3389	all_CpG_DMR_232705	+	5	94868000	94869000	-15.3076	0.00129592	*	959
5	98112959	98113909	-21.8507	all_CpG_DMR_233064	+	5	98113000	98114000	-25.1815	2e-15	*	909
5	98315928	98316927	-19.2383	all_CpG_DMR_233083	+	5	98316000	98317000	-46.1645	0	*	927
5	98319918	98320917	-10.2361	all_CpG_DMR_233084	+	5	98320000	98321000	-23.2926	2.97089e-06	*	917
5	99004071	99005070	-17.3632	all_CpG_DMR_233190	+	5	99004000	99005000	-16.0161	8e-16	*	929
5	99027064	99028071	-34.3743	all_CpG_DMR_233191	+	5	99027000	99028000	-39.7672	4.29707e-08	*	936
5	99331088	99332087	-28.6516	all_CpG_DMR_233221	+	5	99331000	99332000	-11.5623	0.00612115	*	912
5	99596087	99597091	-17.798	all_CpG_DMR_233263	+	5	99596000	99597000	-11.7857	0.00274756	*	913
5	99695953	99696955	-11.6982	all_CpG_DMR_233284	+	5	99696000	99697000	-14.227	1.68e-14	*	955
5	101940057	101941056	-14.8994	all_CpG_DMR_233539	+	5	101940000	101941000	-11.2447	0.00195565	*	943
5	102188076	102189077	-11.1671	all_CpG_DMR_233605	+	5	102188000	102189000	-25.795	0	*	924
5	102190078	102191077	-14.9635	all_CpG_DMR_233606	+	5	102190000	102191000	-19.4961	3.90236e-10	*	922
5	102202080	102203075	-12.9003	all_CpG_DMR_233607	+	5	102202000	102203000	-11.1689	0.000126618	*	920
5	102223093	102224093	-26.4485	all_CpG_DMR_233615	+	5	102223000	102224000	-21.9697	0.00114058	*	907
5	103258085	103259084	-17.5222	all_CpG_DMR_233715	+	5	103258000	103259000	-20.8002	1.1258e-10	*	915
5	104983991	104984989	-16.7181	all_CpG_DMR_233816	+	5	104984000	104985000	-29.3221	5.7e-15	*	989
5	104996003	104997002	-16.5567	all_CpG_DMR_233819	+	5	104996000	104997000	-11.6375	0.00459643	*	997
5	106334926	106335906	-27.9072	all_CpG_DMR_233930	+	5	106335000	106336000	-12.1628	2.52599e-10	*	906
5	107445034	107446030	-11.8551	all_CpG_DMR_234005	+	5	107445000	107446000	-15.2965	5e-16	*	966
5	107469084	107470081	-12.0385	all_CpG_DMR_234008	+	5	107469000	107470000	-16.8062	0	*	916
5	107679038	107680037	-13.7797	all_CpG_DMR_234027	+	5	107679000	107680000	-10.6079	7.26119e-07	*	962
5	109798960	109799955	-11.4784	all_CpG_DMR_234148	+	5	109799000	109800000	-10.3104	1.33852e-08	*	955
5	110287995	110288983	-38.6192	all_CpG_DMR_234183	+	5	110288000	110289000	-29.4349	1.4e-15	*	983
5	110320963	110321962	-13.2411	all_CpG_DMR_234188	+	5	110321000	110322000	-12.7039	2.70743e-06	*	962
5	113116047	113117043	-22.3013	all_CpG_DMR_234394	+	5	113116000	113117000	-12.6657	5.31157e-05	*	953
5	113700951	113701950	-12.3588	all_CpG_DMR_234438	+	5	113701000	113702000	-13.739	0	*	950
5	117061044	117062042	-11.3854	all_CpG_DMR_234598	+	5	117061000	117062000	-26.2582	0	*	956
5	118162021	118163002	-10.5265	all_CpG_DMR_234662	+	5	118162000	118163000	-12.0738	5.19e-14	*	979
5	118188034	118189036	-12.2524	all_CpG_DMR_234664	+	5	118188000	118189000	-17.6545	0	*	966
5	119525023	119526021	-21.098	all_CpG_DMR_234718	+	5	119525000	119526000	-17.5793	2.42e-14	*	977
5	119528024	119529027	-18.7271	all_CpG_DMR_234719	+	5	119528000	119529000	-11.6133	0.000104605	*	976
6	1239100	1240098	-29.5413	all_CpG_DMR_234862	+	6	1239000	1240000	-28.0488	2.77e-14	*	900
6	1268051	1269050	-30.5439	all_CpG_DMR_234866	+	6	1268000	1269000	-48.3755	0	*	949
6	7531019	7532018	-32.7925	all_CpG_DMR_235312	+	6	7531000	7532000	-38.1821	0	*	981
6	7624905	7625904	16.4626	all_CpG_DMR_235323	+	6	7625000	7626000	34.3422	1.15369e-06	*	904
6	7658908	7659908	-32.0476	all_CpG_DMR_235330	+	6	7659000	7660000	-37.3203	1.95273e-11	*	908
6	9072041	9073038	-26.3285	all_CpG_DMR_235496	+	6	9072000	9073000	-31.7806	9.2057e-07	*	959
6	12877932	12878931	-14.9352	all_CpG_DMR_235970	+	6	12878000	12879000	-14.3954	1.42154e-07	*	931
6	12878932	12879929	-15.1515	all_CpG_DMR_235971	+	6	12879000	12880000	-31.8442	4.55816e-07	*	929
6	14725960	14726956	-20.1854	all_CpG_DMR_236158	+	6	14726000	14727000	-12.2807	7.62646e-08	*	956
6	14774973	14775972	-33.4295	all_CpG_DMR_236165	+	6	14775000	14776000	-17.6448	5.17816e-06	*	972
6	16506099	16507098	-12.6174	all_CpG_DMR_236344	+	6	16506000	16507000	-12.6886	7.59963e-08	*	901
6	16514093	16515088	-23.3011	all_CpG_DMR_236345	+	6	16514000	16515000	-32.7166	0	*	907
6	16545078	16546077	-12.43	all_CpG_DMR_236354	+	6	16545000	16546000	-12.5218	1.96958e-07	*	922
6	16546078	16547067	-11.4746	all_CpG_DMR_236355	+	6	16546000	16547000	-12.3414	9.08789e-07	*	922
6	17614997	17615996	-12.2019	all_CpG_DMR_236438	+	6	17615000	17616000	-13.104	3.3874e-12	*	996
6	17945935	17946933	-12.7574	all_CpG_DMR_236479	+	6	17946000	17947000	-19.9026	5.9736e-12	*	933
6	20176946	20177953	-30.6769	all_CpG_DMR_236715	+	6	20177000	20178000	-11.2171	8.39652e-05	*	953
6	20181948	20182947	-32.5919	all_CpG_DMR_236719	+	6	20182000	20183000	-27.5094	2e-16	*	947
6	20184946	20185941	-11.081	all_CpG_DMR_236721	+	6	20185000	20186000	-14.8412	6.58e-14	*	941
6	20193932	20194931	-11.0396	all_CpG_DMR_236725	+	6	20194000	20195000	-15.416	0	*	931
6	20195925	20196926	-14.5359	all_CpG_DMR_236727	+	6	20196000	20197000	-17.8007	0	*	926
6	20267098	20268097	-17.0319	all_CpG_DMR_236735	+	6	20267000	20268000	-15.9584	8.28674e-10	*	902
6	21432970	21433969	-16.0105	all_CpG_DMR_236922	+	6	21433000	21434000	-33.0001	1.001e-13	*	969
6	22871047	22872043	-11.3574	all_CpG_DMR_237126	+	6	22871000	22872000	-21.7949	1.61649e-06	*	953
6	24872053	24873047	-28.7589	all_CpG_DMR_237483	+	6	24872000	24873000	-11.4291	0.000306172	*	947
6	25702019	25703016	-16.0892	all_CpG_DMR_237590	+	6	25702000	25703000	-13.5404	6.77005e-07	*	981
6	27086926	27087920	-11.979	all_CpG_DMR_237777	+	6	27087000	27088000	-10.4786	0.000666384	*	920
6	27382909	27383904	-12.9477	all_CpG_DMR_237839	+	6	27383000	27384000	-10.8601	0.00658121	*	904
6	27656997	27657995	-40.3226	all_CpG_DMR_237906	+	6	27657000	27658000	-14.7244	0.00103851	*	995
6	27657996	27658999	-10.6458	all_CpG_DMR_237907	+	6	27658000	27659000	-30.4207	4.65945e-10	*	999
6	27672001	27673000	-19.3958	all_CpG_DMR_237910	+	6	27672000	27673000	-10.8198	0.00465766	*	999
6	27687987	27688980	-15.7484	all_CpG_DMR_237914	+	6	27688000	27689000	-16.8811	2.23463e-09	*	980
6	27705071	27706064	-25.7924	all_CpG_DMR_237918	+	6	27705000	27706000	-22.9783	1.21943e-11	*	929
6	30001014	30002020	-18.0468	all_CpG_DMR_238376	+	6	30001000	30002000	-13.0145	0.0058765	*	986
6	32860935	32861934	-45.735	all_CpG_DMR_238835	+	6	32861000	32862000	-37.0923	0	*	934
6	32873932	32874935	-43.5334	all_CpG_DMR_238838	+	6	32874000	32875000	-26.581	1.46197e-09	*	935
6	33138010	33139017	-16.7595	all_CpG_DMR_238900	+	6	33138000	33139000	-11.4842	9.23564e-06	*	990
6	34586012	34587011	-12.067	all_CpG_DMR_239113	+	6	34586000	34587000	-11.9645	6.85936e-08	*	988
6	34590020	34591018	-18.5833	all_CpG_DMR_239115	+	6	34590000	34591000	-10.6891	0.000590667	*	980
6	34985087	34986036	-11.3387	all_CpG_DMR_239168	+	6	34985000	34986000	-25.7004	0	*	913
6	35215916	35216915	-38.164	all_CpG_DMR_239214	+	6	35216000	35217000	-17.1971	5.77845e-06	*	915
6	35247952	35248952	-12.5217	all_CpG_DMR_239226	+	6	35248000	35249000	-12.1283	0.000806315	*	952
6	38137993	38138992	-35.9027	all_CpG_DMR_239716	+	6	38138000	38139000	-15.9001	0.000509053	*	992
6	38139986	38140985	-33.2152	all_CpG_DMR_239717	+	6	38140000	38141000	-17.6014	2.39667e-05	*	985
6	38437092	38438091	-31.4772	all_CpG_DMR_239772	+	6	38437000	38438000	-13.8346	4.24989e-09	*	908
6	41757100	41758099	-19.9121	all_CpG_DMR_240336	+	6	41757000	41758000	-18.0493	6.73895e-11	*	900
6	41767089	41768077	-12.5247	all_CpG_DMR_240338	+	6	41767000	41768000	-21.2982	3.126e-13	*	911
6	41773078	41774077	-40.4936	all_CpG_DMR_240341	+	6	41773000	41774000	-30.498	1.80811e-08	*	922
6	41774078	41775077	-25.0554	all_CpG_DMR_240342	+	6	41774000	41775000	-16.6444	4.59965e-06	*	922
6	41787909	41788900	-19.8499	all_CpG_DMR_240344	+	6	41788000	41789000	-12.6588	0.00100579	*	900
6	41806931	41807930	-24.209	all_CpG_DMR_240347	+	6	41807000	41808000	-25.9862	6.389e-13	*	930
6	43962931	43963930	-23.6708	all_CpG_DMR_240600	+	6	43963000	43964000	-26.6364	0	*	930
6	46116038	46117037	-14.5983	all_CpG_DMR_240804	+	6	46116000	46117000	-12.0583	0.000183741	*	962
6	46128996	46130014	-28.5669	all_CpG_DMR_240806	+	6	46129000	46130000	-22.2775	1.23565e-06	*	1000
6	46152030	46153031	-19.2805	all_CpG_DMR_240812	+	6	46152000	46153000	-20.0483	0	*	970
6	46179034	46180032	-15.5852	all_CpG_DMR_240818	+	6	46179000	46180000	-16.2253	2.94435e-07	*	966
6	46181033	46182026	-13.7074	all_CpG_DMR_240819	+	6	46181000	46182000	-11.4944	2.28762e-05	*	967
6	46919033	46920032	-13.5863	all_CpG_DMR_240918	+	6	46919000	46920000	-13.0963	8.65329e-11	*	967
6	47664015	47665015	-16.8238	all_CpG_DMR_241081	+	6	47664000	47665000	-23.9918	1.87694e-11	*	985
6	47870032	47871032	28.2337	all_CpG_DMR_241109	+	6	47870000	47871000	32.7726	8.42297e-11	*	968
6	49992081	49993080	-47.9663	all_CpG_DMR_241289	+	6	49992000	49993000	-53.9683	0	*	919
6	54331914	54332917	-25.5884	all_CpG_DMR_241736	+	6	54332000	54333000	-20.3461	2.20599e-06	*	917
6	56014015	56015023	-13.2268	all_CpG_DMR_241990	+	6	56014000	56015000	-16.6667	1.41007e-07	*	985
6	56960950	56961946	-14.9115	all_CpG_DMR_242160	+	6	56961000	56962000	-16.8491	4.99362e-11	*	946
6	57090010	57091013	-24.032	all_CpG_DMR_242179	+	6	57090000	57091000	-18.2441	5.33996e-06	*	990
6	57213996	57214987	-19.6752	all_CpG_DMR_242188	+	6	57214000	57215000	-30.0635	0	*	987
6	57960056	57961056	-16.7111	all_CpG_DMR_242245	+	6	57960000	57961000	-14.348	1.4378e-12	*	944
6	58162045	58163043	-17.6832	all_CpG_DMR_242271	+	6	58162000	58163000	-11.4582	0.000530011	*	955
6	58300052	58300996	-39.3264	all_CpG_DMR_242293	+	6	58300000	58301000	-44.5771	0	*	944
6	58344097	58345092	-23.1679	all_CpG_DMR_242302	+	6	58344000	58345000	-13.5408	9.51459e-05	*	903
6	58350082	58351082	-15.5473	all_CpG_DMR_242307	+	6	58350000	58351000	-17.5971	0	*	918
6	61357053	61358049	-15.8333	all_CpG_DMR_242639	+	6	61357000	61358000	-16.438	5.87843e-09	*	947
6	62099955	62100952	-17.8866	all_CpG_DMR_242765	+	6	62100000	62101000	-12.8619	5.28727e-10	*	952
6	62309989	62310981	-30.7333	all_CpG_DMR_242804	+	6	62310000	62311000	-23.4057	0	*	981
6	62310982	62311980	-18.2346	all_CpG_DMR_242805	+	6	62311000	62312000	-14.4447	0.000408774	*	980
6	63796975	63797974	-11.2604	all_CpG_DMR_243042	+	6	63797000	63798000	-10.7484	0.000386939	*	974
6	63922005	63923004	-12.4524	all_CpG_DMR_243068	+	6	63922000	63923000	-19.3477	1.6e-14	*	995
6	63925002	63925999	-11.1916	all_CpG_DMR_243070	+	6	63925000	63926000	-11.864	1.82559e-06	*	997
6	64031976	64032984	-12.0954	all_CpG_DMR_243081	+	6	64032000	64033000	-19.1644	3.90555e-07	*	984
6	66155025	66156024	-17.6229	all_CpG_DMR_243289	+	6	66155000	66156000	-13.811	0.000117305	*	975
6	67788935	67789926	-24.0246	all_CpG_DMR_243446	+	6	67789000	67790000	-10.7563	2.76247e-06	*	926
6	70206988	70207987	-14.4025	all_CpG_DMR_243675	+	6	70207000	70208000	-11.7872	4.76492e-11	*	987
6	70335994	70336989	-17.8691	all_CpG_DMR_243691	+	6	70336000	70337000	-14.1775	1.95859e-10	*	989
6	70421988	70422977	-19.1268	all_CpG_DMR_243706	+	6	70422000	70423000	-14.4632	6.21088e-09	*	977
6	70877057	70878056	-10.2054	all_CpG_DMR_243766	+	6	70877000	70878000	-11.4796	7.84738e-06	*	943
6	71887958	71888967	-16.1044	all_CpG_DMR_243944	+	6	71888000	71889000	-12.8243	1.8324e-10	*	967
6	73166075	73167011	-19.2269	all_CpG_DMR_244158	+	6	73166000	73167000	-27.0737	0	*	925
6	73201991	73203013	-15.657	all_CpG_DMR_244167	+	6	73202000	73203000	-12.6738	0.00503318	*	1000
6	74131985	74132989	-11.2373	all_CpG_DMR_244316	+	6	74132000	74133000	-16.5198	1.85947e-05	*	989
6	74151919	74152914	-42.0577	all_CpG_DMR_244324	+	6	74152000	74153000	-17.9487	2.42805e-05	*	914
6	75599920	75600924	-11.1918	all_CpG_DMR_244541	+	6	75600000	75601000	-10.504	0.0038119	*	924
6	75788976	75789980	-35.9616	all_CpG_DMR_244563	+	6	75789000	75790000	-21.2544	2.10618e-06	*	980
6	75792987	75793981	-13.634	all_CpG_DMR_244566	+	6	75793000	75794000	-30.3209	8.984e-13	*	981
6	76056937	76057942	-23.5717	all_CpG_DMR_244612	+	6	76057000	76058000	-37.8017	3.009e-09	*	942
6	76062921	76063920	-31.6542	all_CpG_DMR_244613	+	6	76063000	76064000	-14.5299	5.69811e-06	*	920
6	76751025	76751959	-11.1541	all_CpG_DMR_244727	+	6	76751000	76752000	-18.0279	2.06655e-10	*	934
6	76760932	76761930	-21.8008	all_CpG_DMR_244733	+	6	76761000	76762000	-12.4579	0.0098998	*	930
6	76782920	76783919	-19.398	all_CpG_DMR_244741	+	6	76783000	76784000	-40.7937	0	*	919
6	76796929	76797928	-14.9645	all_CpG_DMR_244744	+	6	76797000	76798000	-22.5419	3.83518e-08	*	928
6	77924074	77925073	-23.5185	all_CpG_DMR_244881	+	6	77924000	77925000	-10.0632	0.00136049	*	926
6	77926074	77927068	-10.0753	all_CpG_DMR_244882	+	6	77926000	77927000	-11.2449	7.97966e-10	*	926
6	77973054	77974053	-11.0631	all_CpG_DMR_244890	+	6	77973000	77974000	-10.2296	0.00898039	*	946
6	82392980	82393975	-22.0391	all_CpG_DMR_245448	+	6	82393000	82394000	-13.9758	2.0538e-07	*	975
6	82393976	82394971	-16.8006	all_CpG_DMR_245449	+	6	82394000	82395000	-32.2926	2.4208e-12	*	971
6	82407039	82408040	-10.0913	all_CpG_DMR_245451	+	6	82407000	82408000	-10.6648	0.000156325	*	961
6	86327938	86328936	-19.5059	all_CpG_DMR_245938	+	6	86328000	86329000	-16.8532	4.68149e-06	*	936
6	86404989	86405987	-27.0724	all_CpG_DMR_245945	+	6	86405000	86406000	-18.0182	1.58803e-07	*	987
6	86417961	86418960	-29.7655	all_CpG_DMR_245950	+	6	86418000	86419000	-41.0581	0	*	960
6	86421950	86422950	-19.1904	all_CpG_DMR_245951	+	6	86422000	86423000	-23.9391	0	*	950
6	86422951	86423946	-13.0118	all_CpG_DMR_245952	+	6	86423000	86424000	-31.9526	0	*	946
6	86424940	86425937	-14.1686	all_CpG_DMR_245953	+	6	86425000	86426000	-11.9148	5.07878e-11	*	937
6	86641921	86642920	-15.8824	all_CpG_DMR_246009	+	6	86642000	86643000	-18.2468	1.2544e-12	*	920
6	86690936	86691911	-11.2523	all_CpG_DMR_246015	+	6	86691000	86692000	-17.6167	2.62991e-09	*	911
6	86691912	86692910	-26.1706	all_CpG_DMR_246016	+	6	86692000	86693000	-10.6891	0.00228182	*	910
6	87645081	87646082	-26.6457	all_CpG_DMR_246174	+	6	87645000	87646000	-54.4872	0	*	919
6	87702085	87703085	-11.6883	all_CpG_DMR_246187	+	6	87702000	87703000	-14.1281	3.16934e-07	*	915
6	88812975	88813973	-11.8471	all_CpG_DMR_246370	+	6	88813000	88814000	-25.9977	0	*	973
6	88840988	88841991	-26.9339	all_CpG_DMR_246377	+	6	88841000	88842000	-26.3048	0	*	991
6	88962961	88963958	36.7297	all_CpG_DMR_246392	+	6	88963000	88964000	34.941	0	*	958
6	89096957	89097958	-24.8485	all_CpG_DMR_246418	+	6	89097000	89098000	-29.1415	8.84549e-06	*	958
6	89097959	89098959	-31.9257	all_CpG_DMR_246419	+	6	89098000	89099000	-37.7439	6.97038e-07	*	959
6	89104971	89105970	-10.5775	all_CpG_DMR_246421	+	6	89105000	89106000	-10.7762	0.000417547	*	970
6	89222989	89223989	-10.9856	all_CpG_DMR_246443	+	6	89223000	89224000	-10.4991	0.00623168	*	989
6	90609901	90610901	-12.3631	all_CpG_DMR_246545	+	6	90610000	90611000	-19.9133	0	*	901
6	91323903	91324902	-17.5478	all_CpG_DMR_246630	+	6	91324000	91325000	-34.1858	0	*	902
6	91325903	91326930	-11.263	all_CpG_DMR_246631	+	6	91326000	91327000	-14.8442	2.36456e-07	*	930
6	91345983	91346983	-26.5222	all_CpG_DMR_246636	+	6	91346000	91347000	-18.1526	2.40281e-11	*	983
6	91359954	91360953	-10.729	all_CpG_DMR_246639	+	6	91360000	91361000	-10.5423	2.20932e-09	*	953
6	91669099	91670099	-18.6726	all_CpG_DMR_246682	+	6	91669000	91670000	-39.184	0	*	901
6	91977006	91977997	-17.0684	all_CpG_DMR_246728	+	6	91977000	91978000	-35.6477	0	*	991
6	91977998	91978999	-10.4947	all_CpG_DMR_246729	+	6	91978000	91979000	-20.6055	0	*	999
6	91981004	91981981	-27.9598	all_CpG_DMR_246731	+	6	91981000	91982000	-18.1298	1.66966e-08	*	977
6	92867915	92868917	-23.7136	all_CpG_DMR_246855	+	6	92868000	92869000	-10.4947	0.00133009	*	917
6	93802917	93803916	-10.8005	all_CpG_DMR_246958	+	6	93803000	93804000	-13.7911	6.91723e-05	*	916
6	94942992	94943982	-22.1149	all_CpG_DMR_247174	+	6	94943000	94944000	-16.0092	0	*	982
6	95644043	95645040	-12.3629	all_CpG_DMR_247272	+	6	95644000	95645000	-18.318	1.41488e-07	*	957
6	98178029	98179026	-14.0803	all_CpG_DMR_247541	+	6	98178000	98179000	-14.0852	0.00300476	*	971
6	98188035	98189034	-13.277	all_CpG_DMR_247543	+	6	98188000	98189000	-14.9637	1.99054e-06	*	965
6	98197002	98197993	-21.7334	all_CpG_DMR_247547	+	6	98197000	98198000	-10.6655	0.00372456	*	991
6	98198010	98199012	-17.7151	all_CpG_DMR_247548	+	6	98198000	98199000	-10.7873	6.49195e-05	*	990
6	98201998	98202997	-24.2367	all_CpG_DMR_247549	+	6	98202000	98203000	-14.069	0.000267598	*	997
6	98218096	98219094	-21.4705	all_CpG_DMR_247555	+	6	98218000	98219000	-20.7343	0	*	904
6	98219095	98220091	-13.897	all_CpG_DMR_247556	+	6	98219000	98220000	-13.0124	5.52613e-08	*	905
6	98222091	98223092	-25.8572	all_CpG_DMR_247558	+	6	98222000	98223000	-26.7677	0	*	909
6	98449910	98450946	-34.9301	all_CpG_DMR_247616	+	6	98450000	98451000	-17.5341	1.09436e-11	*	946
6	102249080	102250080	-13.5106	all_CpG_DMR_248209	+	6	102249000	102250000	-11.3823	9.15254e-09	*	920
6	105528975	105529972	-14.5781	all_CpG_DMR_248634	+	6	105529000	105530000	-12.1124	0.000642039	*	972
6	106577078	106578076	18.9831	all_CpG_DMR_248731	+	6	106577000	106578000	10.6889	0.000549082	*	922
6	108806100	108807100	-17.9295	all_CpG_DMR_248963	+	6	108806000	108807000	-14.3894	0.00134701	*	900
6	109102971	109103981	-18.8189	all_CpG_DMR_249020	+	6	109103000	109104000	-23.286	0	*	981
6	109114985	109115982	-12.6168	all_CpG_DMR_249024	+	6	109115000	109116000	-11.6863	0.000139141	*	982
6	109115983	109116982	-19.1584	all_CpG_DMR_249025	+	6	109116000	109117000	-19.8913	1.36476e-08	*	982
6	110553909	110554905	-23.3294	all_CpG_DMR_249248	+	6	110554000	110555000	-15.859	8.81745e-06	*	905
6	114357081	114358078	-10.7123	all_CpG_DMR_249597	+	6	114357000	114358000	-14.8587	7.65e-14	*	919
7	1262983	1263982	-16.1689	all_CpG_DMR_249769	+	7	1263000	1264000	-15.6002	5.2777e-06	*	982
7	2271068	2272060	-15.3792	all_CpG_DMR_249876	+	7	2271000	2272000	-12.9232	2.08072e-06	*	932
7	2275043	2276041	-12.5116	all_CpG_DMR_249877	+	7	2275000	2276000	-11.5433	1.32782e-06	*	957
7	2276042	2277041	-17.2457	all_CpG_DMR_249878	+	7	2276000	2277000	-10.2121	0.000541598	*	958
7	2339098	2340094	-15.9951	all_CpG_DMR_249885	+	7	2339000	2340000	-13.9276	9.17652e-06	*	902
7	6297947	6298947	-11.0495	all_CpG_DMR_250184	+	7	6298000	6299000	-14.3631	1.624e-13	*	947
7	6313923	6314921	-12.744	all_CpG_DMR_250185	+	7	6314000	6315000	-20.7173	0	*	921
7	6978924	6979925	14.0347	all_CpG_DMR_250239	+	7	6979000	6980000	10.71	0.000625261	*	925
7	13430952	13431949	-20.6237	all_CpG_DMR_250890	+	7	13431000	13432000	-14.523	0.000236477	*	949
7	13686942	13687969	-12.9161	all_CpG_DMR_250951	+	7	13687000	13688000	-15.6088	1.01113e-08	*	969
7	13776008	13777012	-34.0076	all_CpG_DMR_250961	+	7	13776000	13777000	-23.8641	3.0792e-12	*	992
7	13778011	13779011	-16.1468	all_CpG_DMR_250962	+	7	13778000	13779000	-16.0602	0	*	989
7	14182919	14183929	-26.331	all_CpG_DMR_251023	+	7	14183000	14184000	-11.1796	0.000652688	*	929
7	14184950	14185954	-16.5933	all_CpG_DMR_251025	+	7	14185000	14186000	-16.0734	1.04056e-06	*	954
7	14215990	14216985	-56.5372	all_CpG_DMR_251035	+	7	14216000	14217000	-33.3928	0	*	985
7	14219973	14220971	-23.9174	all_CpG_DMR_251037	+	7	14220000	14221000	-17.3244	4.65888e-10	*	971
7	14250950	14251949	-15.6434	all_CpG_DMR_251041	+	7	14251000	14252000	-15.6823	6.73128e-08	*	949
7	15301920	15302927	-10.7395	all_CpG_DMR_251112	+	7	15302000	15303000	-23.0155	0	*	927
7	15915027	15916026	-14.7861	all_CpG_DMR_251165	+	7	15915000	15916000	-21.53	1e-16	*	973
7	15924963	15925957	-16.9148	all_CpG_DMR_251168	+	7	15925000	15926000	-12.6726	1.2275e-12	*	957
7	17339913	17340915	-34.2849	all_CpG_DMR_251240	+	7	17340000	17341000	-10.2647	0.00355928	*	915
7	17353920	17354927	-17.0369	all_CpG_DMR_251241	+	7	17354000	17355000	-11.2566	0.00051908	*	927
7	18612077	18613078	-33.7194	all_CpG_DMR_251314	+	7	18612000	18613000	-29.5192	0	*	923
7	18924052	18925055	-11.9964	all_CpG_DMR_251334	+	7	18924000	18925000	-13.381	0	*	948
7	20941928	20942925	-19.1342	all_CpG_DMR_251450	+	7	20942000	20943000	-12.2478	0	*	925
7	21672979	21673978	-19.7661	all_CpG_DMR_251525	+	7	21673000	21674000	-27.7979	0	*	978
7	21717994	21718992	-10.9722	all_CpG_DMR_251532	+	7	21718000	21719000	-11.5242	0.000276164	*	992
7	21719992	21720990	-16.4936	all_CpG_DMR_251533	+	7	21720000	21721000	-11.8925	2.53e-14	*	990
7	22331926	22332930	-48.6208	all_CpG_DMR_251617	+	7	22332000	22333000	-16.7454	0.00584622	*	930
7	23283985	23284984	-22.112	all_CpG_DMR_251733	+	7	23284000	23285000	-15.0059	1.3e-15	*	984
7	24505057	24506053	-11.4628	all_CpG_DMR_251944	+	7	24505000	24506000	-12.9794	1.44036e-09	*	943
7	24606008	24607012	-12.5483	all_CpG_DMR_251959	+	7	24606000	24607000	-11.3362	0.000528684	*	992
7	25712920	25713919	-17.2438	all_CpG_DMR_252118	+	7	25713000	25714000	-12.7702	5.12033e-08	*	919
7	25869971	25870970	-22.3159	all_CpG_DMR_252148	+	7	25870000	25871000	-10.2024	0.00159354	*	970
7	25907070	25908077	-11.8286	all_CpG_DMR_252159	+	7	25907000	25908000	-20.6958	9.55157e-08	*	930
7	26251998	26252997	-17.1571	all_CpG_DMR_252216	+	7	26252000	26253000	-24.0631	0	*	997
7	29510014	29511013	-29.9425	all_CpG_DMR_252773	+	7	29510000	29511000	-18.6721	1.04731e-06	*	986
7	29586069	29587068	-21.2433	all_CpG_DMR_252792	+	7	29586000	29587000	-16.4907	2.77637e-05	*	931
7	29591974	29592958	-67.1923	all_CpG_DMR_252794	+	7	29592000	29593000	-64.6277	0	*	958
7	29665987	29666949	-43.3679	all_CpG_DMR_252815	+	7	29666000	29667000	-25.5145	0	*	949
7	29668957	29669957	-16.8636	all_CpG_DMR_252817	+	7	29669000	29670000	-16.2213	7e-16	*	957
7	29706960	29707939	-22.2807	all_CpG_DMR_252831	+	7	29707000	29708000	-11.565	0.00149574	*	939
7	29707940	29708938	-17.1099	all_CpG_DMR_252832	+	7	29708000	29709000	-12.312	0.000173472	*	938
7	29710986	29711988	-21.032	all_CpG_DMR_252834	+	7	29711000	29712000	-10.5837	1.32077e-09	*	988
7	31589045	31590044	-17.3197	all_CpG_DMR_253087	+	7	31589000	31590000	-19.6975	1.69185e-09	*	955
7	32770926	32771925	-10.0258	all_CpG_DMR_253282	+	7	32771000	32772000	-10.1424	3.7011e-05	*	925
7	32830941	32831933	-44.4623	all_CpG_DMR_253288	+	7	32831000	32832000	-21.4025	1.9654e-12	*	933
7	34400928	34401926	-14.0174	all_CpG_DMR_253558	+	7	34401000	34402000	-10.5962	4.09917e-06	*	926
7	34408935	34409934	-10.3808	all_CpG_DMR_253562	+	7	34409000	34410000	-25.1942	0	*	934
7	34569000	34569982	-35.9191	all_CpG_DMR_253581	+	7	34569000	34570000	-27.2222	0	*	982
7	36098007	36099006	-62.0507	all_CpG_DMR_253809	+	7	36098000	36099000	-44	0	*	993
7	36199916	36200915	-14.205	all_CpG_DMR_253829	+	7	36200000	36201000	-36.3382	0	*	915
7	36486971	36487971	-25.8434	all_CpG_DMR_253902	+	7	36487000	36488000	-27.9669	1.33725e-05	*	971
7	36510996	36512001	-16.4147	all_CpG_DMR_253906	+	7	36511000	36512000	-17.7862	7.08982e-06	*	1000
7	36725076	36726075	-23.6339	all_CpG_DMR_253945	+	7	36725000	36726000	-35.7249	0	*	924
7	36834082	36835082	-11.9805	all_CpG_DMR_253963	+	7	36834000	36835000	-11.1641	0.000769981	*	918
7	38074972	38075977	-13.9564	all_CpG_DMR_254110	+	7	38075000	38076000	-16.0197	0	*	977
7	38084972	38085972	-13.7188	all_CpG_DMR_254111	+	7	38085000	38086000	-13.0136	0	*	972
7	38086973	38087972	-26.9269	all_CpG_DMR_254112	+	7	38087000	38088000	-11.1139	6.35886e-07	*	972
7	38088975	38090021	-29.8645	all_CpG_DMR_254113	+	7	38089000	38090000	-17.7529	0	*	1000
7	39232975	39233971	-20.3605	all_CpG_DMR_254210	+	7	39233000	39234000	-14.1122	3.60269e-05	*	971
7	39478963	39479962	-14.5173	all_CpG_DMR_254252	+	7	39479000	39480000	-12.3185	3.91629e-05	*	962
7	39675925	39676924	-18.9549	all_CpG_DMR_254288	+	7	39676000	39677000	-20.6827	0	*	924
7	39828946	39829945	-15.1459	all_CpG_DMR_254309	+	7	39829000	39830000	-16.6235	7.03794e-09	*	945
7	39849942	39850935	-24.8968	all_CpG_DMR_254320	+	7	39850000	39851000	-16.6942	7.51234e-11	*	935
7	39939995	39941003	-16.3369	all_CpG_DMR_254332	+	7	39940000	39941000	-11.1814	3.59411e-06	*	1000
7	40029023	40030022	-10.1789	all_CpG_DMR_254343	+	7	40029000	40030000	-16.0204	4.69637e-09	*	977
7	40056035	40057036	-16.0663	all_CpG_DMR_254354	+	7	40056000	40057000	-29.7726	0	*	965
7	40131959	40132958	-40	all_CpG_DMR_254391	+	7	40132000	40133000	-19.7347	3.855e-12	*	958
7	40572926	40573933	-12.8289	all_CpG_DMR_254454	+	7	40573000	40574000	-45.1318	0	*	933
7	42663085	42664087	-21.2466	all_CpG_DMR_254736	+	7	42663000	42664000	-17.0306	1.73988e-07	*	915
7	44627021	44628022	-16.0088	all_CpG_DMR_254865	+	7	44627000	44628000	-17.2132	0	*	979
7	44657004	44658003	-11.8018	all_CpG_DMR_254871	+	7	44657000	44658000	-11.8971	5e-16	*	996
7	44669002	44670001	-24.1902	all_CpG_DMR_254876	+	7	44669000	44670000	-27.8959	3e-16	*	998
7	47461908	47462908	-24.4141	all_CpG_DMR_255194	+	7	47462000	47463000	-16.8991	1.21551e-08	*	908
7	47757038	47758038	-14.2754	all_CpG_DMR_255277	+	7	47757000	47758000	-23.1783	0	*	962
7	47804932	47805930	31.4526	all_CpG_DMR_255283	+	7	47805000	47806000	25.4545	0.000191211	*	930
7	48733082	48734081	-11.6431	all_CpG_DMR_255421	+	7	48733000	48734000	-13.0734	2.52561e-09	*	918
7	49977905	49978904	-39.7892	all_CpG_DMR_255548	+	7	49978000	49979000	-28.0669	2.2e-15	*	904
7	49988922	49989922	-27.1612	all_CpG_DMR_255552	+	7	49989000	49990000	-31.3524	0	*	922
7	52658907	52659906	-27.5753	all_CpG_DMR_255733	+	7	52659000	52660000	-13.8362	3.05629e-07	*	906
7	52671908	52672907	-16.366	all_CpG_DMR_255737	+	7	52672000	52673000	-24.8787	0	*	907
7	52711923	52712918	-11.5591	all_CpG_DMR_255739	+	7	52712000	52713000	-12.0577	0.00114028	*	918
7	52745956	52746947	-23.1192	all_CpG_DMR_255741	+	7	52746000	52747000	-14.6625	6.96e-14	*	947
7	54213008	54214007	-22.7483	all_CpG_DMR_255830	+	7	54213000	54214000	-11.9487	1.8613e-12	*	992
7	55637009	55638008	-12.8843	all_CpG_DMR_255990	+	7	55637000	55638000	-14.6642	9.22161e-08	*	991
7	56836059	56837058	-11.0256	all_CpG_DMR_256182	+	7	56836000	56837000	-16.9431	0	*	941
7	56842060	56843059	-11.6219	all_CpG_DMR_256183	+	7	56842000	56843000	-11.1036	1.72402e-06	*	940
7	56941965	56942964	-20.0249	all_CpG_DMR_256190	+	7	56942000	56943000	-22.8555	2.59e-14	*	964
7	57191018	57192021	-11.916	all_CpG_DMR_256205	+	7	57191000	57192000	-21.6811	0	*	982
7	58260098	58261097	-33.2956	all_CpG_DMR_256321	+	7	58260000	58261000	-21.1585	2.99852e-07	*	902
7	59663982	59665009	-17.9628	all_CpG_DMR_256497	+	7	59664000	59665000	-31.3155	0	*	1000
7	59829983	59830982	-19.2222	all_CpG_DMR_256526	+	7	59830000	59831000	-14.0488	1.54862e-09	*	982
7	61262925	61263922	-27.6829	all_CpG_DMR_256610	+	7	61263000	61264000	-23.8398	3e-16	*	922
7	61354950	61355948	-11.2646	all_CpG_DMR_256628	+	7	61355000	61356000	-27.5706	0	*	948
7	70585073	70586065	-20.1618	all_CpG_DMR_257612	+	7	70585000	70586000	-28.3113	0	*	927
7	77593042	77594039	-18.8887	all_CpG_DMR_258408	+	7	77593000	77594000	-16.0326	5.15677e-05	*	958
7	78157935	78158939	-16.2843	all_CpG_DMR_258482	+	7	78158000	78159000	-18.5185	1.49e-14	*	939
7	80848923	80849925	-16.3053	all_CpG_DMR_258735	+	7	80849000	80850000	-23.4312	0	*	925
7	83261073	83262071	-36.3983	all_CpG_DMR_258925	+	7	83261000	83262000	-38.2653	0	*	927
7	83902099	83903099	-11.3105	all_CpG_DMR_259058	+	7	83902000	83903000	-12.6159	2.53e-14	*	901
7	84512964	84513960	-18.9789	all_CpG_DMR_259183	+	7	84513000	84514000	-26.7546	8.7e-15	*	960
7	85615927	85616926	-18.6945	all_CpG_DMR_259324	+	7	85616000	85617000	-24.3729	8e-14	*	926
7	85725096	85726096	-40.8211	all_CpG_DMR_259345	+	7	85725000	85726000	-39.4679	2e-15	*	904
7	89428026	89429025	-12.0593	all_CpG_DMR_259808	+	7	89428000	89429000	-11.5815	2.54145e-07	*	974
7	89527997	89528996	-12.6837	all_CpG_DMR_259828	+	7	89528000	89529000	-11.5062	0.00477273	*	996
7	89554008	89555024	-30.5655	all_CpG_DMR_259835	+	7	89554000	89555000	-13.2827	2.67228e-11	*	992
7	89564053	89565052	-20.9978	all_CpG_DMR_259842	+	7	89564000	89565000	-15.6238	1.26624e-07	*	947
7	91049961	91050964	-16.3881	all_CpG_DMR_260035	+	7	91050000	91051000	-24.0991	4.67462e-08	*	964
7	91095094	91096091	-38.0736	all_CpG_DMR_260040	+	7	91095000	91096000	-17.3913	3.43486e-07	*	906
7	92529930	92530928	16.5828	all_CpG_DMR_260241	+	7	92530000	92531000	20.8897	2.79444e-07	*	928
7	94192023	94193037	32.3888	all_CpG_DMR_260412	+	7	94192000	94193000	24.4114	1.87003e-05	*	977
7	94199031	94200030	-37.5067	all_CpG_DMR_260413	+	7	94199000	94200000	-45.0598	0	*	969
7	94530009	94531008	-15.6459	all_CpG_DMR_260439	+	7	94530000	94531000	-11.8478	1.68766e-10	*	991
7	94543949	94544952	-21.6282	all_CpG_DMR_260442	+	7	94544000	94545000	-10.992	2.12967e-05	*	952
7	98870052	98871066	-19.8848	all_CpG_DMR_261099	+	7	98870000	98871000	-18.6174	0	*	948
7	99617977	99618973	-10.6031	all_CpG_DMR_261263	+	7	99618000	99619000	-11.1444	1.08968e-05	*	973
7	100009928	100010928	-18.9168	all_CpG_DMR_261341	+	7	100010000	100011000	-22.1105	6.38e-14	*	928
7	100895030	100896032	-44.3814	all_CpG_DMR_261506	+	7	100895000	100896000	-18.0476	2.46569e-05	*	970
7	100952050	100953050	-12.5602	all_CpG_DMR_261518	+	7	100952000	100953000	-16.7316	9.69072e-10	*	950
7	101755082	101756074	-30.9348	all_CpG_DMR_261594	+	7	101755000	101756000	-20.4761	1.34838e-07	*	918
7	101762071	101763070	-27.6162	all_CpG_DMR_261595	+	7	101762000	101763000	-10.1404	2.06552e-06	*	929
7	101896986	101897985	-19.1772	all_CpG_DMR_261607	+	7	101897000	101898000	-15.6236	1.276e-13	*	985
7	101990098	101991099	-13.4431	all_CpG_DMR_261610	+	7	101990000	101991000	-19.169	9.96e-14	*	902
7	101995099	101996098	-16.3484	all_CpG_DMR_261611	+	7	101995000	101996000	-11.1975	1.11401e-07	*	901
7	102111949	102112977	-17.3074	all_CpG_DMR_261625	+	7	102112000	102113000	-14.2959	2.09e-14	*	977
7	102114977	102115978	-12.0793	all_CpG_DMR_261627	+	7	102115000	102116000	-11.3736	2.94044e-11	*	978
7	102329916	102330918	-24.4267	all_CpG_DMR_261654	+	7	102330000	102331000	-15.9715	8.74e-14	*	918
7	102878991	102880001	-18.4352	all_CpG_DMR_261726	+	7	102879000	102880000	-22.5528	2.62885e-08	*	1000
7	102886006	102887005	-12.504	all_CpG_DMR_261728	+	7	102886000	102887000	-12.6221	0.00013464	*	994
7	103448961	103449964	-11.7421	all_CpG_DMR_261868	+	7	103449000	103450000	-24.0665	0	*	964
7	103536915	103537914	-27.2731	all_CpG_DMR_261897	+	7	103537000	103538000	-17.6489	4.72616e-05	*	914
7	103857955	103858954	-18.079	all_CpG_DMR_261946	+	7	103858000	103859000	-15.3867	0.000160039	*	954
7	104439036	104440036	-49.8548	all_CpG_DMR_262064	+	7	104439000	104440000	-43.1373	0	*	964
7	104441031	104442037	-53.4406	all_CpG_DMR_262066	+	7	104441000	104442000	-51.0957	0	*	969
7	104469010	104470009	-15.5902	all_CpG_DMR_262068	+	7	104469000	104470000	-11.8385	0.00136612	*	990
7	105394949	105395949	-11.0257	all_CpG_DMR_262239	+	7	105395000	105396000	-15.5823	1.62876e-08	*	949
7	105418968	105419969	-18.9311	all_CpG_DMR_262243	+	7	105419000	105420000	-12.5755	0.00757052	*	969
7	105465965	105466964	-19.3989	all_CpG_DMR_262253	+	7	105466000	105467000	-32.2293	0	*	964
7	105588059	105589062	-11.7521	all_CpG_DMR_262275	+	7	105588000	105589000	-15.4006	2.02e-14	*	941
7	105590061	105591060	-14.0439	all_CpG_DMR_262277	+	7	105590000	105591000	-17.8311	0	*	939
7	105593078	105594075	-16.9557	all_CpG_DMR_262278	+	7	105593000	105594000	-21.6158	0	*	922
7	105594076	105595085	-17.5064	all_CpG_DMR_262279	+	7	105594000	105595000	-21.8385	8.18459e-10	*	924
7	105604076	105605075	-15.6783	all_CpG_DMR_262282	+	7	105604000	105605000	-21.5993	1.58153e-05	*	924
7	105606074	105607067	-16.3341	all_CpG_DMR_262283	+	7	105606000	105607000	-12.7177	1.05193e-05	*	926
7	105609067	105610067	-15.7285	all_CpG_DMR_262286	+	7	105609000	105610000	-15.9824	0	*	933
7	106073943	106074925	-29.7013	all_CpG_DMR_262364	+	7	106074000	106075000	-30.0516	0	*	925
8	2115024	2116023	-10.696	all_CpG_DMR_263103	+	8	2115000	2116000	-12.0497	0.0010054	*	976
8	2190031	2191027	-11.7853	all_CpG_DMR_263116	+	8	2190000	2191000	-11.1712	0.0045263	*	969
8	2291081	2292093	-11.1333	all_CpG_DMR_263140	+	8	2291000	2292000	-12.9583	2.76534e-05	*	919
8	2349065	2350065	-45.4933	all_CpG_DMR_263151	+	8	2349000	2350000	-28.3646	9.8e-15	*	935
8	2363915	2364915	-14.754	all_CpG_DMR_263154	+	8	2364000	2365000	-19.6349	3.56931e-07	*	915
8	2587987	2589028	-11.9691	all_CpG_DMR_263189	+	8	2588000	2589000	-15.8974	3.63327e-10	*	1000
8	2638039	2639039	-14.5445	all_CpG_DMR_263195	+	8	2638000	2639000	-19.2308	4.286e-05	*	961
8	2646049	2647049	-14.3598	all_CpG_DMR_263197	+	8	2646000	2647000	-11.6085	0.00375951	*	951
8	2657066	2658054	-14.5292	all_CpG_DMR_263199	+	8	2657000	2658000	-18.4231	3.47437e-06	*	934
8	4633031	4634031	-14.2582	all_CpG_DMR_263507	+	8	4633000	4634000	-11.6657	1.82852e-06	*	969
8	4654010	4655005	-18.8261	all_CpG_DMR_263511	+	8	4654000	4655000	-14.2857	6.94573e-08	*	990
8	4707055	4708059	-25.2319	all_CpG_DMR_263517	+	8	4707000	4708000	-42.1461	0	*	945
8	4712069	4713068	-22.9334	all_CpG_DMR_263519	+	8	4712000	4713000	-16.822	5.82169e-09	*	931
8	4878062	4879061	-21.9452	all_CpG_DMR_263541	+	8	4878000	4879000	-12.4602	0.00518257	*	938
8	5006091	5007061	-13.9823	all_CpG_DMR_263560	+	8	5006000	5007000	-12.811	4.12434e-06	*	909
8	5012067	5013066	-14.3214	all_CpG_DMR_263562	+	8	5012000	5013000	-10.1379	4.60717e-06	*	933
8	5025092	5026090	-11.3207	all_CpG_DMR_263565	+	8	5025000	5026000	-16.356	0.000189905	*	908
8	10417993	10418987	-10.6028	all_CpG_DMR_263945	+	8	10418000	10419000	-15.5598	0	*	987
8	11569980	11570980	-26.0397	all_CpG_DMR_264115	+	8	11570000	11571000	-15.6105	7.2274e-11	*	980
8	11686964	11687972	-19.4793	all_CpG_DMR_264142	+	8	11687000	11688000	-11.4309	0.00133759	*	972
8	11853029	11854029	-18.0178	all_CpG_DMR_264182	+	8	11853000	11854000	-14.0645	3.18474e-07	*	971
8	13608037	13609043	-35.2122	all_CpG_DMR_264440	+	8	13608000	13609000	-47.8528	0	*	963
8	13609044	13610044	-30.832	all_CpG_DMR_264441	+	8	13609000	13610000	-16.8981	1.13027e-05	*	956
8	13612041	13613045	-25.2313	all_CpG_DMR_264443	+	8	13612000	13613000	-19.2193	6.6e-15	*	959
8	14465044	14466040	-10.1252	all_CpG_DMR_264550	+	8	14465000	14466000	-17.2665	2.7e-15	*	956
8	14833936	14834918	-19.8221	all_CpG_DMR_264614	+	8	14834000	14835000	-24.4713	0	*	918
8	14865919	14866918	-21.0476	all_CpG_DMR_264617	+	8	14866000	14867000	-20.002	5.76879e-11	*	918
8	14868920	14869922	-13.9495	all_CpG_DMR_264618	+	8	14869000	14870000	-24	5.8989e-07	*	922
8	14883914	14884935	-18.674	all_CpG_DMR_264622	+	8	14884000	14885000	-24.074	1.02588e-09	*	935
8	15538982	15539985	-17.4802	all_CpG_DMR_264785	+	8	15539000	15540000	-20.8975	3.15259e-08	*	985
8	15540985	15541984	-24.9305	all_CpG_DMR_264786	+	8	15541000	15542000	-23.4826	0.000121678	*	984
8	15547994	15548986	-16.9828	all_CpG_DMR_264787	+	8	15548000	15549000	-18.4783	3.20343e-07	*	986
8	16176933	16178020	-29.1267	all_CpG_DMR_264898	+	8	16177000	16178000	-11.419	0.00214798	*	1000
8	16492990	16493989	-12.1114	all_CpG_DMR_264960	+	8	16493000	16494000	-17.7123	0	*	989
8	16533966	16534954	-11.4403	all_CpG_DMR_264969	+	8	16534000	16535000	-12.2144	4.8e-15	*	954
8	30931967	30932967	-20.2604	all_CpG_DMR_266691	+	8	30932000	30933000	-11.5474	0.000743911	*	967
8	31563052	31564051	-30.7114	all_CpG_DMR_266756	+	8	31563000	31564000	-18.5254	7.12576e-08	*	948
8	31567046	31568048	-48.7781	all_CpG_DMR_266759	+	8	31567000	31568000	-49.1048	0	*	954
8	31570054	31571049	-18.7867	all_CpG_DMR_266760	+	8	31570000	31571000	-18.6518	0	*	946
8	31618045	31619050	-21.5953	all_CpG_DMR_266766	+	8	31618000	31619000	-14.7719	1.60305e-09	*	955
8	31984999	31986001	-28.588	all_CpG_DMR_266840	+	8	31985000	31986000	-26.7327	1.86851e-08	*	1000
8	32599052	32600053	-11.4064	all_CpG_DMR_266917	+	8	32599000	32600000	-29.2743	5.1e-15	*	948
8	32745020	32746024	-13.2159	all_CpG_DMR_266942	+	8	32745000	32746000	-20.7792	1.03799e-05	*	980
8	32932963	32933963	-19.3089	all_CpG_DMR_266977	+	8	32933000	32934000	-17.6036	1.1639e-07	*	963
8	37256058	37257057	10.8317	all_CpG_DMR_267615	+	8	37256000	37257000	19.5286	4.9e-15	*	942
8	37270059	37271057	15.5344	all_CpG_DMR_267618	+	8	37270000	37271000	11.0326	0.00888958	*	941
8	39518002	39519000	30.9136	all_CpG_DMR_267873	+	8	39518000	39519000	16.53	7.36469e-09	*	998
8	39520001	39521000	34.4625	all_CpG_DMR_267875	+	8	39520000	39521000	15.5449	1.46832e-06	*	999
8	39527986	39528985	21.9339	all_CpG_DMR_267878	+	8	39528000	39529000	19.4106	0	*	985
8	39628005	39629004	-23.354	all_CpG_DMR_267885	+	8	39628000	39629000	-10.5678	0.00846304	*	995
8	47888908	47889906	-10.2529	all_CpG_DMR_268980	+	8	47889000	47890000	-14.5491	4.95009e-10	*	906
8	49185025	49186021	-32.7007	all_CpG_DMR_269165	+	8	49185000	49186000	-21.569	0	*	975
8	49197017	49198016	-12.702	all_CpG_DMR_269169	+	8	49197000	49198000	-10.8881	1.77571e-09	*	983
8	49200016	49201014	-25.2966	all_CpG_DMR_269172	+	8	49200000	49201000	-13.6933	0.000135327	*	984
8	49217039	49218017	-18.3915	all_CpG_DMR_269180	+	8	49217000	49218000	-13.3815	9.68702e-07	*	961
8	49322059	49323057	-16.9815	all_CpG_DMR_269200	+	8	49322000	49323000	-19.1277	7.60021e-10	*	941
8	49333021	49334022	-12.3087	all_CpG_DMR_269203	+	8	49333000	49334000	-18.4786	1.0202e-12	*	979
8	49409945	49410944	-38.2874	all_CpG_DMR_269217	+	8	49410000	49411000	-32.2199	3.36019e-08	*	944
8	49519967	49520966	-24.7886	all_CpG_DMR_269240	+	8	49520000	49521000	-13.9758	7.20883e-05	*	966
8	49523961	49524960	-21.6436	all_CpG_DMR_269242	+	8	49524000	49525000	-20.6093	1.55937e-10	*	960
8	51385941	51386940	-12.9595	all_CpG_DMR_269534	+	8	51386000	51387000	-10.0655	1.55432e-07	*	940
8	52471082	52472081	-25.0114	all_CpG_DMR_269677	+	8	52471000	52472000	-19.1222	9.68254e-07	*	918
8	52547066	52548058	-30.1368	all_CpG_DMR_269687	+	8	52547000	52548000	-54.9369	0	*	934
8	52557036	52558035	-36.5217	all_CpG_DMR_269689	+	8	52557000	52558000	-20.4941	2.3939e-12	*	964
8	52568040	52569039	-13.8875	all_CpG_DMR_269693	+	8	52568000	52569000	-19.4109	0	*	960
8	52630006	52631003	-14.7353	all_CpG_DMR_269698	+	8	52630000	52631000	-21.6961	0	*	994
8	52631004	52632002	-11.3642	all_CpG_DMR_269699	+	8	52631000	52632000	-14.4886	5.52353e-10	*	996
8	52769085	52770084	-11.3134	all_CpG_DMR_269715	+	8	52769000	52770000	-16.4976	7.88e-14	*	915
8	52786056	52787055	-16.0299	all_CpG_DMR_269722	+	8	52786000	52787000	-18.1313	1.06e-14	*	944
8	52789060	52790089	-21.4034	all_CpG_DMR_269725	+	8	52789000	52790000	-18.9467	5.80732e-07	*	940
8	52793077	52794077	-13.8645	all_CpG_DMR_269726	+	8	52793000	52794000	-13.7344	1.2009e-05	*	923
8	52866098	52867099	-14.3767	all_CpG_DMR_269732	+	8	52866000	52867000	-12.0929	4.50758e-08	*	902
8	52915077	52916077	-39.2157	all_CpG_DMR_269737	+	8	52915000	52916000	-13.801	2.69952e-06	*	923
8	52970094	52971095	-55.1154	all_CpG_DMR_269749	+	8	52970000	52971000	-31.5229	5.30966e-11	*	906
8	52973092	52974092	-23.5311	all_CpG_DMR_269750	+	8	52973000	52974000	-29.5689	2.70458e-11	*	908
8	53003072	53004071	-56.2477	all_CpG_DMR_269758	+	8	53003000	53004000	-27.6584	8.56868e-05	*	928
8	53005073	53006070	-14.9206	all_CpG_DMR_269759	+	8	53005000	53006000	-18.2834	0	*	927
8	53504921	53505915	-16.2368	all_CpG_DMR_269848	+	8	53505000	53506000	-11.7402	0.00116836	*	915
8	53661041	53662035	-21.1475	all_CpG_DMR_269871	+	8	53661000	53662000	-15.4056	1.54e-13	*	959
8	53857940	53858940	-20.9546	all_CpG_DMR_269902	+	8	53858000	53859000	-32.8317	5.469e-13	*	940
8	53901935	53902934	-56.4685	all_CpG_DMR_269909	+	8	53902000	53903000	-61.2403	0	*	934
8	53943914	53944907	-22.0901	all_CpG_DMR_269913	+	8	53944000	53945000	-29.3983	0	*	907
8	53996923	53997923	-14.5295	all_CpG_DMR_269922	+	8	53997000	53998000	-11.2915	1.2e-15	*	923
8	54024920	54025919	-20.3109	all_CpG_DMR_269925	+	8	54025000	54026000	-17.982	1.0137e-12	*	919
8	54029901	54030900	-14.917	all_CpG_DMR_269929	+	8	54030000	54031000	-15.224	1.19e-14	*	900
8	54050910	54051908	-10.3461	all_CpG_DMR_269934	+	8	54051000	54052000	-15.8962	2.16448e-09	*	908
8	54067916	54068919	-21.2125	all_CpG_DMR_269939	+	8	54068000	54069000	-17.7151	2.13003e-09	*	919
8	54394987	54395987	-13.8453	all_CpG_DMR_270000	+	8	54395000	54396000	-10.9588	9.27284e-07	*	987
8	54410990	54411988	-13.1038	all_CpG_DMR_270006	+	8	54411000	54412000	-12.8678	3.96026e-10	*	988
8	54423975	54424974	-25.8324	all_CpG_DMR_270007	+	8	54424000	54425000	-25.9487	3.6519e-12	*	974
8	54481915	54482916	-20.7825	all_CpG_DMR_270023	+	8	54482000	54483000	-11.7978	3.93355e-09	*	916
8	54482917	54483916	-14.7477	all_CpG_DMR_270024	+	8	54483000	54484000	-11.7992	2.15227e-07	*	916
8	54494924	54495923	-22.7462	all_CpG_DMR_270033	+	8	54495000	54496000	-39.0355	0	*	923
8	54496927	54497927	-13.5417	all_CpG_DMR_270035	+	8	54497000	54498000	-37.0735	0	*	927
8	54524918	54525919	-12.0092	all_CpG_DMR_270044	+	8	54525000	54526000	-43.1168	0	*	919
8	54576953	54577950	-10.8446	all_CpG_DMR_270057	+	8	54577000	54578000	-12.2982	4.96606e-08	*	950
8	57451955	57452954	-12.5653	all_CpG_DMR_270567	+	8	57452000	57453000	-18.9362	0	*	954
8	57658100	57659097	-28.8167	all_CpG_DMR_270604	+	8	57658000	57659000	-18.4211	0.000542502	*	900
8	58873992	58874991	-13.0818	all_CpG_DMR_270871	+	8	58874000	58875000	-10.6298	0.000132763	*	991
8	58938067	58939066	-26.6027	all_CpG_DMR_270883	+	8	58938000	58939000	-12.5949	1.30011e-07	*	933
8	60016959	60017955	-16.8118	all_CpG_DMR_270988	+	8	60017000	60018000	-11.5551	9.30079e-06	*	955
8	60017956	60018956	-20.643	all_CpG_DMR_270989	+	8	60018000	60019000	-11.9287	1.98404e-10	*	956
8	60018957	60019957	-11.873	all_CpG_DMR_270990	+	8	60019000	60020000	-15.6173	0	*	957
8	60054928	60055927	-26.8271	all_CpG_DMR_270998	+	8	60055000	60056000	-55.6246	0	*	927
8	60057919	60058922	-11.0563	all_CpG_DMR_271000	+	8	60058000	60059000	-16.8989	0	*	922
8	60061921	60062920	-13.5322	all_CpG_DMR_271002	+	8	60062000	60063000	-11.6241	1.29885e-07	*	920
8	60063922	60064919	-13.1326	all_CpG_DMR_271004	+	8	60064000	60065000	-21.942	1.74234e-08	*	919
8	61167917	61168918	-10.0799	all_CpG_DMR_271108	+	8	61168000	61169000	-16.2397	4.54e-14	*	918
8	61398926	61399925	-14.0935	all_CpG_DMR_271123	+	8	61399000	61400000	-15.1819	6.90331e-08	*	925
8	62068934	62069933	-10.3716	all_CpG_DMR_271176	+	8	62069000	62070000	-26.8658	2.88327e-11	*	933
8	62072927	62073927	-27.129	all_CpG_DMR_271178	+	8	62073000	62074000	-19.7654	4.204e-13	*	927
8	62076931	62077930	-27.3321	all_CpG_DMR_271179	+	8	62077000	62078000	-20.802	2.78566e-06	*	930
8	62275088	62276086	-11.4092	all_CpG_DMR_271210	+	8	62275000	62276000	-10.0334	1.54726e-05	*	912
8	64365035	64366034	-26.9136	all_CpG_DMR_271394	+	8	64365000	64366000	-23.1405	0	*	965
8	67653015	67654013	-25.2697	all_CpG_DMR_271670	+	8	67653000	67654000	-16.3106	3.41957e-11	*	985
8	67654014	67655019	-11.5579	all_CpG_DMR_271671	+	8	67654000	67655000	-11.81	6.82482e-08	*	986
8	69388943	69389941	-13.7421	all_CpG_DMR_271778	+	8	69389000	69390000	-17.6687	1.44991e-09	*	941
8	69938079	69939080	-32.2543	all_CpG_DMR_271814	+	8	69938000	69939000	-27.8627	0	*	921
8	75484081	75485078	-30.7252	all_CpG_DMR_272282	+	8	75484000	75485000	-28.092	0	*	919
8	75487073	75488071	-21.0564	all_CpG_DMR_272283	+	8	75487000	75488000	-11.6493	8.02714e-09	*	927
8	75515071	75516069	-21.7079	all_CpG_DMR_272292	+	8	75515000	75516000	-16.808	0.000236497	*	929
8	75520076	75521077	-22.1746	all_CpG_DMR_272294	+	8	75520000	75521000	-15.2392	2.07591e-08	*	924
8	80630930	80631930	-11.2365	all_CpG_DMR_272827	+	8	80631000	80632000	-10.7802	4.0128e-07	*	930
8	80661964	80662965	-11.4154	all_CpG_DMR_272833	+	8	80662000	80663000	-13.2005	7.91811e-07	*	965
8	80821064	80822051	-16.1221	all_CpG_DMR_272858	+	8	80821000	80822000	-10.3595	1.19e-13	*	936
8	82153962	82154961	-10.568	all_CpG_DMR_273077	+	8	82154000	82155000	-20.3214	1.421e-13	*	961
8	82481100	82482099	-47.6202	all_CpG_DMR_273133	+	8	82481000	82482000	-71.028	0	*	900
8	83520917	83521916	-11.021	all_CpG_DMR_273361	+	8	83521000	83522000	-10.8623	6.87881e-06	*	916
8	83524916	83525916	-67.8788	all_CpG_DMR_273363	+	8	83525000	83526000	-32.3155	2.06485e-07	*	916
8	83626975	83627987	-45.0812	all_CpG_DMR_273385	+	8	83627000	83628000	-19.3738	4.7e-15	*	987
8	83640995	83641994	-12.5766	all_CpG_DMR_273390	+	8	83641000	83642000	-10.6985	0.00231694	*	994
8	83648996	83649994	-10.3029	all_CpG_DMR_273392	+	8	83649000	83650000	-19.7825	1e-16	*	994
8	83712955	83713953	-27.5187	all_CpG_DMR_273405	+	8	83713000	83714000	-18.3601	2.88316e-09	*	953
8	84310052	84311051	-15.2483	all_CpG_DMR_273482	+	8	84310000	84311000	-28.3115	0	*	948
8	84327014	84328010	-68.2698	all_CpG_DMR_273486	+	8	84327000	84328000	-62.3153	0	*	986
8	85920011	85921011	-14.7775	all_CpG_DMR_273718	+	8	85920000	85921000	-17.9554	2.76e-14	*	989
8	86916938	86917939	-20.7514	all_CpG_DMR_273832	+	8	86917000	86918000	-12.3307	7.71411e-07	*	939
8	86925968	86926971	-63.8016	all_CpG_DMR_273837	+	8	86926000	86927000	-43.8704	0	*	971
8	86932975	86933969	-21.5153	all_CpG_DMR_273841	+	8	86933000	86934000	-17.9541	0	*	969
8	86963992	86964995	-11.3609	all_CpG_DMR_273850	+	8	86964000	86965000	-36.4601	0	*	995
8	87276099	87277087	-23.0497	all_CpG_DMR_273907	+	8	87276000	87277000	-27.8022	2.12524e-11	*	901
8	88328059	88329058	-20.2935	all_CpG_DMR_274058	+	8	88328000	88329000	-13.0627	2.8533e-11	*	941
8	88452064	88453063	-12.7438	all_CpG_DMR_274068	+	8	88452000	88453000	-12.1395	6.8297e-12	*	936
8	89592068	89593066	-12.7836	all_CpG_DMR_274239	+	8	89592000	89593000	-22.7261	0	*	932
8	89595066	89596095	-36.7357	all_CpG_DMR_274240	+	8	89595000	89596000	-18.6696	7.63222e-05	*	934
8	89603068	89604067	-18.3562	all_CpG_DMR_274243	+	8	89603000	89604000	-17.584	4e-16	*	932
8	90404059	90405056	-18.979	all_CpG_DMR_274349	+	8	90404000	90405000	-19.2687	0	*	941
8	90488937	90489936	-18.3661	all_CpG_DMR_274369	+	8	90489000	90490000	-12.4171	0.000204397	*	936
8	90520926	90521920	-28.9927	all_CpG_DMR_274379	+	8	90521000	90522000	-19.1912	6.17124e-07	*	920
8	90537910	90538909	-18.3962	all_CpG_DMR_274383	+	8	90538000	90539000	-10.1903	1.6262e-05	*	909
8	91089936	91090937	-61.2917	all_CpG_DMR_274519	+	8	91090000	91091000	-47.3672	0	*	937
8	92338043	92339042	-16.1828	all_CpG_DMR_274719	+	8	92338000	92339000	-16.7372	0.000203701	*	957
8	92340043	92341042	-38.549	all_CpG_DMR_274720	+	8	92340000	92341000	-36.0526	3.72815e-09	*	957
8	94695016	94696015	-32.3044	all_CpG_DMR_275123	+	8	94695000	94696000	-39.9363	0	*	984
8	95324085	95325082	-18.6035	all_CpG_DMR_275219	+	8	95324000	95325000	-21.744	0	*	915
8	95431064	95432070	-19.4251	all_CpG_DMR_275228	+	8	95431000	95432000	-21.7256	0.000178532	*	936
8	95493025	95494010	-18.4923	all_CpG_DMR_275237	+	8	95493000	95494000	-18.3045	5.19337e-11	*	975
8	99488035	99489040	-26.5849	all_CpG_DMR_275788	+	8	99488000	99489000	-31.5542	0	*	965
8	99548006	99549005	-26.3546	all_CpG_DMR_275796	+	8	99548000	99549000	-23.6713	1.95952e-07	*	994
8	101825982	101826984	-25.7432	all_CpG_DMR_276130	+	8	101826000	101827000	-13.3604	2.32612e-06	*	984
8	101865018	101866017	-22.582	all_CpG_DMR_276133	+	8	101865000	101866000	-17.2835	9.314e-13	*	982
8	101961093	101962096	-21.7649	all_CpG_DMR_276150	+	8	101961000	101962000	-18.8637	1.32095e-06	*	907
8	101964085	101965083	-11.5307	all_CpG_DMR_276153	+	8	101964000	101965000	-13.2058	0	*	915
8	102533037	102534035	-16.4402	all_CpG_DMR_276217	+	8	102533000	102534000	-14.2537	3.6008e-12	*	963
8	102570963	102571965	-27.5897	all_CpG_DMR_276224	+	8	102571000	102572000	-13.7133	0.000251659	*	965
8	102647091	102648092	-10.6159	all_CpG_DMR_276230	+	8	102647000	102648000	-18.02	0	*	909
8	102649082	102650082	-20.5334	all_CpG_DMR_276231	+	8	102649000	102650000	-30.4054	0	*	918
8	104225015	104226014	-21.8927	all_CpG_DMR_276305	+	8	104225000	104226000	-16.2187	0	*	985
8	104410047	104411030	-18.3106	all_CpG_DMR_276316	+	8	104410000	104411000	-12.8868	0.00127612	*	953
8	105083927	105084910	-11.8647	all_CpG_DMR_276443	+	8	105084000	105085000	-19.901	7.81103e-10	*	910
8	105780903	105781902	-13.0784	all_CpG_DMR_276524	+	8	105781000	105782000	-10.3043	2.31066e-06	*	902
8	106183989	106184989	-10.8084	all_CpG_DMR_276585	+	8	106184000	106185000	-11.392	1.21624e-08	*	989
8	106204977	106205978	-22.1762	all_CpG_DMR_276590	+	8	106205000	106206000	-20.4507	9.46e-14	*	978
8	106206981	106207980	-19.7277	all_CpG_DMR_276591	+	8	106207000	106208000	-28.6078	0	*	980
8	106229010	106230009	-14.4103	all_CpG_DMR_276599	+	8	106229000	106230000	-10.5833	1.78558e-11	*	990
8	107128077	107129074	-12.2031	all_CpG_DMR_276709	+	8	107128000	107129000	-14.8207	0	*	923
8	110174906	110175905	-18.973	all_CpG_DMR_277048	+	8	110175000	110176000	-14.9187	0	*	905
8	111879074	111880059	-10.4037	all_CpG_DMR_277197	+	8	111879000	111880000	-12.5416	0	*	926
9	2285043	2286042	-25.3635	all_CpG_DMR_277436	+	9	2285000	2286000	-16.401	0.000288988	*	957
9	5000915	5001906	-22.1722	all_CpG_DMR_277623	+	9	5001000	5002000	-12.5	2.87801e-05	*	906
9	5836965	5837961	-20.1565	all_CpG_DMR_277701	+	9	5837000	5838000	-12.4293	1.92788e-06	*	961
9	5856973	5857968	-26.6627	all_CpG_DMR_277704	+	9	5857000	5858000	-15.9477	5.73618e-07	*	968
9	5986021	5987019	-42.2511	all_CpG_DMR_277719	+	9	5986000	5987000	-27.9365	1.558e-13	*	979
9	5988021	5989018	-17.2746	all_CpG_DMR_277721	+	9	5988000	5989000	-25.1948	0	*	979
9	6129974	6130970	-17.8763	all_CpG_DMR_277744	+	9	6130000	6131000	-22.5216	0.000260964	*	970
9	7607950	7608951	-19.9646	all_CpG_DMR_277960	+	9	7608000	7609000	-10.7021	7.3745e-05	*	951
9	7613941	7614940	-26.0758	all_CpG_DMR_277963	+	9	7614000	7615000	-11.8695	3.57276e-10	*	940
9	7974096	7975099	11.0837	all_CpG_DMR_278019	+	9	7974000	7975000	15.0343	4.0494e-09	*	904
9	8261053	8262054	-26.8647	all_CpG_DMR_278091	+	9	8261000	8262000	-11.3754	4.88232e-09	*	947
9	8506907	8507907	-23.8712	all_CpG_DMR_278133	+	9	8507000	8508000	-10.453	0.00064269	*	907
9	8719907	8720906	14.6629	all_CpG_DMR_278173	+	9	8720000	8721000	16.9814	1.8631e-07	*	906
9	8983037	8984035	-26.5647	all_CpG_DMR_278202	+	9	8983000	8984000	-16.5543	0.00127802	*	963
9	9242026	9243019	-23.0539	all_CpG_DMR_278262	+	9	9242000	9243000	-14.2068	1.12565e-07	*	974
9	10081982	10082980	-13.584	all_CpG_DMR_278421	+	9	10082000	10083000	-15.2718	3e-16	*	980
9	10082981	10083980	-22.845	all_CpG_DMR_278422	+	9	10083000	10084000	-14.2466	0	*	980
9	10870974	10871973	-14.4863	all_CpG_DMR_278571	+	9	10871000	10872000	-13.5272	0.0022108	*	973
9	10873968	10874963	-25.3556	all_CpG_DMR_278572	+	9	10874000	10875000	-17.5169	0.000262458	*	963
9	10901927	10902926	-29.919	all_CpG_DMR_278581	+	9	10902000	10903000	-37.451	0	*	926
9	10907929	10908927	-14.3169	all_CpG_DMR_278583	+	9	10908000	10909000	-18.6217	1.1636e-11	*	927
9	10934933	10935932	30.8989	all_CpG_DMR_278589	+	9	10935000	10936000	28.9266	1.44349e-09	*	932
9	11021025	11022027	17.3274	all_CpG_DMR_278614	+	9	11021000	11022000	21.2236	0	*	975
9	11036003	11036998	-16.1622	all_CpG_DMR_278620	+	9	11036000	11037000	-14.2057	0.000601009	*	995
9	11098997	11099976	-11.2631	all_CpG_DMR_278631	+	9	11099000	11100000	-11.5959	1e-16	*	976
9	13038021	13039020	-25.7163	all_CpG_DMR_278846	+	9	13038000	13039000	-20.5539	1e-16	*	979
9	15932055	15933057	-12.9744	all_CpG_DMR_279277	+	9	15932000	15933000	-36.1513	0	*	945
9	16177023	16178023	-20.0338	all_CpG_DMR_279330	+	9	16177000	16178000	-18.8874	2.3357e-12	*	977
9	17853018	17854014	-41.2338	all_CpG_DMR_279661	+	9	17853000	17854000	-38.0531	1.313e-13	*	982
9	17882928	17883927	-14.9848	all_CpG_DMR_279674	+	9	17883000	17884000	-13.2896	5.99784e-06	*	927
9	17884928	17885933	-10.2548	all_CpG_DMR_279675	+	9	17885000	17886000	-10.8381	2.11199e-08	*	933
9	18008979	18009978	-17.4836	all_CpG_DMR_279715	+	9	18009000	18010000	-11.4797	0.000178374	*	978
9	18076073	18077077	-14.0615	all_CpG_DMR_279726	+	9	18076000	18077000	-10.5333	0.000521865	*	927
9	18783077	18784075	-21.1988	all_CpG_DMR_279831	+	9	18783000	18784000	-10.0149	0.00122341	*	923
9	18787083	18788083	-14.3133	all_CpG_DMR_279833	+	9	18787000	18788000	-23.5137	1.11e-14	*	917
9	18838090	18839091	-13.8902	all_CpG_DMR_279845	+	9	18838000	18839000	-11.7455	5.0622e-12	*	910
9	18844083	18845077	-20.6898	all_CpG_DMR_279847	+	9	18844000	18845000	-17.9638	1.26118e-11	*	917
9	18965967	18966941	-28.9507	all_CpG_DMR_279860	+	9	18966000	18967000	-25.7204	4.32104e-09	*	941
9	18994036	18995030	-11.3306	all_CpG_DMR_279866	+	9	18994000	18995000	-14.1788	4.95991e-07	*	964
9	19025064	19026063	-12.9585	all_CpG_DMR_279869	+	9	19025000	19026000	-12.373	6.78713e-05	*	936
9	19397059	19398059	-36.6906	all_CpG_DMR_279929	+	9	19397000	19398000	-29.946	0	*	941
9	19398060	19399042	-17.0647	all_CpG_DMR_279930	+	9	19398000	19399000	-29.7862	0	*	940
9	19406037	19407036	-23.9897	all_CpG_DMR_279933	+	9	19406000	19407000	-22.8466	0	*	963
9	19407037	19408045	-18.2173	all_CpG_DMR_279934	+	9	19407000	19408000	-13.1727	6.041e-13	*	963
9	19428051	19429033	-10.5023	all_CpG_DMR_279938	+	9	19428000	19429000	-21.3276	0	*	949
9	19429034	19430046	-21.0676	all_CpG_DMR_279939	+	9	19429000	19430000	-28.9631	0	*	966
9	20062035	20063032	-12.134	all_CpG_DMR_279997	+	9	20062000	20063000	-16.5967	5.27694e-07	*	965
9	20872063	20873061	-24.5847	all_CpG_DMR_280065	+	9	20872000	20873000	-34.6963	0	*	937
9	20874062	20875062	-46.8794	all_CpG_DMR_280066	+	9	20874000	20875000	-18.9765	3.56767e-11	*	938
9	20876056	20877054	-24.1645	all_CpG_DMR_280067	+	9	20876000	20877000	-29.5479	0	*	944
9	20878056	20879056	-34.3257	all_CpG_DMR_280068	+	9	20878000	20879000	-41.6762	1.8e-15	*	944
9	24713023	24714028	-14.1061	all_CpG_DMR_280504	+	9	24713000	24714000	-17.5938	5e-15	*	977
9	24812069	24813067	-13.5631	all_CpG_DMR_280522	+	9	24812000	24813000	-17.8916	7.60019e-05	*	931
9	28503923	28504922	-17.8544	all_CpG_DMR_280959	+	9	28504000	28505000	-20.9459	1.00353e-10	*	922
9	29230028	29231027	-27.7957	all_CpG_DMR_281023	+	9	29230000	29231000	-20.5743	7.11893e-08	*	972
9	29386997	29387996	-11.5898	all_CpG_DMR_281042	+	9	29387000	29388000	-12.3405	7.1817e-07	*	996
9	29395987	29396989	-10.4373	all_CpG_DMR_281045	+	9	29396000	29397000	-10.4456	0.000171162	*	989
9	31650038	31651029	-15.5969	all_CpG_DMR_281378	+	9	31650000	31651000	-13.9734	2.18293e-08	*	962
9	32527904	32528903	-12.2535	all_CpG_DMR_281484	+	9	32528000	32529000	-18.1102	6.15984e-09	*	903
9	32532899	32533929	-28.8961	all_CpG_DMR_281485	+	9	32533000	32534000	-38.005	0	*	929
9	32977099	32978095	-15.774	all_CpG_DMR_281527	+	9	32977000	32978000	-16.5296	0	*	901
9	35703947	35704947	-13.0793	all_CpG_DMR_281710	+	9	35704000	35705000	-10.022	0.00659575	*	947
9	35791943	35792942	-17.2727	all_CpG_DMR_281724	+	9	35792000	35793000	-11.153	3.59335e-06	*	942
9	38662993	38663994	-13.1264	all_CpG_DMR_282007	+	9	38663000	38664000	-11.3694	5.58492e-05	*	994
9	46024961	46025961	-14.1959	all_CpG_DMR_282428	+	9	46025000	46026000	-16.0714	1.20783e-05	*	961
9	46155087	46156084	-14.214	all_CpG_DMR_282442	+	9	46155000	46156000	-11.8492	2.02355e-06	*	913
9	46216090	46217089	-14.3056	all_CpG_DMR_282457	+	9	46216000	46217000	-14.555	7.7e-15	*	910
9	48792013	48793011	-17.3915	all_CpG_DMR_282753	+	9	48792000	48793000	-12.5077	0.00893097	*	987
9	48926081	48927077	-13.0008	all_CpG_DMR_282768	+	9	48926000	48927000	-13.8428	0.0023139	*	919
9	49159965	49160978	-18.4724	all_CpG_DMR_282808	+	9	49160000	49161000	-18.8235	1.18622e-07	*	978
9	49169984	49170983	-14.472	all_CpG_DMR_282810	+	9	49170000	49171000	-24.1057	1.65526e-08	*	983
9	49175988	49176982	-23.9058	all_CpG_DMR_282811	+	9	49176000	49177000	-21.875	1.88946e-09	*	982
9	51213951	51214962	-26.826	all_CpG_DMR_283076	+	9	51214000	51215000	-23.5216	2.39596e-09	*	962
9	51215944	51216943	-11.7698	all_CpG_DMR_283077	+	9	51216000	51217000	-21.0574	3.62043e-09	*	943
9	51256949	51257948	-13.3362	all_CpG_DMR_283085	+	9	51257000	51258000	-23.3647	0	*	948
9	53633069	53634068	-15.5927	all_CpG_DMR_283417	+	9	53633000	53634000	-16.1117	8.82476e-05	*	931
9	53640063	53641063	-18.9318	all_CpG_DMR_283418	+	9	53640000	53641000	-12.2682	3.9e-15	*	937
9	53657088	53658090	-13.4625	all_CpG_DMR_283423	+	9	53657000	53658000	-15.2482	5.92772e-05	*	912
9	61392033	61393024	-11.9533	all_CpG_DMR_283668	+	9	61392000	61393000	-18.1888	0	*	967
9	63498976	63499975	-16.3098	all_CpG_DMR_283916	+	9	63499000	63500000	-14.9788	0.00147368	*	975
9	65274030	65275029	-17.2297	all_CpG_DMR_284101	+	9	65274000	65275000	-19.8958	3.35289e-07	*	970
9	68356902	68357905	-16.3668	all_CpG_DMR_284518	+	9	68357000	68358000	-36.0093	8.57544e-11	*	905
9	68440901	68441900	-26.0575	all_CpG_DMR_284527	+	9	68441000	68442000	-28.0986	7.44783e-11	*	900
9	68832026	68833004	-18.1704	all_CpG_DMR_284586	+	9	68832000	68833000	-20.8255	1.654e-13	*	974
9	69319062	69320062	-10.6848	all_CpG_DMR_284628	+	9	69319000	69320000	-15.6213	1.36275e-10	*	938
9	73564002	73565001	-69.196	all_CpG_DMR_285137	+	9	73564000	73565000	-35.5932	0	*	998
9	77315045	77316044	-19.4366	all_CpG_DMR_285481	+	9	77315000	77316000	-15.9157	7.63641e-10	*	955
9	79125074	79126073	-18.0335	all_CpG_DMR_285656	+	9	79125000	79126000	-18.9189	1.38277e-10	*	926
9	79210080	79211071	-21.978	all_CpG_DMR_285663	+	9	79210000	79211000	-21.2766	1.67446e-07	*	920
9	80812974	80813986	-10.2388	all_CpG_DMR_285834	+	9	80813000	80814000	-17.1382	1.70659e-05	*	986
9	80836954	80837957	-14.9045	all_CpG_DMR_285839	+	9	80837000	80838000	-11.6851	5.31563e-05	*	957
9	80877982	80878937	-11.6033	all_CpG_DMR_285847	+	9	80878000	80879000	-19.2183	0	*	937
9	81482002	81482998	-14.5777	all_CpG_DMR_285929	+	9	81482000	81483000	-15.5257	0	*	996
9	81550004	81551041	-16.5519	all_CpG_DMR_285937	+	9	81550000	81551000	-25.22	2.263e-13	*	996
9	82175040	82176039	-16.8829	all_CpG_DMR_286004	+	9	82175000	82176000	-14.8861	6.52804e-08	*	960
9	82367936	82368934	-17.8012	all_CpG_DMR_286034	+	9	82368000	82369000	-14.386	5.76e-14	*	934
9	82382988	82383989	-14.5354	all_CpG_DMR_286037	+	9	82383000	82384000	-17.9318	4.09454e-06	*	989
9	82386974	82387974	-15.2152	all_CpG_DMR_286038	+	9	82387000	82388000	-15.7399	0	*	974
9	82470991	82471990	-27.4892	all_CpG_DMR_286056	+	9	82471000	82472000	-18.0456	0	*	990
9	82549936	82550936	-53.5814	all_CpG_DMR_286067	+	9	82550000	82551000	-16.4792	3.69605e-08	*	936
9	83336917	83337914	-11.9555	all_CpG_DMR_286136	+	9	83337000	83338000	-14.115	1.32255e-05	*	914
9	83380955	83381925	-26.8081	all_CpG_DMR_286143	+	9	83381000	83382000	-23.5505	0	*	925
9	83922055	83923054	-26.5838	all_CpG_DMR_286209	+	9	83922000	83923000	-19.2541	2.23999e-07	*	945
9	84124023	84125021	-10.3864	all_CpG_DMR_286230	+	9	84124000	84125000	-17.5819	4.87957e-08	*	977
9	84132028	84133035	-17.1019	all_CpG_DMR_286233	+	9	84132000	84133000	-17.2957	6.59813e-11	*	972
9	84220987	84221983	-46.0621	all_CpG_DMR_286250	+	9	84221000	84222000	-49.5949	0	*	983
9	84237939	84238934	-15.6482	all_CpG_DMR_286253	+	9	84238000	84239000	-17.607	9.009e-13	*	934
9	84339025	84340015	-21.8863	all_CpG_DMR_286277	+	9	84339000	84340000	-16.2017	5.16e-14	*	975
9	86588083	86589082	-10.6188	all_CpG_DMR_286555	+	9	86588000	86589000	-21.8329	4.72031e-10	*	917
9	88017062	88018061	-15.461	all_CpG_DMR_286708	+	9	88017000	88018000	-14.217	4.486e-07	*	938
9	89543902	89544903	-10.3775	all_CpG_DMR_286799	+	9	89544000	89545000	-11.5704	0.00111904	*	903
9	93547984	93548979	-13.4943	all_CpG_DMR_287205	+	9	93548000	93549000	-17.0793	0	*	979
9	93569997	93570996	-12.7027	all_CpG_DMR_287209	+	9	93570000	93571000	-11.1626	4.99602e-09	*	996
9	95604942	95605943	-20.6708	all_CpG_DMR_287299	+	9	95605000	95606000	-17.8413	6.9e-15	*	943
9	96236961	96237962	-20.5372	all_CpG_DMR_287331	+	9	96237000	96238000	-10.7285	2.00628e-06	*	962
9	96750914	96751916	-15.5339	all_CpG_DMR_287357	+	9	96751000	96752000	-21.0524	3.312e-13	*	916
9	98244916	98245913	-11.4704	all_CpG_DMR_287469	+	9	98245000	98246000	-12.2417	0.000294107	*	913
9	98514946	98515945	-16.4921	all_CpG_DMR_287495	+	9	98515000	98516000	-15.2986	4.38746e-06	*	945
9	98517950	98518957	-17.7604	all_CpG_DMR_287496	+	9	98518000	98519000	-18.2654	2.48e-14	*	957
9	98753051	98754045	-39.2023	all_CpG_DMR_287514	+	9	98753000	98754000	-24.7631	0	*	949
9	100369938	100370936	-27.1703	all_CpG_DMR_287685	+	9	100370000	100371000	-26.6481	7.31424e-07	*	936
9	100463956	100464954	-19.704	all_CpG_DMR_287694	+	9	100464000	100465000	-11.7551	0.00397179	*	954
9	101649053	101650048	-12.8582	all_CpG_DMR_287789	+	9	101649000	101650000	-15.6414	2.9275e-12	*	947
9	102362918	102363919	-13.5037	all_CpG_DMR_287825	+	9	102363000	102364000	-12.5042	2.58916e-08	*	919
9	102979919	102980934	-11.2072	all_CpG_DMR_287863	+	9	102980000	102981000	-10.0051	0	*	934
10	303023	304018	-11.2885	all_CpG_DMR_20959	+	10	303000	304000	-11.5231	0.000118405	*	977
10	944011	945010	-12.9418	all_CpG_DMR_21002	+	10	944000	945000	-18.4265	1.39219e-06	*	989
10	972007	973004	-15.1406	all_CpG_DMR_21004	+	10	972000	973000	-23.3404	0	*	993
10	1269908	1270945	-16.1607	all_CpG_DMR_21031	+	10	1270000	1271000	-22.2286	0.000248525	*	945
10	1610930	1611930	-18.9526	all_CpG_DMR_21053	+	10	1611000	1612000	-13.432	0	*	930
10	2721089	2722089	-10.6897	all_CpG_DMR_21199	+	10	2721000	2722000	-42.8167	0	*	911
10	5638049	5639065	-15.4908	all_CpG_DMR_21535	+	10	5638000	5639000	-18.14	0	*	951
10	5649026	5650025	-14.6206	all_CpG_DMR_21538	+	10	5649000	5650000	-19.2019	1.397e-13	*	974
10	5684058	5685056	-18.3019	all_CpG_DMR_21542	+	10	5684000	5685000	-13.4381	2.80662e-06	*	942
10	5793950	5794953	-15.6926	all_CpG_DMR_21556	+	10	5794000	5795000	-15.8143	0	*	953
10	5932918	5933917	-36.307	all_CpG_DMR_21561	+	10	5933000	5934000	-15.3166	1.36445e-10	*	917
10	5946908	5947905	-16.8181	all_CpG_DMR_21562	+	10	5947000	5948000	-19.6633	0	*	905
10	7794939	7795946	-12.6831	all_CpG_DMR_21721	+	10	7795000	7796000	-13.3741	6.335e-13	*	946
10	7795947	7796911	-30.0276	all_CpG_DMR_21722	+	10	7796000	7797000	-17.0934	0	*	911
10	7899100	7900095	-20.0966	all_CpG_DMR_21741	+	10	7899000	7900000	-19.3224	0	*	900
10	7910086	7911065	-30.2277	all_CpG_DMR_21744	+	10	7910000	7911000	-16.3231	3.95843e-06	*	914
10	7962082	7963081	-11.1226	all_CpG_DMR_21758	+	10	7962000	7963000	-21.9901	0	*	918
10	7979077	7980076	-11.7914	all_CpG_DMR_21765	+	10	7979000	7980000	-13.0554	5.4777e-12	*	923
10	7984079	7985077	-17.6633	all_CpG_DMR_21766	+	10	7984000	7985000	-11.5412	0	*	921
10	9405087	9406086	-11.7408	all_CpG_DMR_21938	+	10	9405000	9406000	-13.8687	1.0489e-05	*	913
10	9407086	9408085	-10.5395	all_CpG_DMR_21939	+	10	9407000	9408000	-11.7649	1.00642e-09	*	914
10	9832053	9833052	-14.786	all_CpG_DMR_22000	+	10	9832000	9833000	-10.8182	2.62618e-05	*	947
10	10040100	10041100	-13.8439	all_CpG_DMR_22022	+	10	10040000	10041000	-17.879	1.12782e-09	*	900
10	10306074	10307074	-15.0848	all_CpG_DMR_22051	+	10	10306000	10307000	-16.481	0	*	926
10	10311075	10312062	-16.1963	all_CpG_DMR_22053	+	10	10311000	10312000	-22.9631	0	*	925
10	12110912	12111909	-11.6538	all_CpG_DMR_22321	+	10	12111000	12112000	-12.9279	2.12252e-10	*	909
10	13686025	13687027	-20.8736	all_CpG_DMR_22524	+	10	13686000	13687000	-21.2233	9.46647e-09	*	975
10	13951080	13952079	-21.3831	all_CpG_DMR_22555	+	10	13951000	13952000	-11.0159	1.09666e-05	*	920
10	15509982	15510984	-10.529	all_CpG_DMR_22704	+	10	15510000	15511000	-12.5282	2.40797e-07	*	984
10	17605985	17606983	-10.0053	all_CpG_DMR_22983	+	10	17606000	17607000	-18.7818	1.99516e-06	*	983
10	17609984	17610985	-15.0337	all_CpG_DMR_22986	+	10	17610000	17611000	-17.3545	3.65981e-08	*	985
10	17615995	17616994	-19.055	all_CpG_DMR_22988	+	10	17616000	17617000	-13.0713	0.000432174	*	994
10	19044021	19045020	-24.0605	all_CpG_DMR_23099	+	10	19044000	19045000	-14.4123	1.05946e-07	*	979
10	19132048	19133046	-15.1224	all_CpG_DMR_23111	+	10	19132000	19133000	-57.3867	0	*	952
10	20292065	20293064	-14.5615	all_CpG_DMR_23278	+	10	20292000	20293000	-19.1716	3.4889e-12	*	935
10	20383060	20384059	-21.3962	all_CpG_DMR_23291	+	10	20383000	20384000	-12.2064	0.00439912	*	940
10	20560040	20561042	-23.7473	all_CpG_DMR_23323	+	10	20560000	20561000	-43.7372	0	*	960
10	20563023	20564010	-24.3021	all_CpG_DMR_23325	+	10	20563000	20564000	-56.3418	6.41348e-119	*	977
10	20564011	20565009	-17.2735	all_CpG_DMR_23326	+	10	20564000	20565000	-34.6919	0	*	989
10	20591011	20592010	-11.6734	all_CpG_DMR_23331	+	10	20591000	20592000	-13.7844	0	*	989
10	20846987	20847997	-61.6086	all_CpG_DMR_23386	+	10	20847000	20848000	-21.9669	7.458e-13	*	997
10	21410980	21411929	-24.4018	all_CpG_DMR_23498	+	10	21411000	21412000	-11.7991	1.4955e-06	*	929
10	21414927	21415927	-24.4298	all_CpG_DMR_23499	+	10	21415000	21416000	-18.6979	1.26001e-08	*	927
10	21829957	21830950	-31.1927	all_CpG_DMR_23585	+	10	21830000	21831000	-16.146	1.37161e-05	*	950
10	21890945	21891950	-27.8356	all_CpG_DMR_23604	+	10	21891000	21892000	-19.8141	0	*	950
10	21914003	21915003	-23.3283	all_CpG_DMR_23612	+	10	21914000	21915000	-20.2254	2.164e-13	*	997
10	21951032	21952030	-30.2036	all_CpG_DMR_23622	+	10	21951000	21952000	-14.4986	0.000781909	*	968
10	22028920	22029921	-21.6809	all_CpG_DMR_23648	+	10	22029000	22030000	-32.578	1.55972e-10	*	921
10	22029922	22030920	-49.5798	all_CpG_DMR_23649	+	10	22030000	22031000	-58.2729	4.3e-15	*	920
10	22066931	22067929	-16.6017	all_CpG_DMR_23658	+	10	22067000	22068000	-10.8637	1.40355e-05	*	929
10	22072941	22073941	-20.383	all_CpG_DMR_23660	+	10	22073000	22074000	-22.8916	2.49013e-07	*	941
10	22077944	22078943	-32.7934	all_CpG_DMR_23664	+	10	22078000	22079000	-22.8718	2.04285e-09	*	943
10	22115032	22116031	-11.6905	all_CpG_DMR_23677	+	10	22115000	22116000	-10.0332	0.000346346	*	968
10	22133080	22134079	-26.8951	all_CpG_DMR_23682	+	10	22133000	22134000	-22.4832	2.6897e-08	*	920
10	23230087	23231087	-23.7566	all_CpG_DMR_23833	+	10	23230000	23231000	-11.5652	0.00206137	*	913
10	24529021	24530021	-29.2067	all_CpG_DMR_24101	+	10	24529000	24530000	-25.4288	8.27707e-11	*	979
10	25840094	25841094	-14.4739	all_CpG_DMR_24355	+	10	25840000	25841000	-11.5139	4.51354e-10	*	906
10	25842095	25843095	-25.2848	all_CpG_DMR_24356	+	10	25842000	25843000	-25.9549	0	*	905
10	25887098	25888097	-16.5235	all_CpG_DMR_24366	+	10	25887000	25888000	-35.0319	1e-16	*	902
10	27420999	27421996	-33.3666	all_CpG_DMR_24583	+	10	27421000	27422000	-33.9182	0	*	996
10	27421997	27422994	-27.5986	all_CpG_DMR_24584	+	10	27422000	27423000	-29.7573	0	*	994
10	27437037	27438036	-12.0126	all_CpG_DMR_24591	+	10	27437000	27438000	-11.5264	3.775e-11	*	963
10	27461032	27462031	-24.7681	all_CpG_DMR_24597	+	10	27461000	27462000	-21.9484	1.47335e-10	*	968
10	27465025	27466030	-13.6599	all_CpG_DMR_24598	+	10	27465000	27466000	-11.6894	2.47164e-11	*	975
10	28302984	28303984	-13.5587	all_CpG_DMR_24691	+	10	28303000	28304000	-14.4002	2.326e-13	*	984
10	28305981	28306983	-22.3692	all_CpG_DMR_24693	+	10	28306000	28307000	-26.9816	0	*	983
10	28844065	28845061	-24.2341	all_CpG_DMR_24780	+	10	28844000	28845000	-24.8192	0	*	935
10	29080091	29081090	-10.0832	all_CpG_DMR_24818	+	10	29080000	29081000	-10.4676	6.84125e-05	*	909
10	29405980	29406979	-17.2298	all_CpG_DMR_24874	+	10	29406000	29407000	-10.5166	0.000115037	*	979
10	29415948	29416947	-27.7122	all_CpG_DMR_24876	+	10	29416000	29417000	-10.2386	9.98493e-05	*	947
10	29437947	29438948	-18.9247	all_CpG_DMR_24880	+	10	29438000	29439000	-14.1951	8.40809e-07	*	948
10	29443938	29444961	-32.0885	all_CpG_DMR_24882	+	10	29444000	29445000	-13.779	6.11268e-05	*	961
10	29458958	29459957	-11.4848	all_CpG_DMR_24886	+	10	29459000	29460000	-20.4242	2.77271e-11	*	957
10	29472955	29473962	-11.7748	all_CpG_DMR_24892	+	10	29473000	29474000	-25.2433	2.61535e-09	*	962
10	29501942	29502941	-12.1017	all_CpG_DMR_24899	+	10	29502000	29503000	-14.2031	4.257e-13	*	941
10	29503935	29504935	-14.4078	all_CpG_DMR_24900	+	10	29504000	29505000	-24.0337	0	*	935
10	33452932	33453930	-14.767	all_CpG_DMR_25436	+	10	33453000	33454000	-19.7576	3.86817e-05	*	930
10	35016090	35017089	-15.2525	all_CpG_DMR_25693	+	10	35016000	35017000	-22.0031	1.3199e-12	*	910
10	35023937	35024936	-10.9914	all_CpG_DMR_25695	+	10	35024000	35025000	-12.6596	1.89385e-07	*	936
10	37486928	37487918	-11.8775	all_CpG_DMR_26006	+	10	37487000	37488000	-16.5115	6.62035e-10	*	918
10	37506936	37507935	-12.8687	all_CpG_DMR_26009	+	10	37507000	37508000	-10.6029	1.779e-13	*	935
10	37602960	37603961	-26.3369	all_CpG_DMR_26022	+	10	37603000	37604000	-11.6548	0.000169504	*	961
10	37667042	37668041	-14.8677	all_CpG_DMR_26030	+	10	37667000	37668000	-14.7056	4.94748e-10	*	958
10	37802946	37803945	-15.0381	all_CpG_DMR_26037	+	10	37803000	37804000	-24.491	1.08773e-06	*	945
10	38078958	38079961	-18.5847	all_CpG_DMR_26080	+	10	38079000	38080000	-42.2825	0	*	961
10	38098974	38099973	-10.4111	all_CpG_DMR_26086	+	10	38099000	38100000	-10.5178	1.76062e-05	*	973
10	38122960	38123959	-10.5054	all_CpG_DMR_26095	+	10	38123000	38124000	-14.7703	2.70093e-06	*	959
10	38127955	38128949	-29.0618	all_CpG_DMR_26098	+	10	38128000	38129000	-12.7339	3.46708e-06	*	949
10	38270024	38271027	-39.1361	all_CpG_DMR_26123	+	10	38270000	38271000	-11.8285	0.00150246	*	976
10	40092993	40093992	-51.5302	all_CpG_DMR_26308	+	10	40093000	40094000	-88.9281	0	*	992
10	41438992	41439991	-31.7347	all_CpG_DMR_26476	+	10	41439000	41440000	-11.1558	1.76155e-05	*	991
10	41458062	41459061	-26.4457	all_CpG_DMR_26481	+	10	41458000	41459000	-10.3649	5.39763e-06	*	938
10	41463062	41464058	-12.8098	all_CpG_DMR_26483	+	10	41463000	41464000	-12.3887	1.37713e-05	*	938
10	41465058	41466055	-23.6083	all_CpG_DMR_26485	+	10	41465000	41466000	-14.9054	1.44013e-06	*	942
10	41921075	41922074	-18.2396	all_CpG_DMR_26545	+	10	41921000	41922000	-27.7664	2.422e-13	*	925
10	41933051	41934050	-34.7818	all_CpG_DMR_26547	+	10	41933000	41934000	-18.9833	1.63543e-08	*	949
10	42353930	42354929	-19.0325	all_CpG_DMR_26608	+	10	42354000	42355000	-17.6007	0	*	929
10	43044028	43045027	-10.1526	all_CpG_DMR_26696	+	10	43044000	43045000	-14.1905	9.47434e-08	*	972
10	43123025	43124024	-14.7129	all_CpG_DMR_26705	+	10	43123000	43124000	-14.4217	0.000148303	*	975
10	43132049	43133050	-20.795	all_CpG_DMR_26708	+	10	43132000	43133000	-11.0427	5.83397e-06	*	951
10	43203048	43204047	-16.3927	all_CpG_DMR_26722	+	10	43203000	43204000	-16.3195	2.199e-13	*	952
10	44446902	44447901	-20.2213	all_CpG_DMR_26862	+	10	44447000	44448000	-15.3737	7.36531e-11	*	901
10	45501916	45502907	-20.3123	all_CpG_DMR_27022	+	10	45502000	45503000	-19.3997	7.37826e-05	*	907
10	45781949	45782948	-11.7702	all_CpG_DMR_27042	+	10	45782000	45783000	-10.1584	0.00103052	*	948
10	45829945	45830942	-16.7513	all_CpG_DMR_27046	+	10	45830000	45831000	-10.5106	5.49495e-05	*	942
10	45830943	45831939	-15.5064	all_CpG_DMR_27047	+	10	45831000	45832000	-12.2197	0	*	939
10	45962924	45963923	-15.3325	all_CpG_DMR_27077	+	10	45963000	45964000	-11.8529	0	*	923
10	45963924	45964935	-24.5642	all_CpG_DMR_27078	+	10	45964000	45965000	-14.0856	9.40287e-07	*	935
10	46406041	46407052	-11.1114	all_CpG_DMR_27140	+	10	46406000	46407000	-18.6896	0	*	959
10	46985087	46986091	-18.9074	all_CpG_DMR_27202	+	10	46985000	46986000	-19.9236	0	*	913
10	47031096	47032092	-24.5496	all_CpG_DMR_27214	+	10	47031000	47032000	-24.9023	2.0304e-12	*	904
10	47165099	47166097	-24.1127	all_CpG_DMR_27227	+	10	47165000	47166000	-32.3346	0	*	901
10	47172087	47173086	-15.0906	all_CpG_DMR_27228	+	10	47172000	47173000	-13.4386	6.42956e-11	*	913
10	47182089	47183089	-15.2748	all_CpG_DMR_27230	+	10	47182000	47183000	-13.5955	9.43e-14	*	911
10	47189096	47190097	-59.4455	all_CpG_DMR_27233	+	10	47189000	47190000	-73.0233	0	*	904
10	47213064	47214063	-20.2252	all_CpG_DMR_27236	+	10	47213000	47214000	-11.2791	2.67839e-07	*	936
10	47345063	47346062	-18.8847	all_CpG_DMR_27244	+	10	47345000	47346000	-15.777	8.93621e-07	*	937
10	47376065	47377064	-49.6563	all_CpG_DMR_27249	+	10	47376000	47377000	-14.376	2.07137e-06	*	935
10	47418988	47419987	-21.1741	all_CpG_DMR_27252	+	10	47419000	47420000	-25.4851	0	*	987
10	47421988	47422987	-15.5112	all_CpG_DMR_27255	+	10	47422000	47423000	-11.474	1.7447e-09	*	987
10	47439990	47440993	-14.2819	all_CpG_DMR_27258	+	10	47440000	47441000	-27.7665	0	*	993
10	47452983	47453981	-10.6309	all_CpG_DMR_27266	+	10	47453000	47454000	-17.9062	9.25579e-09	*	981
10	47454982	47455980	-29.8992	all_CpG_DMR_27267	+	10	47455000	47456000	-31.0792	4e-15	*	980
10	47460985	47461984	-19.2281	all_CpG_DMR_27268	+	10	47461000	47462000	-29.6809	0	*	984
10	48682068	48683054	-10.4217	all_CpG_DMR_27364	+	10	48682000	48683000	-23.1631	4.981e-13	*	932
10	48805002	48806003	-11.2076	all_CpG_DMR_27386	+	10	48805000	48806000	-11.0417	6.64117e-05	*	998
10	48836999	48837999	-15.8919	all_CpG_DMR_27390	+	10	48837000	48838000	-14.7502	1.18632e-08	*	999
10	48847999	48848998	-19.2972	all_CpG_DMR_27393	+	10	48848000	48849000	-26.6504	0	*	998
10	48857003	48857999	-20.8698	all_CpG_DMR_27396	+	10	48857000	48858000	-12.5866	1.1711e-06	*	996
10	49810949	49811951	-26.8906	all_CpG_DMR_27543	+	10	49811000	49812000	-16.1643	0.000508647	*	951
10	49834929	49835928	-17.4813	all_CpG_DMR_27544	+	10	49835000	49836000	-16.6284	8.25593e-07	*	928
10	49841926	49842925	-21.5854	all_CpG_DMR_27545	+	10	49842000	49843000	-10.311	0.00174781	*	925
10	49974974	49975986	-30.1518	all_CpG_DMR_27578	+	10	49975000	49976000	-47.6894	0	*	986
10	50202929	50203928	-17.0172	all_CpG_DMR_27614	+	10	50203000	50204000	-11.4128	0.00452866	*	928
10	50831965	50832964	-15.3291	all_CpG_DMR_27737	+	10	50832000	50833000	-15.8966	3.5245e-06	*	964
10	51515923	51516921	-22.5209	all_CpG_DMR_27847	+	10	51516000	51517000	-14.1304	0.00118861	*	921
10	58522074	58523070	-12.793	all_CpG_DMR_28734	+	10	58522000	58523000	-15.8252	3.9559e-12	*	926
10	58599064	58600076	-11.1409	all_CpG_DMR_28742	+	10	58599000	58600000	-11.4722	1.1615e-05	*	936
10	61744095	61745092	-15.7006	all_CpG_DMR_29158	+	10	61744000	61745000	-11.3065	1.00946e-09	*	905
10	61746093	61747092	-15.149	all_CpG_DMR_29159	+	10	61746000	61747000	-15.4569	1.62754e-08	*	907
10	62032935	62033968	-21.6936	all_CpG_DMR_29208	+	10	62033000	62034000	-10.7314	0.00155872	*	968
10	63173059	63174059	-25.3823	all_CpG_DMR_29407	+	10	63173000	63174000	-26.494	0	*	941
10	64842911	64843911	-11.5013	all_CpG_DMR_29699	+	10	64843000	64844000	-27.9119	0	*	911
10	64851904	64852903	-14.7138	all_CpG_DMR_29703	+	10	64852000	64853000	-10.471	1.34533e-06	*	903
10	64922909	64923908	-23.0018	all_CpG_DMR_29724	+	10	64923000	64924000	-24.6165	0	*	908
10	64930922	64931921	-12.2812	all_CpG_DMR_29728	+	10	64931000	64932000	-12.8318	6.04174e-08	*	921
10	64953928	64954921	-13.1029	all_CpG_DMR_29736	+	10	64954000	64955000	-11.5899	0.000450298	*	921
10	65198099	65199100	-11.0799	all_CpG_DMR_29787	+	10	65198000	65199000	-21.3823	4e-16	*	901
10	65211057	65212056	-14.5123	all_CpG_DMR_29795	+	10	65211000	65212000	-12.6327	7.33261e-07	*	943
10	65301039	65302038	-24.7891	all_CpG_DMR_29811	+	10	65301000	65302000	-11.5459	2.25561e-09	*	961
10	65312044	65313042	-29.1783	all_CpG_DMR_29814	+	10	65312000	65313000	-23.5133	1.1471e-12	*	956
10	65314043	65315008	-15.7466	all_CpG_DMR_29815	+	10	65314000	65315000	-14.2642	0	*	957
10	65316031	65317031	-13.1771	all_CpG_DMR_29816	+	10	65316000	65317000	-30.0271	0	*	969
10	65368075	65369074	-12.5677	all_CpG_DMR_29826	+	10	65368000	65369000	-20.6106	3e-16	*	925
10	65587904	65588909	-13.1206	all_CpG_DMR_29863	+	10	65588000	65589000	-11.1891	4.34228e-07	*	909
10	65714048	65715047	-26.3188	all_CpG_DMR_29897	+	10	65714000	65715000	-28.4636	1e-16	*	952
10	69622086	69623085	-23.4734	all_CpG_DMR_30530	+	10	69622000	69623000	-17.7358	0	*	914
10	70245928	70246935	-18.0073	all_CpG_DMR_30626	+	10	70246000	70247000	-14.1176	4.44765e-10	*	935
10	70249938	70250939	-27.0523	all_CpG_DMR_30628	+	10	70250000	70251000	-15.1701	2.59397e-05	*	939
10	70273945	70274941	-19.2162	all_CpG_DMR_30632	+	10	70274000	70275000	-15.342	5e-16	*	941
10	70276937	70277937	-17.5739	all_CpG_DMR_30633	+	10	70277000	70278000	-22.2085	5.5e-15	*	937
10	70302925	70303924	-14.3671	all_CpG_DMR_30639	+	10	70303000	70304000	-10.879	5.12607e-09	*	924
10	71122064	71123063	-15.0898	all_CpG_DMR_30734	+	10	71122000	71123000	-12.3576	2.488e-13	*	936
10	73060997	73061996	-10.6339	all_CpG_DMR_31013	+	10	73061000	73062000	-18.0156	1.60341e-10	*	996
10	73069982	73070986	-11.5497	all_CpG_DMR_31015	+	10	73070000	73071000	-11.8956	1.8e-15	*	986
10	73170030	73171030	-11.9149	all_CpG_DMR_31029	+	10	73170000	73171000	-14.4827	0	*	970
10	73573966	73574978	-30.0196	all_CpG_DMR_31064	+	10	73574000	73575000	-19.6052	4.73972e-07	*	978
10	73672972	73673971	-27.0881	all_CpG_DMR_31080	+	10	73673000	73674000	-10.1431	0.00555999	*	971
10	73683973	73684984	-23.2517	all_CpG_DMR_31081	+	10	73684000	73685000	-18.8894	4.44877e-10	*	984
10	76470076	76471076	-34.9333	all_CpG_DMR_31349	+	10	76470000	76471000	-72.1925	0	*	924
10	76477078	76478078	-59.0813	all_CpG_DMR_31350	+	10	76477000	76478000	-59.8765	0	*	922
10	76480080	76481083	-18.7733	all_CpG_DMR_31352	+	10	76480000	76481000	-30.5175	0	*	920
10	76748040	76749040	-12.2669	all_CpG_DMR_31403	+	10	76748000	76749000	-14.5717	2.18235e-06	*	960
10	76847000	76848000	-11.9062	all_CpG_DMR_31417	+	10	76847000	76848000	-22.3185	0	*	1000
10	76901003	76902001	-10.3968	all_CpG_DMR_31422	+	10	76901000	76902000	-28.8216	0	*	997
10	77762046	77763040	-15.1845	all_CpG_DMR_31577	+	10	77762000	77763000	-15.5876	5.1478e-12	*	954
10	80696055	80697061	-15.7128	all_CpG_DMR_31869	+	10	80696000	80697000	-26.0562	0	*	945
10	81933022	81934021	-10.323	all_CpG_DMR_31950	+	10	81933000	81934000	-10.4027	5.86813e-05	*	978
10	82419085	82420088	-10.9017	all_CpG_DMR_31982	+	10	82419000	82420000	-13.0613	0	*	915
10	82774961	82775969	-10.2453	all_CpG_DMR_32018	+	10	82775000	82776000	-15.4681	0	*	969
10	84865022	84866020	-10.7949	all_CpG_DMR_32396	+	10	84865000	84866000	-10.6321	1.71461e-08	*	978
10	84866021	84867020	-38.0793	all_CpG_DMR_32397	+	10	84866000	84867000	-18.8981	2.42934e-06	*	979
10	84871010	84872021	-12.7638	all_CpG_DMR_32400	+	10	84871000	84872000	-14.0739	1.10323e-07	*	990
10	84902012	84903012	-35.134	all_CpG_DMR_32409	+	10	84902000	84903000	-14.3128	2.87214e-05	*	988
10	85493074	85494074	-15.0149	all_CpG_DMR_32541	+	10	85493000	85494000	-10.9685	0.000201271	*	926
10	85505080	85506079	-11.6877	all_CpG_DMR_32543	+	10	85505000	85506000	-12.7082	2.68548e-11	*	920
10	85519075	85520074	-37.5625	all_CpG_DMR_32545	+	10	85519000	85520000	-22.4634	1.99674e-08	*	925
10	85542086	85543085	-21.1486	all_CpG_DMR_32556	+	10	85542000	85543000	-17.3022	1.65931e-08	*	914
10	88811044	88812043	-11.9261	all_CpG_DMR_33126	+	10	88811000	88812000	-17.9033	0.00010848	*	956
10	89127998	89129000	-18.5353	all_CpG_DMR_33204	+	10	89128000	89129000	-20.2533	0	*	1000
10	89137009	89138005	-32.0423	all_CpG_DMR_33208	+	10	89137000	89138000	-40.9722	0	*	991
10	89166998	89167997	-22.345	all_CpG_DMR_33215	+	10	89167000	89168000	-10.4	4.96678e-05	*	997
10	89239997	89240964	-26.7493	all_CpG_DMR_33232	+	10	89240000	89241000	-15.8624	0.000656912	*	964
10	89242973	89243976	-11.4951	all_CpG_DMR_33234	+	10	89243000	89244000	-20.845	1.11863e-05	*	976
10	89252968	89253967	-12.3346	all_CpG_DMR_33235	+	10	89253000	89254000	-14.653	1.25945e-08	*	967
10	89351056	89352043	-23.3567	all_CpG_DMR_33254	+	10	89351000	89352000	-25.32	2.04742e-11	*	944
10	89357034	89358031	-15.0095	all_CpG_DMR_33256	+	10	89357000	89358000	-18.7068	1.5059e-08	*	966
10	90841053	90842059	-16.5542	all_CpG_DMR_33531	+	10	90841000	90842000	-23.2988	1.23161e-07	*	947
10	94100063	94101064	-20.0738	all_CpG_DMR_20263	+	10	94100000	94101000	-16.328	3.70119e-05	*	937
10	94111062	94112061	-31.5039	all_CpG_DMR_20266	+	10	94111000	94112000	-12.5189	8.33389e-11	*	938
10	94114060	94115063	-12.5487	all_CpG_DMR_20267	+	10	94114000	94115000	-17.613	0	*	940
10	94115064	94116062	-14.3814	all_CpG_DMR_20268	+	10	94115000	94116000	-13.7459	9.59709e-05	*	936
10	94187058	94188043	-15.415	all_CpG_DMR_20284	+	10	94187000	94188000	-18.941	0	*	942
10	94196052	94197047	-25.6914	all_CpG_DMR_20287	+	10	94196000	94197000	-28.6922	0	*	948
10	94563051	94564051	-18.3157	all_CpG_DMR_20344	+	10	94563000	94564000	-11.7522	0.000704771	*	949
10	94568060	94569059	-16.1205	all_CpG_DMR_20346	+	10	94568000	94569000	-12.3186	6.67521e-08	*	940
10	94572080	94573080	-26.0409	all_CpG_DMR_20348	+	10	94572000	94573000	-21.6289	4.35712e-10	*	920
10	95548978	95549979	-12.4156	all_CpG_DMR_20517	+	10	95549000	95550000	-22.798	4.5435e-09	*	979
10	95553977	95554975	-13.6983	all_CpG_DMR_20519	+	10	95554000	95555000	-11.3045	0.000361111	*	975
10	97153027	97154026	-10.6807	all_CpG_DMR_20741	+	10	97153000	97154000	-12.4381	0	*	973
10	97197943	97198941	-13.3071	all_CpG_DMR_20745	+	10	97198000	97199000	-15.0375	1.90916e-09	*	941
10	97364005	97365000	-10.7766	all_CpG_DMR_20765	+	10	97364000	97365000	-29.2929	6.5313e-11	*	995
10	97374001	97375001	-11.6612	all_CpG_DMR_20766	+	10	97374000	97375000	-11.8873	4.1348e-12	*	999
10	98973079	98974085	-18.0831	all_CpG_DMR_20872	+	10	98973000	98974000	-11.8138	5.25511e-06	*	921
10	99296012	99297007	-20.9619	all_CpG_DMR_33982	+	10	99296000	99297000	-17.297	0	*	988
10	99380013	99381013	-29.642	all_CpG_DMR_33999	+	10	99380000	99381000	-15.2824	3e-16	*	987
10	101384936	101385935	-15.9065	all_CpG_DMR_34192	+	10	101385000	101386000	-11.1046	4.58333e-06	*	935
10	101386938	101387935	-11.3188	all_CpG_DMR_34193	+	10	101387000	101388000	-12.8085	0	*	935
10	102256943	102257945	-12.1305	all_CpG_DMR_34259	+	10	102257000	102258000	-12.5391	1.24396e-05	*	945
10	102337100	102338097	-31.8718	all_CpG_DMR_34273	+	10	102337000	102338000	-17.5951	1.30971e-05	*	900
10	102346066	102347065	-27.1468	all_CpG_DMR_34277	+	10	102346000	102347000	-15.0357	0	*	934
10	102588960	102589948	-13.0159	all_CpG_DMR_34300	+	10	102589000	102590000	-23.3303	6.2156e-140	*	948
10	102649044	102650040	-12.4143	all_CpG_DMR_34308	+	10	102649000	102650000	-21.7093	3.50796e-05	*	956
10	102710962	102711961	-31.5043	all_CpG_DMR_34317	+	10	102711000	102712000	-42.5032	0	*	961
10	103022022	103023021	-25.3858	all_CpG_DMR_34347	+	10	103022000	103023000	-24.3905	0	*	978
11	1534091	1535091	-19.5638	all_CpG_DMR_34509	+	11	1534000	1535000	-13.8856	6.4405e-11	*	909
11	3881078	3882076	-29.3473	all_CpG_DMR_34717	+	11	3881000	3882000	-29.8246	0	*	922
11	5322925	5323930	-15.7468	all_CpG_DMR_34927	+	11	5323000	5324000	-11.2477	0.000105247	*	930
11	5329925	5330924	-12.9104	all_CpG_DMR_34931	+	11	5330000	5331000	-11.9679	7.36324e-08	*	924
11	5476940	5477939	-25.7613	all_CpG_DMR_34950	+	11	5477000	5478000	-13.5317	1.45339e-11	*	939
11	5855087	5856075	-13.9303	all_CpG_DMR_35012	+	11	5855000	5856000	-12.7417	3.5e-15	*	913
11	9285920	9286919	-15.5195	all_CpG_DMR_35296	+	11	9286000	9287000	-15.6757	4.43625e-10	*	919
11	10698948	10699946	-11.2732	all_CpG_DMR_35385	+	11	10699000	10700000	-11.0876	5.71813e-11	*	946
11	15912036	15913037	-19.3886	all_CpG_DMR_35738	+	11	15912000	15913000	-15.7596	0.000347763	*	964
11	21692987	21693988	10.9443	all_CpG_DMR_36219	+	11	21693000	21694000	24.1899	0	*	988
11	22117984	22118983	13.7082	all_CpG_DMR_36270	+	11	22118000	22119000	12.6187	5.66591e-09	*	983
11	22118984	22119970	30.1421	all_CpG_DMR_36271	+	11	22119000	22120000	42.8506	6.72e-14	*	970
11	22605024	22606018	-17.6011	all_CpG_DMR_36347	+	11	22605000	22606000	-24.1904	0	*	976
11	26858939	26859938	-12.5448	all_CpG_DMR_36901	+	11	26859000	26860000	-13.219	6.49229e-05	*	938
11	27992999	27993998	-33.238	all_CpG_DMR_37038	+	11	27993000	27994000	-14.6298	0.000487274	*	998
11	34430973	34431972	-33.4148	all_CpG_DMR_38027	+	11	34431000	34432000	-34.5588	0	*	972
11	34561905	34562905	-26.7834	all_CpG_DMR_38046	+	11	34562000	34563000	-27.5055	0	*	905
11	34682957	34683916	-19.0315	all_CpG_DMR_38068	+	11	34683000	34684000	-15.778	1.87945e-06	*	916
11	34965974	34966973	-22.483	all_CpG_DMR_38120	+	11	34966000	34967000	-19.6507	4.06249e-09	*	973
11	34977980	34978980	-30.0772	all_CpG_DMR_38122	+	11	34978000	34979000	-24.3285	4.79e-14	*	980
11	37372909	37373910	-15.8064	all_CpG_DMR_38376	+	11	37373000	37374000	-16.7135	7.32199e-10	*	910
11	37585964	37586962	-12.0729	all_CpG_DMR_38404	+	11	37586000	37587000	-17.2274	0	*	962
11	38811050	38812050	-12.7407	all_CpG_DMR_38609	+	11	38811000	38812000	-15.8089	1.90259e-05	*	950
11	39595914	39596950	-25.6667	all_CpG_DMR_38743	+	11	39596000	39597000	-26.3684	1.84486e-08	*	950
11	39620972	39621971	-22.3168	all_CpG_DMR_38746	+	11	39621000	39622000	-16.8885	0.000241968	*	971
11	39662993	39664000	-11.7292	all_CpG_DMR_38757	+	11	39663000	39664000	-14.5649	9.55745e-06	*	1000
11	39751001	39752000	-19.1285	all_CpG_DMR_38767	+	11	39751000	39752000	-20.1774	5.53e-14	*	999
11	39753007	39754021	-23.3359	all_CpG_DMR_38768	+	11	39753000	39754000	-31.8841	9.6e-15	*	993
11	39877958	39878959	-16.7121	all_CpG_DMR_38787	+	11	39878000	39879000	-15.6624	1.67988e-05	*	959
11	39922044	39923043	-11.4831	all_CpG_DMR_38795	+	11	39922000	39923000	-17.9331	1.46202e-05	*	956
11	41357936	41358935	-23.3097	all_CpG_DMR_39008	+	11	41358000	41359000	-23.4637	2e-16	*	935
11	41665076	41666089	-13.3683	all_CpG_DMR_39024	+	11	41665000	41666000	-25.1922	1.94888e-06	*	924
11	41697028	41698027	-11.8004	all_CpG_DMR_39032	+	11	41697000	41698000	-14.8648	4.82514e-05	*	972
11	41741032	41742028	-16.8456	all_CpG_DMR_39040	+	11	41741000	41742000	-11.4616	0.0090121	*	968
11	41825087	41826086	-18.3597	all_CpG_DMR_39057	+	11	41825000	41826000	-18.0382	2.90672e-08	*	913
11	43458977	43459976	-16.5256	all_CpG_DMR_39179	+	11	43459000	43460000	-14.7858	0.00252892	*	976
11	45820045	45821051	-21.2377	all_CpG_DMR_39433	+	11	45820000	45821000	-19.3237	0	*	955
11	45821052	45822062	-41.8039	all_CpG_DMR_39434	+	11	45821000	45822000	-35.5534	3.61e-13	*	948
11	45855055	45856056	-15.1714	all_CpG_DMR_39439	+	11	45855000	45856000	-27.6535	0	*	945
11	45965092	45966088	-14.3249	all_CpG_DMR_39453	+	11	45965000	45966000	-28.0816	1.3e-15	*	908
11	46086088	46087087	-11.1724	all_CpG_DMR_39472	+	11	46086000	46087000	-14.787	2.8818e-08	*	912
11	46712916	46713920	-10.9165	all_CpG_DMR_39556	+	11	46713000	46714000	-10.536	1.01205e-08	*	920
11	46713921	46714913	-15.2988	all_CpG_DMR_39557	+	11	46714000	46715000	-15.0663	6.30352e-11	*	913
11	46925093	46926094	-33.5577	all_CpG_DMR_39599	+	11	46925000	46926000	-10.7527	2.9495e-05	*	907
11	46935093	46936092	-23.9176	all_CpG_DMR_39602	+	11	46935000	46936000	-24.3046	9.18e-14	*	907
11	46939093	46940092	-11.9513	all_CpG_DMR_39604	+	11	46939000	46940000	-12.4074	2.60328e-08	*	907
11	46956087	46957087	-16.942	all_CpG_DMR_39609	+	11	46956000	46957000	-26.653	2.495e-13	*	913
11	46974085	46975084	-14.2191	all_CpG_DMR_39618	+	11	46974000	46975000	-10.5184	8.94962e-07	*	915
11	47981906	47982906	-17.1775	all_CpG_DMR_39741	+	11	47982000	47983000	-10.1732	0.00615788	*	906
11	48156907	48157906	-13.5418	all_CpG_DMR_39754	+	11	48157000	48158000	-10.4592	7.043e-13	*	906
11	48161902	48162901	-12.0347	all_CpG_DMR_39756	+	11	48162000	48163000	-10.4145	0	*	901
11	48238087	48239081	-12.362	all_CpG_DMR_39772	+	11	48238000	48239000	-16.5539	2.29325e-10	*	913
11	48242073	48243064	-32.1876	all_CpG_DMR_39774	+	11	48242000	48243000	-26.7646	0	*	927
11	48266079	48267080	-11.611	all_CpG_DMR_39788	+	11	48266000	48267000	-11.5871	0	*	921
11	48801940	48802937	-24.4168	all_CpG_DMR_39835	+	11	48802000	48803000	-12.7862	1.46945e-07	*	937
11	50872959	50873954	-34.3735	all_CpG_DMR_40090	+	11	50873000	50874000	-14.5662	0.000558096	*	954
11	50873955	50874953	-14.5351	all_CpG_DMR_40091	+	11	50874000	50875000	-10.368	0.000523124	*	953
11	50888945	50889945	-16.8023	all_CpG_DMR_40095	+	11	50889000	50890000	-12.0962	0.00057613	*	945
11	50894953	50895952	-13.1512	all_CpG_DMR_40097	+	11	50895000	50896000	-13.7781	8.77836e-06	*	952
11	50902942	50903942	-11.6026	all_CpG_DMR_40100	+	11	50903000	50904000	-15.8338	1.2981e-12	*	942
11	51146058	51147056	-29.2035	all_CpG_DMR_40145	+	11	51146000	51147000	-35.7743	1.42698e-06	*	942
11	52989098	52990089	-18.726	all_CpG_DMR_40482	+	11	52989000	52990000	-13.5733	3.1876e-05	*	902
11	54232056	54233032	-26.6107	all_CpG_DMR_40728	+	11	54232000	54233000	-16.8893	0.000574173	*	944
11	54285079	54286078	11.4767	all_CpG_DMR_40735	+	11	54285000	54286000	11.9215	0.00329406	*	921
11	55594973	55595973	-22.6167	all_CpG_DMR_40975	+	11	55595000	55596000	-10.8982	0.00259511	*	973
11	56723000	56723992	-22.0737	all_CpG_DMR_41112	+	11	56723000	56724000	-14.0753	0.000275916	*	992
11	57445044	57446039	15.3912	all_CpG_DMR_41203	+	11	57445000	57446000	30.985	1.70474e-07	*	956
11	57775050	57776045	-47.5172	all_CpG_DMR_41249	+	11	57775000	57776000	-35.5469	0	*	950
11	57777051	57778055	-27.3214	all_CpG_DMR_41250	+	11	57777000	57778000	-15.1484	0.00112098	*	949
11	58958039	58959038	-15.6689	all_CpG_DMR_41456	+	11	58958000	58959000	-13.7641	5.4e-15	*	961
11	58985006	58985997	-29.5064	all_CpG_DMR_41467	+	11	58985000	58986000	-31.7413	0	*	991
11	59021016	59022014	-17.5184	all_CpG_DMR_41479	+	11	59021000	59022000	-31.462	2.08929e-08	*	984
11	59032019	59033018	-14.3908	all_CpG_DMR_41484	+	11	59032000	59033000	-11.6412	4.28167e-05	*	981
11	59364075	59365086	-19.2034	all_CpG_DMR_41530	+	11	59364000	59365000	-20.2742	4.12867e-11	*	925
11	59395096	59396094	-28.6522	all_CpG_DMR_41538	+	11	59395000	59396000	-13.6905	6.64309e-08	*	904
11	60277986	60278985	-11.9669	all_CpG_DMR_41640	+	11	60278000	60279000	-16.8521	8.58844e-07	*	985
11	60395004	60396003	-13.5565	all_CpG_DMR_41654	+	11	60395000	60396000	-13.5638	0	*	996
11	60407000	60407999	-10.8872	all_CpG_DMR_41660	+	11	60407000	60408000	-19.355	6.01397e-11	*	999
11	60463026	60464034	-17.4999	all_CpG_DMR_41673	+	11	60463000	60464000	-18.2578	3.20161e-09	*	974
11	60520982	60521982	-30.5068	all_CpG_DMR_41684	+	11	60521000	60522000	-31.8824	0	*	982
11	60602999	60603998	-27.7243	all_CpG_DMR_41698	+	11	60603000	60604000	-12.9889	0.000136027	*	998
11	60653053	60654052	-22.6787	all_CpG_DMR_41706	+	11	60653000	60654000	-27.262	7e-16	*	947
11	61514940	61515934	-10.9378	all_CpG_DMR_41790	+	11	61515000	61516000	-11.446	1.52308e-06	*	934
11	61573907	61574908	-11.5983	all_CpG_DMR_41795	+	11	61574000	61575000	-13.4925	8.48553e-07	*	908
11	61579909	61580914	-11.1284	all_CpG_DMR_41797	+	11	61580000	61581000	-12.0036	5.83196e-06	*	914
11	61624919	61625920	-11.1302	all_CpG_DMR_41809	+	11	61625000	61626000	-10.7227	0.00508396	*	920
11	61633927	61634926	-19.4548	all_CpG_DMR_41813	+	11	61634000	61635000	-23.6325	2.45539e-05	*	926
11	62853924	62854923	-22.4982	all_CpG_DMR_41962	+	11	62854000	62855000	-23.4839	4.72944e-05	*	923
11	62881930	62882929	-16.8035	all_CpG_DMR_41967	+	11	62882000	62883000	-12.5054	6.42792e-07	*	929
11	62891933	62892931	-15.8708	all_CpG_DMR_41970	+	11	62892000	62893000	-18.3644	4.58e-14	*	931
11	62894933	62895932	-18.0033	all_CpG_DMR_41972	+	11	62895000	62896000	-27.6099	8.4e-14	*	932
11	62958996	62959996	-10.1616	all_CpG_DMR_41978	+	11	62959000	62960000	-14.2663	5.99673e-09	*	996
11	63070020	63071015	-16.5607	all_CpG_DMR_41985	+	11	63070000	63071000	-11.4593	2.95e-14	*	980
11	63071016	63072015	-10.6685	all_CpG_DMR_41986	+	11	63071000	63072000	-16.5094	4.9e-14	*	984
11	63072016	63073013	-14.6109	all_CpG_DMR_41987	+	11	63072000	63073000	-17.791	3.551e-13	*	984
11	64388922	64389918	-27.7035	all_CpG_DMR_42207	+	11	64389000	64390000	-10.8902	0.00404919	*	918
[truncated: 1,576 more rows]
[truncated: 3 more columns]

## Sheet: BrahmanDMRs2AngusRef
Bchrom	Bstart	Bstop	BmethDiff	BDMRid	Bstrand	Achrom	Astart	Astop	AmethDiff	Aqvalue	Astrand	overlap
1	950993	951992	-10.2268	all_CpG_DMR_23	+	1	951000	952000	-18.7957	3.70302e-06	*	992
1	5906988	5907986	-12.0778	all_CpG_DMR_205	+	1	5907000	5908000	-16.0996	0.000249528	*	986
1	6996997	6997996	-24.6886	all_CpG_DMR_246	+	1	6997000	6998000	-13.2171	0.0092841	*	996
1	7022968	7023966	-12.5489	all_CpG_DMR_248	+	1	7023000	7024000	-11.0719	0.00161459	*	966
1	8584043	8585028	-13.4803	all_CpG_DMR_374	+	1	8584000	8585000	-12.0721	5.60406e-06	*	957
1	8615016	8616015	-10.0297	all_CpG_DMR_380	+	1	8615000	8616000	-14.0072	1.804e-06	*	984
1	15177062	15178063	-10.1998	all_CpG_DMR_1003	+	1	15177000	15178000	-22.2738	9.801e-13	*	938
1	16200032	16201009	-11.2927	all_CpG_DMR_1089	+	1	16200000	16201000	-11.9563	0.00110478	*	968
1	16292923	16293906	-13.2342	all_CpG_DMR_1102	+	1	16293000	16294000	-10.9793	7.72305e-06	*	906
1	16749914	16750911	-27.3092	all_CpG_DMR_1142	+	1	16750000	16751000	-36.1924	9.37003e-08	*	911
1	18018944	18019944	-18.0249	all_CpG_DMR_1250	+	1	18019000	18020000	-12.4455	6.93197e-05	*	944
1	18019945	18020943	-13.8371	all_CpG_DMR_1251	+	1	18020000	18021000	-19.533	2.94103e-08	*	943
1	20454094	20455084	-13.4374	all_CpG_DMR_1448	+	1	20454000	20455000	-15.427	0.000104819	*	906
1	20460062	20461064	-17.1186	all_CpG_DMR_1449	+	1	20460000	20461000	-13.7814	9.03233e-08	*	938
1	23514973	23516051	-47.0085	all_CpG_DMR_1801	+	1	23515000	23516000	-46.3047	6e-15	*	1000
1	23588044	23589043	-11.6847	all_CpG_DMR_1806	+	1	23588000	23589000	-12.1967	3.50075e-07	*	956
1	23590045	23591040	-36.644	all_CpG_DMR_1807	+	1	23590000	23591000	-23.8772	6.0233e-09	*	955
1	23641987	23642986	-24.6279	all_CpG_DMR_1812	+	1	23642000	23643000	-34.5784	3.76826e-09	*	986
1	23647980	23648977	-12.4207	all_CpG_DMR_1813	+	1	23648000	23649000	-15.6187	0.000101607	*	977
1	24180038	24181037	-17.9902	all_CpG_DMR_1887	+	1	24180000	24181000	-17.6998	1.02921e-07	*	962
1	24206985	24207986	-11.7309	all_CpG_DMR_1891	+	1	24207000	24208000	-10.3062	0.00432481	*	986
1	24980023	24981020	-18.949	all_CpG_DMR_1988	+	1	24980000	24981000	-27.0947	0	*	977
1	24981021	24982021	-30.6007	all_CpG_DMR_1989	+	1	24981000	24982000	-16.2287	2.56535e-07	*	979
1	25029986	25030981	-20.7892	all_CpG_DMR_1993	+	1	25030000	25031000	-33.7346	0	*	981
1	25296061	25297057	-22.9507	all_CpG_DMR_2031	+	1	25296000	25297000	-15.5231	3.26118e-05	*	939
1	25306100	25307100	-15.1845	all_CpG_DMR_2033	+	1	25306000	25307000	-13.9828	0	*	900
1	28139073	28140073	19.4301	all_CpG_DMR_2398	+	1	28139000	28140000	26.8805	1.19367e-08	*	927
1	29003020	29004019	-28.5124	all_CpG_DMR_2536	+	1	29003000	29004000	-31.6416	0	*	980
1	30285926	30286926	-38.3201	all_CpG_DMR_2748	+	1	30286000	30287000	-35.5196	1.4e-15	*	926
1	30306911	30307911	-14.0707	all_CpG_DMR_2753	+	1	30307000	30308000	-26.6789	5.144e-13	*	911
1	32122081	32123086	-14.411	all_CpG_DMR_2937	+	1	32122000	32123000	-16.9145	8.5417e-07	*	919
1	32700947	32701938	-12.0138	all_CpG_DMR_3008	+	1	32701000	32702000	-11.763	0.000153725	*	938
1	32707920	32708918	-18.9547	all_CpG_DMR_3009	+	1	32708000	32709000	-30.2456	3.978e-13	*	918
1	32773906	32774905	-10.4491	all_CpG_DMR_3021	+	1	32774000	32775000	-14.3837	4.44836e-08	*	905
1	32804974	32805963	-19.023	all_CpG_DMR_3026	+	1	32805000	32806000	-24.0002	2.66208e-11	*	963
1	32905007	32906006	-23.0582	all_CpG_DMR_3042	+	1	32905000	32906000	-40.7745	0	*	993
1	32979050	32980071	-15.5695	all_CpG_DMR_3047	+	1	32979000	32980000	-10.5886	0.00968487	*	950
1	33200972	33201958	-37.2055	all_CpG_DMR_3085	+	1	33201000	33202000	-35.6593	0	*	958
1	33213955	33214954	-42.9061	all_CpG_DMR_3089	+	1	33214000	33215000	-12.2446	0.000603353	*	954
1	33257971	33258972	-28.8609	all_CpG_DMR_3093	+	1	33258000	33259000	-15.1299	0.00060271	*	972
1	35588009	35589007	-20.788	all_CpG_DMR_3395	+	1	35588000	35589000	-19.9945	6.43053e-09	*	991
1	35615908	35616906	-10.6383	all_CpG_DMR_3399	+	1	35616000	35617000	-32.3042	4.19069e-08	*	906
1	35628992	35629967	-11.3466	all_CpG_DMR_3401	+	1	35629000	35630000	-15.7647	3.1e-15	*	967
1	35629971	35630967	-23.5849	all_CpG_DMR_3402	+	1	35630000	35631000	-17.9325	3.75977e-07	*	967
1	35630968	35631969	-15.9118	all_CpG_DMR_3403	+	1	35631000	35632000	-14.1531	1.04466e-11	*	969
1	37971022	37972014	-67.8803	all_CpG_DMR_3838	+	1	37971000	37972000	-68.4374	0	*	978
1	37987006	37987989	-12.2121	all_CpG_DMR_3841	+	1	37987000	37988000	-23.3006	0	*	983
1	38013972	38014969	-23.8148	all_CpG_DMR_3846	+	1	38014000	38015000	-30.6281	0	*	969
1	38020968	38021966	-14.0918	all_CpG_DMR_3848	+	1	38021000	38022000	-13.9645	7.80405e-05	*	966
1	38047943	38048941	-13.7688	all_CpG_DMR_3852	+	1	38048000	38049000	-19.0498	0	*	941
1	38482027	38483026	-19.546	all_CpG_DMR_3927	+	1	38482000	38483000	-28.5803	5.63704e-11	*	973
1	38496038	38497038	-39.1099	all_CpG_DMR_3930	+	1	38496000	38497000	-34.522	0	*	962
1	38510054	38511053	-21.075	all_CpG_DMR_3932	+	1	38510000	38511000	-27.5735	2.42763e-07	*	946
1	41387905	41388903	-25.5618	all_CpG_DMR_4364	+	1	41388000	41389000	-15.4441	2.39968e-05	*	903
1	42131062	42132061	-25.43	all_CpG_DMR_4416	+	1	42131000	42132000	-12.212	3.92807e-05	*	938
1	42133076	42134067	-15.9752	all_CpG_DMR_4417	+	1	42133000	42134000	-24.9416	0	*	924
1	42141068	42142083	-10.569	all_CpG_DMR_4419	+	1	42141000	42142000	-21.0145	0.000497155	*	932
1	42292023	42293011	-38.0734	all_CpG_DMR_4450	+	1	42292000	42293000	-35.8299	0	*	977
1	42318056	42319057	-12.1669	all_CpG_DMR_4454	+	1	42318000	42319000	-25.6987	0	*	944
1	42559958	42560959	-62.8743	all_CpG_DMR_4493	+	1	42560000	42561000	-40.6893	0	*	959
1	42564000	42565000	-15.3684	all_CpG_DMR_4495	+	1	42564000	42565000	-13.7085	7.98353e-11	*	1000
1	42584054	42585048	-50.4964	all_CpG_DMR_4501	+	1	42584000	42585000	-21.9693	1.61531e-07	*	946
1	42622088	42623090	-16.4232	all_CpG_DMR_4505	+	1	42622000	42623000	-15.7849	2.11478e-09	*	912
1	42768045	42769042	-15.4554	all_CpG_DMR_4536	+	1	42768000	42769000	-19.884	1.05939e-09	*	955
1	46002073	46003070	-21.9098	all_CpG_DMR_4878	+	1	46002000	46003000	-17.2387	2.72019e-07	*	927
1	48029923	48030922	-10.484	all_CpG_DMR_5127	+	1	48030000	48031000	-14.2521	1.67844e-09	*	922
1	48082099	48083094	-21.1859	all_CpG_DMR_5133	+	1	48082000	48083000	-25.0132	1.845e-13	*	901
1	48173957	48174939	-11.5917	all_CpG_DMR_5150	+	1	48174000	48175000	-13.0294	0.00289153	*	939
1	48184923	48185928	-19.649	all_CpG_DMR_5152	+	1	48185000	48186000	-37.4122	0	*	928
1	48253072	48254070	-36.7869	all_CpG_DMR_5161	+	1	48253000	48254000	-36.0825	1.43e-14	*	928
1	50025933	50026926	-22.6748	all_CpG_DMR_5388	+	1	50026000	50027000	-16.9874	0	*	926
1	50026927	50027928	-10.1138	all_CpG_DMR_5389	+	1	50027000	50028000	-23.1886	0	*	928
1	50111931	50112930	-23.8483	all_CpG_DMR_5394	+	1	50112000	50113000	-12.9552	2.24238e-06	*	930
1	50157943	50158943	-10.3142	all_CpG_DMR_5400	+	1	50158000	50159000	-17.6031	4.21553e-11	*	943
1	50206982	50207979	-10.8578	all_CpG_DMR_5413	+	1	50207000	50208000	-12.1274	6.52538e-10	*	979
1	50640033	50641032	-21.2494	all_CpG_DMR_5497	+	1	50640000	50641000	-26.7411	0	*	967
1	50669045	50670044	-13.885	all_CpG_DMR_5501	+	1	50669000	50670000	-11.598	7.34048e-07	*	955
1	50678057	50679050	-23.7413	all_CpG_DMR_5504	+	1	50678000	50679000	-13.8322	1.84235e-09	*	943
1	50685054	50686055	-31.0491	all_CpG_DMR_5505	+	1	50685000	50686000	-18.8122	2.56094e-08	*	946
1	50689056	50690058	-59.4536	all_CpG_DMR_5506	+	1	50689000	50690000	-44.7657	0	*	944
1	50701066	50702064	-15.1409	all_CpG_DMR_5509	+	1	50701000	50702000	-11.2797	0.00012929	*	934
1	50748008	50749015	-62.7261	all_CpG_DMR_5518	+	1	50748000	50749000	-61.1969	1e-16	*	992
1	50777072	50778071	-23.128	all_CpG_DMR_5522	+	1	50777000	50778000	-22.037	1.58449e-08	*	928
1	50784093	50785093	-32.8487	all_CpG_DMR_5524	+	1	50784000	50785000	-17.7328	1.44352e-09	*	907
1	50796082	50797071	-21.5418	all_CpG_DMR_5526	+	1	50796000	50797000	-48	0	*	918
1	50797072	50798071	-28.8063	all_CpG_DMR_5527	+	1	50797000	50798000	-17.3446	1.06925e-07	*	928
1	50805096	50806094	-18.5646	all_CpG_DMR_5529	+	1	50805000	50806000	-14.5842	9.93243e-06	*	904
1	50834093	50835092	-27.3317	all_CpG_DMR_5534	+	1	50834000	50835000	-35.7397	0	*	907
1	51050036	51051035	-11.6153	all_CpG_DMR_5585	+	1	51050000	51051000	-11.9654	2.47543e-05	*	964
1	51688024	51689024	-29.8804	all_CpG_DMR_5663	+	1	51688000	51689000	-25.5315	2.2e-14	*	976
1	52047940	52048940	-27.804	all_CpG_DMR_5735	+	1	52048000	52049000	-26.9836	0	*	940
1	52049941	52050940	-11.2597	all_CpG_DMR_5736	+	1	52050000	52051000	-19.2556	2.481e-13	*	940
1	52953044	52954043	-21.9257	all_CpG_DMR_5841	+	1	52953000	52954000	-14.212	6.64549e-05	*	956
1	52960957	52961941	-56.872	all_CpG_DMR_5844	+	1	52961000	52962000	-61.969	0	*	941
1	52965961	52966960	-11.6283	all_CpG_DMR_5848	+	1	52966000	52967000	-10.2802	6.85818e-07	*	960
1	52967961	52968962	-27.3354	all_CpG_DMR_5849	+	1	52968000	52969000	-13.0263	3.75261e-07	*	962
1	53275049	53276054	-15.3672	all_CpG_DMR_5876	+	1	53275000	53276000	-12.2955	1.97018e-05	*	951
1	53362043	53363043	-37.4126	all_CpG_DMR_5884	+	1	53362000	53363000	-23.2876	5.1707e-12	*	957
1	53562975	53563974	-15.6986	all_CpG_DMR_5903	+	1	53563000	53564000	-19.5112	0	*	974
1	53999950	54000949	-24.3989	all_CpG_DMR_5973	+	1	54000000	54001000	-13.7383	0.0024429	*	949
1	54001957	54002960	-10.2714	all_CpG_DMR_5974	+	1	54002000	54003000	-18.3754	8.98263e-10	*	960
1	54396016	54397015	-13.1006	all_CpG_DMR_6031	+	1	54396000	54397000	-18.1363	0.00257364	*	984
1	54425017	54426019	-13.3743	all_CpG_DMR_6035	+	1	54425000	54426000	-11.9909	0.00157933	*	983
1	54437029	54438028	-16.58	all_CpG_DMR_6036	+	1	54437000	54438000	-20.9484	7.58267e-11	*	971
1	54441023	54442021	-15.4034	all_CpG_DMR_6037	+	1	54441000	54442000	-11.5058	1.00599e-07	*	977
1	54443018	54444017	-24.2849	all_CpG_DMR_6038	+	1	54443000	54444000	-31.3821	0	*	982
1	54493946	54494952	-16.3355	all_CpG_DMR_6041	+	1	54494000	54495000	-17.013	1.02925e-05	*	952
1	56174943	56175942	-16.4597	all_CpG_DMR_6299	+	1	56175000	56176000	-13.4514	1.96372e-07	*	942
1	56176943	56177942	-20.4189	all_CpG_DMR_6300	+	1	56177000	56178000	-15.2868	2.57409e-07	*	942
1	56324085	56325083	-45.4865	all_CpG_DMR_6323	+	1	56324000	56325000	-46.2369	0	*	915
1	58091966	58092961	-21.6521	all_CpG_DMR_6485	+	1	58092000	58093000	-24.7313	3e-16	*	961
1	58107020	58108019	-18.2108	all_CpG_DMR_6487	+	1	58107000	58108000	-14.2976	1.07957e-06	*	980
1	58140034	58141033	-15.9814	all_CpG_DMR_6492	+	1	58140000	58141000	-11.1797	8.75541e-05	*	966
1	58149036	58150035	-14.3047	all_CpG_DMR_6493	+	1	58149000	58150000	-28.7041	9.142e-13	*	964
1	58488927	58489928	-15.0985	all_CpG_DMR_6511	+	1	58489000	58490000	-28.2845	0	*	928
1	58492929	58493919	-16.0655	all_CpG_DMR_6512	+	1	58493000	58494000	-21.163	4.39178e-08	*	919
1	58790936	58791935	-20.6642	all_CpG_DMR_6523	+	1	58791000	58792000	-17.8254	6.54463e-09	*	935
1	58795914	58796909	-18.2777	all_CpG_DMR_6525	+	1	58796000	58797000	-13.601	2.001e-13	*	909
1	58797901	58798901	-10.358	all_CpG_DMR_6526	+	1	58798000	58799000	-16.8013	7.70622e-10	*	901
1	65458918	65459917	-17.0144	all_CpG_DMR_7080	+	1	65459000	65460000	-22.9731	2.3992e-09	*	917
1	65462919	65463919	-16.9641	all_CpG_DMR_7081	+	1	65463000	65464000	-13.6832	2.77801e-06	*	919
1	65463920	65464929	-10.9885	all_CpG_DMR_7082	+	1	65464000	65465000	-11.2628	8.16072e-09	*	929
1	66386990	66387990	-18.7879	all_CpG_DMR_7159	+	1	66387000	66388000	-34.6148	0	*	990
1	66387991	66388992	-17.055	all_CpG_DMR_7160	+	1	66388000	66389000	-28.2602	0	*	992
1	66391994	66392993	-11.5983	all_CpG_DMR_7162	+	1	66392000	66393000	-42.0535	0	*	993
1	66393992	66394991	-20.0679	all_CpG_DMR_7163	+	1	66394000	66395000	-29.331	0	*	991
1	66395995	66396993	-17.3181	all_CpG_DMR_7164	+	1	66396000	66397000	-20.5345	2.55e-14	*	993
1	66397991	66398988	-24.7005	all_CpG_DMR_7165	+	1	66398000	66399000	-18.3802	1.33629e-10	*	988
1	66400991	66401975	-22.0721	all_CpG_DMR_7166	+	1	66401000	66402000	-11.4107	0.00010825	*	975
1	66401976	66402933	-11.3915	all_CpG_DMR_7167	+	1	66402000	66403000	-11.5737	3.06424e-10	*	933
1	75395908	75396907	-11.572	all_CpG_DMR_7712	+	1	75396000	75397000	-11.5873	0.000206117	*	907
1	75435952	75437049	-24.7059	all_CpG_DMR_7716	+	1	75436000	75437000	-21.1962	7.08467e-08	*	1000
1	75604997	75606002	-10.3622	all_CpG_DMR_7732	+	1	75605000	75606000	-13.237	4.13165e-05	*	1000
1	77983970	77984971	-29.3112	all_CpG_DMR_7991	+	1	77984000	77985000	-19.7941	0	*	971
1	78065977	78066976	-10.135	all_CpG_DMR_7998	+	1	78066000	78067000	-16.8518	6.14908e-09	*	976
1	79553069	79554072	-12.7881	all_CpG_DMR_8099	+	1	79553000	79554000	-22.6115	0	*	931
1	79559065	79560065	-57.135	all_CpG_DMR_8101	+	1	79559000	79560000	-25.355	0	*	935
1	79563069	79564067	-22.6992	all_CpG_DMR_8102	+	1	79563000	79564000	-14.5595	7.95722e-07	*	931
1	79595066	79596081	-16.3054	all_CpG_DMR_8107	+	1	79595000	79596000	-10.3843	6.77145e-06	*	934
1	79604050	79605049	-16.2344	all_CpG_DMR_8109	+	1	79604000	79605000	-11.2824	0.000111907	*	950
1	79640075	79641076	-43.125	all_CpG_DMR_8116	+	1	79640000	79641000	-18.1985	0.00385199	*	925
1	83034044	83035043	-27.1633	all_CpG_DMR_8378	+	1	83034000	83035000	-11.046	6.06777e-06	*	956
1	85711043	85712042	-10.7955	all_CpG_DMR_8619	+	1	85711000	85712000	-10.6175	2.62393e-06	*	957
1	85715046	85716037	-34.7864	all_CpG_DMR_8622	+	1	85715000	85716000	-40.0329	1e-16	*	954
1	85733040	85734039	-11.7173	all_CpG_DMR_8626	+	1	85733000	85734000	-12.903	0.000109421	*	960
1	85756066	85757069	-37.5	all_CpG_DMR_8630	+	1	85756000	85757000	-29.1187	3.06514e-11	*	934
1	87621069	87622068	-14.0129	all_CpG_DMR_8807	+	1	87621000	87622000	-21.2089	0	*	931
1	88651014	88652013	-12.1204	all_CpG_DMR_8938	+	1	88651000	88652000	-13.323	1.904e-06	*	986
1	88660015	88661014	-13.2069	all_CpG_DMR_8941	+	1	88660000	88661000	-17.8485	1.43e-14	*	985
1	90351095	90352094	-14.1026	all_CpG_DMR_9173	+	1	90351000	90352000	-21.4666	0.000577698	*	905
1	91144031	91145030	-27.0603	all_CpG_DMR_9272	+	1	91144000	91145000	-32.267	1.38668e-08	*	969
1	91260006	91261005	-15.1515	all_CpG_DMR_9280	+	1	91260000	91261000	-17.4814	0.00711744	*	994
1	91341911	91342910	12.0465	all_CpG_DMR_9290	+	1	91342000	91343000	15.5612	0.00285705	*	910
1	91515907	91516905	-11.6288	all_CpG_DMR_9308	+	1	91516000	91517000	-20.6708	1.16286e-06	*	905
1	91826098	91827087	-20.4319	all_CpG_DMR_9350	+	1	91826000	91827000	-13.2745	2.77362e-05	*	902
1	91827088	91828087	-15.236	all_CpG_DMR_9351	+	1	91827000	91828000	-10.1576	0.00179515	*	912
1	91885922	91886921	-34.8387	all_CpG_DMR_9364	+	1	91886000	91887000	-25.6923	0.000218763	*	921
1	92845007	92845995	-26.8111	all_CpG_DMR_9470	+	1	92845000	92846000	-35.2773	0	*	988
1	92874976	92875976	-13.6007	all_CpG_DMR_9476	+	1	92875000	92876000	-13.839	0.00305042	*	976
1	93107994	93108993	-20.0709	all_CpG_DMR_9516	+	1	93108000	93109000	-19.442	2.75e-14	*	993
1	93144016	93145014	-23.8979	all_CpG_DMR_9525	+	1	93144000	93145000	-21.1618	0	*	984
1	93160016	93161015	-17.9604	all_CpG_DMR_9527	+	1	93160000	93161000	-23.6031	4.403e-13	*	984
1	93840925	93841902	-19.6688	all_CpG_DMR_9643	+	1	93841000	93842000	-25.822	1.46865e-09	*	902
1	96272076	96273081	12.328	all_CpG_DMR_127344	+	1	96272000	96273000	12.103	9.09476e-05	*	924
1	96306931	96307930	-10.6766	all_CpG_DMR_9924	+	1	96307000	96308000	-29.9498	0	*	930
1	97650973	97651973	-34.598	all_CpG_DMR_10052	+	1	97651000	97652000	-40.8722	2.0392e-12	*	973
1	97842011	97843010	-12.4488	all_CpG_DMR_10071	+	1	97842000	97843000	-14.8643	6.71955e-10	*	989
1	97847009	97848007	-33.2016	all_CpG_DMR_10073	+	1	97847000	97848000	-30.9551	0	*	991
1	98026969	98027968	-27.1105	all_CpG_DMR_10091	+	1	98027000	98028000	-24.368	1.89698e-08	*	968
1	98047950	98048951	-36.6351	all_CpG_DMR_10096	+	1	98048000	98049000	-23.9746	4.22114e-09	*	951
1	98154086	98155084	-16.7481	all_CpG_DMR_10104	+	1	98154000	98155000	-11.2005	0.00666887	*	914
1	98428055	98429056	17.8095	all_CpG_DMR_10142	+	1	98428000	98429000	19.4906	1.27113e-05	*	945
1	98769966	98770930	-10.2522	all_CpG_DMR_10188	+	1	98770000	98771000	-26.7664	3.38816e-09	*	930
1	98770931	98771930	-20.7283	all_CpG_DMR_10189	+	1	98771000	98772000	-12.7934	7.68162e-08	*	930
1	99114961	99115960	-16.3101	all_CpG_DMR_10225	+	1	99115000	99116000	-16.442	0.00665169	*	960
1	99142927	99143926	-14.1354	all_CpG_DMR_10230	+	1	99143000	99144000	-19.2702	2.46598e-07	*	926
1	99885920	99886920	-17.846	all_CpG_DMR_10317	+	1	99886000	99887000	-17.758	5.06762e-07	*	920
1	101000949	101001956	-33.3333	all_CpG_DMR_10480	+	1	101001000	101002000	-23.8652	5.53147e-06	*	956
1	101077913	101078910	-13.6211	all_CpG_DMR_10488	+	1	101078000	101079000	-13.1794	0.000238952	*	910
1	101702044	101703044	-33.4892	all_CpG_DMR_10554	+	1	101702000	101703000	-35.6065	0	*	956
1	102090956	102091995	-32.9861	all_CpG_DMR_10590	+	1	102091000	102092000	-27.7539	0	*	995
1	102335956	102336958	-18.5905	all_CpG_DMR_10613	+	1	102336000	102337000	-19.1831	4.27219e-11	*	958
1	102866041	102867043	-12.5648	all_CpG_DMR_10681	+	1	102866000	102867000	-20.8295	0	*	959
1	102873065	102874064	-17.9172	all_CpG_DMR_10683	+	1	102873000	102874000	-11.5121	0.00034578	*	935
1	103065044	103066048	-21.457	all_CpG_DMR_10694	+	1	103065000	103066000	-46.3824	0	*	956
1	103066049	103067049	-37.0656	all_CpG_DMR_10695	+	1	103066000	103067000	-25.8185	0	*	951
1	103067050	103068044	-33.9052	all_CpG_DMR_10696	+	1	103067000	103068000	-38.9468	6.8522e-12	*	950
1	103664062	103665057	-15.5449	all_CpG_DMR_10745	+	1	103664000	103665000	-12.3555	0.00086231	*	938
1	103743063	103744062	-14.8686	all_CpG_DMR_10758	+	1	103743000	103744000	-28.0408	2.09336e-09	*	937
1	103744063	103745060	-21.8688	all_CpG_DMR_10759	+	1	103744000	103745000	-22.8919	1.23129e-07	*	937
1	104472956	104473983	-10.5485	all_CpG_DMR_10849	+	1	104473000	104474000	-37.5345	0	*	983
1	104489995	104490993	-17.0728	all_CpG_DMR_10852	+	1	104490000	104491000	-17.1292	0.0022364	*	993
1	104610071	104611075	-10.3	all_CpG_DMR_10871	+	1	104610000	104611000	-14.6487	4.62369e-05	*	929
1	108408027	108409032	-15.141	all_CpG_DMR_11255	+	1	108408000	108409000	-16.3742	0	*	973
1	108838087	108839075	-11.61	all_CpG_DMR_11316	+	1	108838000	108839000	-21.1715	1e-16	*	913
1	109057986	109058985	-19.9699	all_CpG_DMR_11340	+	1	109058000	109059000	-17.3548	9.87198e-06	*	985
1	109072013	109073012	-17.8016	all_CpG_DMR_11344	+	1	109072000	109073000	-28.3021	1.3223e-10	*	987
1	109183045	109184043	-13.94	all_CpG_DMR_11357	+	1	109183000	109184000	-13.369	1.47795e-06	*	955
1	109313033	109314032	-14.455	all_CpG_DMR_11368	+	1	109313000	109314000	-20.0554	7.55e-13	*	967
1	109483100	109484099	-38.7665	all_CpG_DMR_11392	+	1	109483000	109484000	-55.243	2e-16	*	900
1	109914010	109915013	-19.457	all_CpG_DMR_11440	+	1	109914000	109915000	-28.1481	5.893e-13	*	990
1	109919012	109920009	-12.8374	all_CpG_DMR_11442	+	1	109919000	109920000	-21.1725	0	*	988
1	109944986	109945984	-17.0344	all_CpG_DMR_11443	+	1	109945000	109946000	-10.8542	0.000112255	*	984
1	110006911	110007904	-12.0801	all_CpG_DMR_11453	+	1	110007000	110008000	-17.3451	5.07767e-08	*	904
1	111009098	111010097	-17.3824	all_CpG_DMR_11532	+	1	111009000	111010000	-30.231	0	*	902
1	111114004	111115003	-20.3716	all_CpG_DMR_11556	+	1	111114000	111115000	-13.4862	5.08804e-06	*	996
1	111267978	111268978	-21.8562	all_CpG_DMR_11582	+	1	111268000	111269000	-35.002	0	*	978
1	111272989	111273991	-26.3809	all_CpG_DMR_11584	+	1	111273000	111274000	-11.7569	1.39e-14	*	991
1	111276001	111276984	-13.5371	all_CpG_DMR_11586	+	1	111276000	111277000	-22.6017	1.11604e-06	*	983
1	111289980	111290979	-26.6419	all_CpG_DMR_11592	+	1	111290000	111291000	-12.3887	9.48281e-05	*	979
1	111358964	111359963	-30.0288	all_CpG_DMR_11597	+	1	111359000	111360000	-29.289	1.1161e-12	*	963
1	111705907	111706906	-10.5185	all_CpG_DMR_11618	+	1	111706000	111707000	-19.8437	0.00329914	*	906
1	113281997	113282995	-33.2248	all_CpG_DMR_11775	+	1	113282000	113283000	-40.2885	0	*	995
1	113467970	113468969	-14.2521	all_CpG_DMR_11797	+	1	113468000	113469000	-12.8124	4.85454e-06	*	969
1	113493964	113494947	-41.8445	all_CpG_DMR_11803	+	1	113494000	113495000	-42.2857	6.76436e-09	*	947
1	113608029	113609031	-11.2732	all_CpG_DMR_11824	+	1	113608000	113609000	-10.5977	0.00377585	*	971
1	113616038	113617037	-12.8739	all_CpG_DMR_11825	+	1	113616000	113617000	-16.4102	1.3028e-05	*	962
1	113801080	113802079	-21.9798	all_CpG_DMR_11845	+	1	113801000	113802000	-22.8916	3.025e-13	*	920
1	113888949	113889955	-29.0323	all_CpG_DMR_11856	+	1	113889000	113890000	-26.1969	8.09263e-10	*	955
1	113905950	113906949	-11.267	all_CpG_DMR_11859	+	1	113906000	113907000	-10.3851	0.00369182	*	949
1	114813086	114814084	-10.289	all_CpG_DMR_11973	+	1	114813000	114814000	-11.3679	4.21383e-06	*	914
1	115936058	115937057	-14.1895	all_CpG_DMR_12091	+	1	115936000	115937000	-14.6096	1.43933e-08	*	942
1	116807081	116808079	-12.9661	all_CpG_DMR_12182	+	1	116807000	116808000	-11.6968	0.000155198	*	919
1	116831028	116832033	-12.2978	all_CpG_DMR_12188	+	1	116831000	116832000	-19.3446	6e-16	*	972
1	117009073	117010072	-12.7641	all_CpG_DMR_12196	+	1	117009000	117010000	-15.8763	1.19e-13	*	927
1	118328951	118329950	-20.6195	all_CpG_DMR_12315	+	1	118329000	118330000	-18.8037	0	*	950
1	118341937	118342936	-11.8642	all_CpG_DMR_12319	+	1	118342000	118343000	-16.8175	0	*	936
1	118345937	118346937	-22.6134	all_CpG_DMR_12321	+	1	118346000	118347000	-20.8296	0	*	937
1	118351938	118352934	-12.1425	all_CpG_DMR_12323	+	1	118352000	118353000	-10.6421	1.26519e-08	*	934
1	119116901	119117900	-11.3054	all_CpG_DMR_12406	+	1	119117000	119118000	-24.086	3.3222e-06	*	900
1	122105956	122106956	-15.1052	all_CpG_DMR_12770	+	1	122106000	122107000	-18.8039	8.78818e-07	*	956
1	125246956	125247952	-17.9447	all_CpG_DMR_13227	+	1	125247000	125248000	-18.6434	0	*	952
1	131136004	131137001	-13.3484	all_CpG_DMR_13822	+	1	131136000	131137000	-10.7548	0.000564488	*	996
1	133498916	133499916	-32.4866	all_CpG_DMR_14014	+	1	133499000	133500000	-16.7473	3.07519e-11	*	916
1	133508911	133509910	-14.3752	all_CpG_DMR_14017	+	1	133509000	133510000	-12.4864	5.36345e-09	*	910
1	134035927	134036926	-25.9183	all_CpG_DMR_14056	+	1	134036000	134037000	-33.1041	2.4475e-12	*	926
1	134417936	134418935	-29.5824	all_CpG_DMR_14072	+	1	134418000	134419000	-18.7348	1.40482e-05	*	935
1	136163090	136164089	-13.1741	all_CpG_DMR_14252	+	1	136163000	136164000	-28.9322	6.4e-15	*	910
1	136295065	136296064	-18.4039	all_CpG_DMR_14262	+	1	136295000	136296000	-48.4694	0	*	935
1	136763994	136764988	-21.5958	all_CpG_DMR_14334	+	1	136764000	136765000	-12.2936	1.80109e-05	*	988
1	137355035	137356034	-15.1395	all_CpG_DMR_14404	+	1	137355000	137356000	-16.762	5.87518e-05	*	965
1	137357033	137358031	-10.7457	all_CpG_DMR_14405	+	1	137357000	137358000	-16.6691	4.30301e-07	*	967
1	137365930	137366927	-11.1576	all_CpG_DMR_14407	+	1	137366000	137367000	-16.8773	5.49684e-06	*	927
1	137385940	137386940	-15.3468	all_CpG_DMR_14410	+	1	137386000	137387000	-17.9788	4.86351e-06	*	940
1	138193953	138194952	-12.8361	all_CpG_DMR_14465	+	1	138194000	138195000	-10.5965	0.00625095	*	952
1	139532978	139533977	-36.0014	all_CpG_DMR_14660	+	1	139533000	139534000	-20.1933	4.20121e-07	*	977
1	139556022	139557021	-18.4643	all_CpG_DMR_14666	+	1	139556000	139557000	-13.5069	2.99099e-07	*	978
1	139562010	139563003	-10.6045	all_CpG_DMR_14668	+	1	139562000	139563000	-25.1766	0	*	990
1	139567001	139568007	-12.586	all_CpG_DMR_14670	+	1	139567000	139568000	-17.5735	8.28942e-10	*	999
1	139622045	139623050	-15.0753	all_CpG_DMR_14680	+	1	139622000	139623000	-40.2943	0	*	955
1	139990054	139991063	-11.7639	all_CpG_DMR_14739	+	1	139990000	139991000	-17.6217	7.39e-14	*	946
1	139992053	139993052	-20.9152	all_CpG_DMR_14741	+	1	139992000	139993000	-10.4769	0.000905971	*	947
1	143070014	143071013	-15.4173	all_CpG_DMR_14994	+	1	143070000	143071000	-12.2989	0	*	986
1	144126924	144127923	-11.0239	all_CpG_DMR_15068	+	1	144127000	144128000	-12.6964	2.92e-14	*	923
1	144749999	144750999	-26.4354	all_CpG_DMR_15113	+	1	144750000	144751000	-12.3077	0.000469772	*	999
1	145656914	145657917	-16.853	all_CpG_DMR_15153	+	1	145657000	145658000	-13.6708	4.3325e-10	*	917
1	145934023	145935021	-16.8822	all_CpG_DMR_15186	+	1	145934000	145935000	-11.1974	0	*	977
1	147433093	147434092	-13.5701	all_CpG_DMR_15338	+	1	147433000	147434000	-12.4452	2.57e-14	*	907
1	147443917	147444917	-16.9654	all_CpG_DMR_15342	+	1	147444000	147445000	-16.6957	0	*	917
1	147465930	147466901	-10.4108	all_CpG_DMR_15349	+	1	147466000	147467000	-10.4697	7.96198e-10	*	901
1	147821922	147822908	-10.5723	all_CpG_DMR_15398	+	1	147822000	147823000	-10.2889	2.33964e-06	*	908
1	149546945	149547944	-13.576	all_CpG_DMR_15520	+	1	149547000	149548000	-16.5224	3.02557e-10	*	944
1	149643918	149644917	-13.7039	all_CpG_DMR_15528	+	1	149644000	149645000	-10.8066	0.00079868	*	917
1	149822094	149823086	-23.8108	all_CpG_DMR_15553	+	1	149822000	149823000	-10.0249	2.28342e-08	*	906
1	149946100	149947099	-15.3511	all_CpG_DMR_15578	+	1	149946000	149947000	-24.0192	0	*	900
1	150091000	150091995	-15.8085	all_CpG_DMR_15595	+	1	150091000	150092000	-31.2562	7.68265e-10	*	995
1	150515057	150516056	-15.2421	all_CpG_DMR_15634	+	1	150515000	150516000	-13.3165	1.66e-14	*	943
1	153119944	153120940	-11.8	all_CpG_DMR_15911	+	1	153120000	153121000	-11.2388	7.066e-13	*	940
1	153120941	153121944	-16.4037	all_CpG_DMR_15912	+	1	153121000	153122000	-18.2357	0	*	944
1	153160051	153161052	-18.0549	all_CpG_DMR_15918	+	1	153160000	153161000	-12.3459	0	*	949
1	153174043	153175042	-12.4583	all_CpG_DMR_15919	+	1	153174000	153175000	-18.6573	6.5861e-12	*	957
1	154959942	154960940	-16.6621	all_CpG_DMR_16014	+	1	154960000	154961000	-21.8181	0.000938494	*	940
1	155052033	155053036	-19.2851	all_CpG_DMR_16020	+	1	155052000	155053000	-10.2343	0.000761242	*	967
1	155383966	155384966	-11.153	all_CpG_DMR_16036	+	1	155384000	155385000	-10.5654	0.000106315	*	966
2	976964	977963	-17.0826	all_CpG_DMR_89806	+	2	977000	978000	-11.9539	0.00392967	*	963
2	1010951	1011946	-23.7227	all_CpG_DMR_89809	+	2	1011000	1012000	-15.22	0	*	946
2	1046986	1047992	-11.775	all_CpG_DMR_89814	+	2	1047000	1048000	-22.6564	0	*	992
2	1087958	1088957	-12.1546	all_CpG_DMR_89818	+	2	1088000	1089000	-11.9675	3.13034e-08	*	957
2	1089961	1090964	-30.998	all_CpG_DMR_89819	+	2	1090000	1091000	-32.082	0	*	964
2	1116954	1117990	-12.1406	all_CpG_DMR_89822	+	2	1117000	1118000	-11.1411	0.000144092	*	990
2	1208018	1209027	-12.912	all_CpG_DMR_89830	+	2	1208000	1209000	-10.4146	4.33924e-05	*	982
2	2693068	2694066	-10.8239	all_CpG_DMR_89994	+	2	2693000	2694000	-23.4455	0	*	932
2	2712068	2713067	-18.0453	all_CpG_DMR_89997	+	2	2712000	2713000	-23.8258	6.15998e-09	*	932
2	3667083	3668082	-13.0624	all_CpG_DMR_90140	+	2	3667000	3668000	-18.556	4.9e-15	*	917
2	3680081	3681079	-36.601	all_CpG_DMR_90144	+	2	3680000	3681000	-34.797	8.94146e-08	*	919
2	3701047	3702046	-12.5761	all_CpG_DMR_90148	+	2	3701000	3702000	-14.7881	1.12588e-05	*	953
2	3703047	3704055	-18.3197	all_CpG_DMR_90149	+	2	3703000	3704000	-17.3853	7.00366e-09	*	953
2	3718031	3719029	-12.4539	all_CpG_DMR_90154	+	2	3718000	3719000	-18.4872	2.0944e-08	*	969
2	3727003	3728002	-12.3594	all_CpG_DMR_90158	+	2	3727000	3728000	-19.539	0	*	997
2	3744014	3745013	-21.2438	all_CpG_DMR_90161	+	2	3744000	3745000	-10.6935	0.00552598	*	986
2	4868073	4869071	-25.9041	all_CpG_DMR_90269	+	2	4868000	4869000	-23.3161	1e-16	*	927
2	4869072	4870069	-22.1999	all_CpG_DMR_90270	+	2	4869000	4870000	-20.5744	0	*	928
2	6342024	6342948	-42.3077	all_CpG_DMR_90446	+	2	6342000	6343000	-47.0968	2.119e-13	*	924
2	6342949	6343954	-24.2113	all_CpG_DMR_90447	+	2	6343000	6344000	-13.3911	0.000648074	*	954
2	7824078	7825080	-28.934	all_CpG_DMR_90677	+	2	7824000	7825000	-40.3061	4.04235e-09	*	922
2	9052962	9053961	-12.5664	all_CpG_DMR_90881	+	2	9053000	9054000	-15.9329	0.000105249	*	961
2	12773968	12774965	-15.446	all_CpG_DMR_91465	+	2	12774000	12775000	-11.1636	0.00175144	*	965
2	13465917	13466912	-20.9144	all_CpG_DMR_91585	+	2	13466000	13467000	-17.1547	1.74667e-06	*	912
2	17860037	17861034	-16.3252	all_CpG_DMR_92169	+	2	17860000	17861000	-20.3317	9.5e-15	*	963
2	17864033	17865032	-14.1683	all_CpG_DMR_92170	+	2	17864000	17865000	-18.0202	2.42925e-09	*	967
2	17868037	17869030	-21.8431	all_CpG_DMR_92171	+	2	17868000	17869000	-38.7075	3.24758e-106	*	963
2	19265008	19266007	-15.3417	all_CpG_DMR_92261	+	2	19265000	19266000	-17.0082	1.24496e-05	*	992
2	22625935	22626925	-30.2334	all_CpG_DMR_92507	+	2	22626000	22627000	-26.6667	5.83413e-10	*	925
2	22636933	22637931	-32.0625	all_CpG_DMR_92512	+	2	22637000	22638000	-27.4856	0	*	931
2	22653936	22654931	-21.1546	all_CpG_DMR_92518	+	2	22654000	22655000	-10.8997	5.23521e-07	*	931
2	22760980	22761979	-23.2759	all_CpG_DMR_92527	+	2	22761000	22762000	-22.6535	0.000105649	*	979
2	22774018	22775018	-18.185	all_CpG_DMR_92529	+	2	22774000	22775000	-15.3927	6e-16	*	982
2	22906004	22907003	-15.0284	all_CpG_DMR_92537	+	2	22906000	22907000	-14.049	0.000343183	*	996
2	22963017	22964016	-10.5984	all_CpG_DMR_92541	+	2	22963000	22964000	-28.0474	0	*	983
2	23037983	23038982	-10.144	all_CpG_DMR_92554	+	2	23038000	23039000	-26.1496	0	*	982
2	24431049	24432050	-14.6922	all_CpG_DMR_92689	+	2	24431000	24432000	-10.1769	3.20465e-05	*	951
2	24477059	24478068	-47.2465	all_CpG_DMR_92694	+	2	24477000	24478000	-19.7285	5.44189e-09	*	941
2	25135955	25136954	-19.8046	all_CpG_DMR_92762	+	2	25136000	25137000	-19.7162	1.32674e-07	*	954
2	25137955	25138951	-17.1414	all_CpG_DMR_92763	+	2	25138000	25139000	-14.7625	9.39691e-05	*	951
2	26225971	26226970	-10.0396	all_CpG_DMR_92865	+	2	26226000	26227000	-13.7675	6.91552e-06	*	970
2	26325920	26326918	-18.6835	all_CpG_DMR_92888	+	2	26326000	26327000	-25.7599	0	*	918
2	26329921	26330937	-14.8335	all_CpG_DMR_92889	+	2	26330000	26331000	-19.2921	0	*	937
2	26833934	26834930	-10.0607	all_CpG_DMR_92941	+	2	26834000	26835000	-10.8927	2.70419e-09	*	930
2	26860985	26861983	-16.9641	all_CpG_DMR_92951	+	2	26861000	26862000	-14.5867	1.7327e-12	*	983
2	27857075	27858079	-18.0571	all_CpG_DMR_93091	+	2	27857000	27858000	-13.007	3.23399e-05	*	925
2	27875070	27876069	-22.4271	all_CpG_DMR_93094	+	2	27875000	27876000	-16.588	8.96471e-11	*	930
2	29917051	29918045	-19.0025	all_CpG_DMR_93331	+	2	29917000	29918000	-15.2294	1.47846e-06	*	949
2	30760925	30761924	-13.8333	all_CpG_DMR_93446	+	2	30761000	30762000	-14.3745	3.46303e-08	*	924
2	30934959	30935959	-13.4674	all_CpG_DMR_93474	+	2	30935000	30936000	-27.5002	0	*	959
2	31612947	31613952	-24.8104	all_CpG_DMR_93571	+	2	31613000	31614000	-17.8878	0	*	952
2	31635922	31636921	-11.2623	all_CpG_DMR_93573	+	2	31636000	31637000	-16.6388	0	*	921
2	31665905	31666908	-12.6949	all_CpG_DMR_93574	+	2	31666000	31667000	-19.0833	0	*	908
2	32313903	32314905	-10.1108	all_CpG_DMR_93651	+	2	32314000	32315000	-23.6986	0	*	905
2	32399948	32400960	-10.51	all_CpG_DMR_93664	+	2	32400000	32401000	-17.7249	3.19e-14	*	960
2	32626007	32627006	-23.7785	all_CpG_DMR_93689	+	2	32626000	32627000	-40.2748	0	*	993
2	33478056	33479054	-28.4269	all_CpG_DMR_93768	+	2	33478000	33479000	-15.5405	0.0087548	*	944
2	34493076	34494071	-22.3782	all_CpG_DMR_93882	+	2	34493000	34494000	-28.5618	0	*	924
2	34510005	34510996	-30.4796	all_CpG_DMR_93884	+	2	34510000	34511000	-17.6876	3.55907e-08	*	991
2	34655012	34656025	-14.8993	all_CpG_DMR_93898	+	2	34655000	34656000	-10.3176	0.000429042	*	988
2	35747050	35748049	-30.0887	all_CpG_DMR_94035	+	2	35747000	35748000	-18.2587	7.43587e-07	*	950
2	35867016	35868015	-11.8139	all_CpG_DMR_94046	+	2	35867000	35868000	-19.2196	9.68371e-11	*	984
2	36915028	36916026	-18.2986	all_CpG_DMR_94160	+	2	36915000	36916000	-22.6133	4.01722e-06	*	972
2	36951953	36952952	-20.4681	all_CpG_DMR_94169	+	2	36952000	36953000	-14.3145	1.09114e-08	*	952
2	37676940	37677952	-14.8459	all_CpG_DMR_94234	+	2	37677000	37678000	-13.6185	2.02633e-05	*	952
2	37687958	37688957	-11.6713	all_CpG_DMR_94235	+	2	37688000	37689000	-10.6327	3.48264e-09	*	957
2	37695952	37696951	-13.5365	all_CpG_DMR_94236	+	2	37696000	37697000	-12.5085	0.000180747	*	951
2	37733937	37735033	-13.9276	all_CpG_DMR_94239	+	2	37734000	37735000	-17.34	0	*	1000
2	37760032	37761031	-16.6731	all_CpG_DMR_94240	+	2	37760000	37761000	-29.6291	0	*	968
2	37762033	37763052	-24.3482	all_CpG_DMR_94241	+	2	37762000	37763000	-19.7509	0	*	967
2	37822050	37823049	-12.2054	all_CpG_DMR_94244	+	2	37822000	37823000	-13.7946	2.82822e-09	*	950
2	37975062	37976059	-10.1272	all_CpG_DMR_94260	+	2	37975000	37976000	-21.7197	6.4307e-12	*	938
2	38163017	38164024	-12.2339	all_CpG_DMR_94284	+	2	38163000	38164000	-21.3306	1.8047e-12	*	983
2	38186015	38187014	-23.6319	all_CpG_DMR_94288	+	2	38186000	38187000	-31.8159	0	*	985
2	38193024	38194023	-21.7962	all_CpG_DMR_94291	+	2	38193000	38194000	-16.6713	2.99511e-10	*	976
2	38209037	38210036	-32.3389	all_CpG_DMR_94293	+	2	38209000	38210000	-17.0235	0.000876799	*	963
2	38242064	38243063	-17.1618	all_CpG_DMR_94298	+	2	38242000	38243000	-34.5944	0	*	936
2	38272062	38273064	-10.2042	all_CpG_DMR_94306	+	2	38272000	38273000	-25.4598	0	*	938
2	38276051	38277051	-12.4285	all_CpG_DMR_94307	+	2	38276000	38277000	-15.8488	5.55534e-07	*	949
2	38289016	38290014	-19.597	all_CpG_DMR_94310	+	2	38289000	38290000	-20.4176	0	*	984
2	38291025	38292023	-12.8445	all_CpG_DMR_94312	+	2	38291000	38292000	-19.3089	1.77733e-10	*	975
2	38292024	38293023	-21.5826	all_CpG_DMR_94313	+	2	38292000	38293000	-26.2614	6.2e-15	*	976
2	38301020	38302019	-13.1412	all_CpG_DMR_94314	+	2	38301000	38302000	-24.5903	2.099e-13	*	980
2	38336062	38337058	-15.3647	all_CpG_DMR_94321	+	2	38336000	38337000	-12.2972	2.04951e-05	*	938
2	39245016	39246014	-51.4286	all_CpG_DMR_94397	+	2	39245000	39246000	-33.2279	9.43771e-07	*	984
2	40049974	40050972	-13.7345	all_CpG_DMR_94439	+	2	40050000	40051000	-17.9668	1.05099e-07	*	972
2	40053972	40054971	-41.8616	all_CpG_DMR_94440	+	2	40054000	40055000	-24.0163	9.53233e-07	*	971
2	44122002	44123001	-13.2797	all_CpG_DMR_94774	+	2	44122000	44123000	-13.1442	5.20896e-05	*	998
2	44153046	44154056	-14.2783	all_CpG_DMR_94779	+	2	44153000	44154000	-10.0907	6.46523e-11	*	954
2	44353974	44354974	-10.457	all_CpG_DMR_94799	+	2	44354000	44355000	-20.2305	2e-16	*	974
2	45214002	45214991	-58.6957	all_CpG_DMR_94886	+	2	45214000	45215000	-44.6241	0	*	989
2	45216985	45218005	-19.3461	all_CpG_DMR_94887	+	2	45217000	45218000	-14.7568	4.13e-14	*	1000
2	45218006	45219008	-17.951	all_CpG_DMR_94888	+	2	45218000	45219000	-12.0783	5.89736e-11	*	994
2	46857053	46858053	-15.1027	all_CpG_DMR_95079	+	2	46857000	46858000	-25.5221	1.55e-13	*	947
2	46895052	46896051	-21.978	all_CpG_DMR_95083	+	2	46895000	46896000	-11.2066	0.000238265	*	948
2	47815044	47816045	-15.1801	all_CpG_DMR_95170	+	2	47815000	47816000	-15.4891	8.92606e-06	*	956
2	47917028	47918028	-31.9515	all_CpG_DMR_95180	+	2	47917000	47918000	-23.7728	0	*	972
2	52410034	52411033	-14.5259	all_CpG_DMR_95937	+	2	52410000	52411000	-20.5681	1.57685e-11	*	966
2	53987021	53988018	-20.4705	all_CpG_DMR_96136	+	2	53987000	53988000	-11.9141	0.000611728	*	979
2	54824076	54825074	-13.5557	all_CpG_DMR_96269	+	2	54824000	54825000	-18.2731	2.06349e-08	*	924
2	54828084	54829082	-21.1565	all_CpG_DMR_96271	+	2	54828000	54829000	-15.1315	1.61909e-05	*	916
2	54924068	54925082	-29.3516	all_CpG_DMR_96290	+	2	54924000	54925000	-35.0057	0	*	932
2	54975090	54976087	-19.8516	all_CpG_DMR_96299	+	2	54975000	54976000	-21.9671	2.82318e-11	*	910
2	55685956	55686957	-21.8634	all_CpG_DMR_96361	+	2	55686000	55687000	-15.3505	0.000200553	*	957
2	57550026	57551034	-18.278	all_CpG_DMR_96513	+	2	57550000	57551000	-31.8277	0	*	974
2	57553012	57554011	-55.7823	all_CpG_DMR_96515	+	2	57553000	57554000	-23.3018	0.00231454	*	988
2	57555013	57556013	-19.2977	all_CpG_DMR_96516	+	2	57555000	57556000	-23.6836	9.7e-15	*	987
2	57668093	57669092	-10.8737	all_CpG_DMR_96536	+	2	57668000	57669000	-21.6391	6.41e-14	*	907
2	58127031	58128030	-12.7318	all_CpG_DMR_96580	+	2	58127000	58128000	-13.6288	1.06391e-10	*	969
2	58132029	58133043	-28.7433	all_CpG_DMR_96581	+	2	58132000	58133000	-24.9662	1.36931e-11	*	971
2	58148058	58149061	-10.2557	all_CpG_DMR_96586	+	2	58148000	58149000	-11.3727	3.31336e-05	*	942
2	59618048	59619047	-15.2812	all_CpG_DMR_96736	+	2	59618000	59619000	-21.6663	0	*	952
2	59656049	59657048	-20.7918	all_CpG_DMR_96737	+	2	59656000	59657000	-12.5506	5.90454e-06	*	951
2	59684055	59685054	-14.8676	all_CpG_DMR_96742	+	2	59684000	59685000	-14.0166	2.40405e-06	*	945
2	59931095	59932095	-18.2035	all_CpG_DMR_96779	+	2	59931000	59932000	-15.0452	5.96206e-05	*	905
2	60815046	60816066	-10.6034	all_CpG_DMR_96886	+	2	60815000	60816000	-21.696	0	*	954
2	61814044	61815043	-12.0069	all_CpG_DMR_97061	+	2	61814000	61815000	-12.3455	0.000598358	*	956
2	61816044	61817043	-13.0699	all_CpG_DMR_97062	+	2	61816000	61817000	-33.4108	0	*	956
2	61828100	61829098	-24.2739	all_CpG_DMR_97064	+	2	61828000	61829000	-33.1699	3.77208e-10	*	900
2	62365907	62366907	-24.7775	all_CpG_DMR_97158	+	2	62366000	62367000	-14.473	2.17007e-05	*	907
2	62478083	62479081	-15.8653	all_CpG_DMR_97174	+	2	62478000	62479000	-20.0127	0	*	917
2	63600948	63601955	-11.2619	all_CpG_DMR_97272	+	2	63601000	63602000	-12.1281	0.000553267	*	955
2	63743993	63744992	-14.6085	all_CpG_DMR_97283	+	2	63744000	63745000	-10.9037	4.39775e-09	*	992
2	65408996	65409994	-43.0769	all_CpG_DMR_97469	+	2	65409000	65410000	-20.0573	1.9476e-09	*	994
2	65413007	65414006	-13.8051	all_CpG_DMR_97470	+	2	65413000	65414000	-12.1733	0.00328264	*	993
2	65452019	65453032	-14.0662	all_CpG_DMR_97480	+	2	65452000	65453000	-10.9673	0.00214068	*	981
2	65476044	65477041	-37.5	all_CpG_DMR_97485	+	2	65476000	65477000	-21.5948	1.21726e-05	*	956
2	65511080	65512075	-20.7103	all_CpG_DMR_97489	+	2	65511000	65512000	-13.0251	8.14657e-09	*	920
2	67124038	67125041	-11.4584	all_CpG_DMR_97699	+	2	67124000	67125000	-32.409	4.4793e-09	*	962
2	67169978	67170977	-23.4074	all_CpG_DMR_97709	+	2	67170000	67171000	-14.71	0.00114056	*	977
2	67638985	67639982	-28.8938	all_CpG_DMR_97783	+	2	67639000	67640000	-12.9856	0.000235717	*	982
2	67651966	67652958	-16.1486	all_CpG_DMR_97784	+	2	67652000	67653000	-15.1869	6.40579e-10	*	958
2	67666960	67667960	-18.0269	all_CpG_DMR_97786	+	2	67667000	67668000	-10.5283	1.12752e-08	*	960
2	68563951	68564950	-16.385	all_CpG_DMR_97910	+	2	68564000	68565000	-12.8659	2.14904e-07	*	950
2	68636962	68637961	-10.0655	all_CpG_DMR_97915	+	2	68637000	68638000	-16.1838	0	*	961
2	68684972	68685971	-31.01	all_CpG_DMR_97920	+	2	68685000	68686000	-12.4906	0.00120391	*	971
2	68691976	68692974	-57.6389	all_CpG_DMR_97921	+	2	68692000	68693000	-66.25	0	*	974
2	70035897	70036930	-10.9587	all_CpG_DMR_98072	+	2	70036000	70037000	-18.1705	7.9e-15	*	930
2	71465996	71466995	-13.1187	all_CpG_DMR_98233	+	2	71466000	71467000	-14.4968	4.4075e-12	*	995
2	71475984	71476981	-42.2554	all_CpG_DMR_98235	+	2	71476000	71477000	-34.1563	0	*	981
2	71483039	71484038	-22.6364	all_CpG_DMR_98238	+	2	71483000	71484000	-13.9091	2.38026e-07	*	961
2	71796063	71797060	-15.6462	all_CpG_DMR_98267	+	2	71796000	71797000	-24.524	0	*	937
2	71855063	71856061	-19.3174	all_CpG_DMR_98276	+	2	71855000	71856000	-18.9283	0	*	937
2	71873097	71874099	-12.8958	all_CpG_DMR_98277	+	2	71873000	71874000	-11.0896	3.2431e-12	*	903
2	71882097	71883088	-14.9998	all_CpG_DMR_98280	+	2	71882000	71883000	-19.5138	2.8529e-11	*	903
2	71931048	71932047	-23.6023	all_CpG_DMR_98286	+	2	71931000	71932000	-15.3692	1.50339e-06	*	952
2	73914039	73915037	-20.7587	all_CpG_DMR_98557	+	2	73914000	73915000	-16.6583	1.14223e-11	*	961
2	73916029	73917028	-12.5196	all_CpG_DMR_98558	+	2	73916000	73917000	-10.4144	1.2991e-06	*	971
2	73919028	73920027	-11.6325	all_CpG_DMR_98560	+	2	73919000	73920000	-14.9269	2.169e-13	*	972
2	73935057	73936053	-32.7489	all_CpG_DMR_98564	+	2	73935000	73936000	-21.0315	5.25744e-06	*	943
2	74057965	74058962	-12.8002	all_CpG_DMR_98589	+	2	74058000	74059000	-19.4641	1.47731e-08	*	962
2	74233973	74234973	-13.0627	all_CpG_DMR_98630	+	2	74234000	74235000	-16.4347	3.73993e-05	*	973
2	74237976	74238977	-12.148	all_CpG_DMR_98632	+	2	74238000	74239000	-12.4069	2.11261e-06	*	977
2	74287978	74288991	-25.5869	all_CpG_DMR_98640	+	2	74288000	74289000	-13.4182	0.00744121	*	991
2	74289981	74290980	-10.6641	all_CpG_DMR_98641	+	2	74290000	74291000	-14.8124	1.53019e-09	*	980
2	74605062	74606061	-12.6236	all_CpG_DMR_98679	+	2	74605000	74606000	-33.5904	0	*	938
2	74616053	74617054	-14.5723	all_CpG_DMR_98680	+	2	74616000	74617000	-24.5413	5.15e-14	*	947
2	74627047	74628043	-13.5937	all_CpG_DMR_98683	+	2	74627000	74628000	-19.7992	8.3735e-12	*	953
2	74985972	74986977	-43.2057	all_CpG_DMR_98738	+	2	74986000	74987000	-38.0413	0	*	977
2	75612942	75613940	-18.0946	all_CpG_DMR_98821	+	2	75613000	75614000	-12.3156	0.00154895	*	940
2	75614935	75615927	-24.3363	all_CpG_DMR_98822	+	2	75615000	75616000	-12.1345	0.00902166	*	927
2	75665054	75666053	-18.5738	all_CpG_DMR_98834	+	2	75665000	75666000	-17.2406	5.30234e-10	*	946
2	75669054	75670054	-26.0867	all_CpG_DMR_98835	+	2	75669000	75670000	-14.3155	2.67489e-11	*	946
2	75675027	75676027	-11.9533	all_CpG_DMR_98836	+	2	75675000	75676000	-15.1062	9.64352e-09	*	973
2	75703011	75704010	-19.632	all_CpG_DMR_98839	+	2	75703000	75704000	-14.0076	5.29919e-10	*	989
2	75709005	75710004	-19.7569	all_CpG_DMR_98843	+	2	75709000	75710000	-15.7074	8.638e-06	*	995
2	75744952	75745956	-14.2003	all_CpG_DMR_98851	+	2	75745000	75746000	-14.4703	1.62539e-07	*	956
2	75745957	75746955	-11.8735	all_CpG_DMR_98852	+	2	75746000	75747000	-11.5273	3.64869e-05	*	955
2	75817040	75818040	-15.136	all_CpG_DMR_98864	+	2	75817000	75818000	-14.0619	1.29557e-06	*	960
2	75910024	75911027	-29.4178	all_CpG_DMR_98882	+	2	75910000	75911000	-42.4369	0	*	976
2	75912017	75913017	-39.3433	all_CpG_DMR_98884	+	2	75912000	75913000	-49.581	0	*	983
2	75913018	75914020	-39.267	all_CpG_DMR_98885	+	2	75913000	75914000	-20.2095	2.48866e-07	*	982
2	75915025	75916022	-13.2081	all_CpG_DMR_98886	+	2	75915000	75916000	-26.0907	5.7902e-11	*	975
2	75922011	75923005	-10.4326	all_CpG_DMR_98888	+	2	75922000	75923000	-18.6126	9.1e-15	*	989
2	76054915	76055916	-24.5574	all_CpG_DMR_98914	+	2	76055000	76056000	-20.1249	8.75749e-09	*	916
2	76724085	76725082	-16.6893	all_CpG_DMR_99006	+	2	76724000	76725000	-21.3298	0	*	915
2	76979025	76980024	-18.3856	all_CpG_DMR_99039	+	2	76979000	76980000	-51.4103	0	*	975
2	76986048	76987047	-13.3997	all_CpG_DMR_99041	+	2	76986000	76987000	-20.0206	0	*	952
2	77023070	77024052	-19.591	all_CpG_DMR_99045	+	2	77023000	77024000	-14.2524	0	*	930
2	79230088	79231087	-28.1106	all_CpG_DMR_99243	+	2	79230000	79231000	-27.8012	9.01875e-11	*	912
2	79233088	79234087	-38.9698	all_CpG_DMR_99245	+	2	79233000	79234000	-44.1317	5.18e-14	*	912
2	79320064	79321063	-23.5669	all_CpG_DMR_99252	+	2	79320000	79321000	-13.0821	0.00115051	*	936
2	79659971	79660971	-13.9358	all_CpG_DMR_99281	+	2	79660000	79661000	-16.4753	2.4807e-06	*	971
2	79683078	79684076	-11.9097	all_CpG_DMR_99286	+	2	79683000	79684000	-14.3566	1.6132e-12	*	922
2	79719074	79720074	-10.2521	all_CpG_DMR_99289	+	2	79719000	79720000	-13.6778	0.000615038	*	926
2	80552949	80553948	-12.2444	all_CpG_DMR_99384	+	2	80553000	80554000	-11.4919	7.7191e-09	*	948
2	80781914	80782914	-12.9608	all_CpG_DMR_99413	+	2	80782000	80783000	-12.8669	0.00135114	*	914
2	80807964	80808963	-31.3725	all_CpG_DMR_99419	+	2	80808000	80809000	-13.9361	0.00312291	*	963
2	80947096	80948095	17.3473	all_CpG_DMR_99446	+	2	80947000	80948000	28.9604	8.21813e-06	*	904
2	80996967	80997966	-22.4987	all_CpG_DMR_99449	+	2	80997000	80998000	-28.9473	0	*	966
2	81355039	81356029	-13.1926	all_CpG_DMR_99497	+	2	81355000	81356000	-13.4763	1.04585e-06	*	961
2	81470024	81471022	-14.5029	all_CpG_DMR_99513	+	2	81470000	81471000	-14.5802	3.16266e-05	*	976
2	81471023	81472022	-13.7616	all_CpG_DMR_99514	+	2	81471000	81472000	-18.317	8.11211e-06	*	977
2	81472023	81473022	-28.5281	all_CpG_DMR_99515	+	2	81472000	81473000	-14.802	0.000106154	*	977
2	81654022	81655018	-15.8162	all_CpG_DMR_99537	+	2	81654000	81655000	-17.7677	1.02932e-09	*	978
2	81669010	81670001	-25.9867	all_CpG_DMR_99541	+	2	81669000	81670000	-17.8652	3.46332e-07	*	990
2	82068935	82069941	-12.3288	all_CpG_DMR_99587	+	2	82069000	82070000	-18.0117	6.4e-15	*	941
2	82168931	82169930	-23.2345	all_CpG_DMR_99599	+	2	82169000	82170000	-16.3192	1.45966e-05	*	930
2	83550075	83551087	-35.1282	all_CpG_DMR_99745	+	2	83550000	83551000	-20.2924	3.27484e-06	*	925
2	83632024	83633023	-13.6706	all_CpG_DMR_99760	+	2	83632000	83633000	-10.2919	0.000356801	*	976
2	83694051	83695051	-20.3511	all_CpG_DMR_99766	+	2	83694000	83695000	-17.3304	5.79871e-10	*	949
2	85501987	85502987	-23.2873	all_CpG_DMR_99921	+	2	85502000	85503000	-16.1463	0.000107282	*	987
2	86135975	86136975	-10.2112	all_CpG_DMR_99983	+	2	86136000	86137000	-12.2275	1.32526e-05	*	975
2	87267904	87268903	-11.512	all_CpG_DMR_100104	+	2	87268000	87269000	-29.2621	0	*	903
2	87304993	87305998	-19.2417	all_CpG_DMR_100114	+	2	87305000	87306000	-11.3022	2.503e-13	*	998
2	88058997	88059995	-41.073	all_CpG_DMR_100182	+	2	88059000	88060000	-27.2637	1.92068e-05	*	995
2	89780906	89781906	-13.4708	all_CpG_DMR_100270	+	2	89781000	89782000	-29.9785	1.664e-13	*	906
2	89787908	89788908	-20.0831	all_CpG_DMR_100273	+	2	89788000	89789000	-10.5039	0.000190342	*	908
2	90117923	90118921	-43.0417	all_CpG_DMR_100302	+	2	90118000	90119000	-13.0417	2.80513e-05	*	921
2	90246936	90247930	-23.3728	all_CpG_DMR_100311	+	2	90247000	90248000	-23.0978	0.000838608	*	930
2	90247931	90248965	-12.759	all_CpG_DMR_100312	+	2	90248000	90249000	-20.7295	0	*	965
2	90253966	90254966	-38.0952	all_CpG_DMR_100313	+	2	90254000	90255000	-50.8667	0	*	966
2	90256967	90257965	-13.3111	all_CpG_DMR_100315	+	2	90257000	90258000	-15.3522	4.12429e-11	*	965
2	91564046	91565043	-22.9988	all_CpG_DMR_100498	+	2	91564000	91565000	-34.9833	0	*	954
2	91801998	91803012	-25.4083	all_CpG_DMR_100530	+	2	91802000	91803000	-21.9266	6.17387e-06	*	1000
2	91815013	91816010	-12.8723	all_CpG_DMR_100532	+	2	91815000	91816000	-12.2543	2.08332e-09	*	987
2	91851960	91852959	-15.665	all_CpG_DMR_100539	+	2	91852000	91853000	-10.5521	1.13329e-10	*	959
2	91913961	91914960	-18.5611	all_CpG_DMR_100543	+	2	91914000	91915000	-48.3757	0	*	960
2	91966016	91967017	-20.3289	all_CpG_DMR_100546	+	2	91966000	91967000	-23.2721	0	*	984
2	92267044	92268043	-11.565	all_CpG_DMR_100565	+	2	92267000	92268000	-11.6627	1.45718e-11	*	956
2	92338079	92339078	-13.0525	all_CpG_DMR_100569	+	2	92338000	92339000	-21.8065	0	*	921
2	92492076	92493075	-13.6208	all_CpG_DMR_100580	+	2	92492000	92493000	-14.5829	1.28078e-10	*	924
2	93092952	93093951	-25.1701	all_CpG_DMR_100644	+	2	93093000	93094000	-51.9786	0	*	951
2	96515069	96516066	-26.0951	all_CpG_DMR_101099	+	2	96515000	96516000	-24.5511	4e-16	*	931
2	99277060	99278055	-16.3549	all_CpG_DMR_101431	+	2	99277000	99278000	-19.1391	1.49545e-06	*	940
2	103176047	103177045	-10.8208	all_CpG_DMR_101885	+	2	103176000	103177000	-23.1217	0	*	953
2	103236967	103237966	-14.1479	all_CpG_DMR_101891	+	2	103237000	103238000	-20.0017	1.47066e-08	*	966
2	103316934	103317933	-12.0715	all_CpG_DMR_101901	+	2	103317000	103318000	-10.6476	0.000474335	*	933
2	103576911	103577910	-25.5158	all_CpG_DMR_101917	+	2	103577000	103578000	-20.1092	4.9e-15	*	910
2	103577911	103578905	-17.5257	all_CpG_DMR_101918	+	2	103578000	103579000	-10.3575	0.00016212	*	905
2	103608925	103609918	-47.563	all_CpG_DMR_101921	+	2	103609000	103610000	-23.7008	3.34636e-06	*	918
2	106636976	106637975	-20.0201	all_CpG_DMR_102052	+	2	106637000	106638000	-27.683	0	*	975
2	107037968	107038968	-38.0248	all_CpG_DMR_102104	+	2	107038000	107039000	-10.0411	0.00911296	*	968
2	107220076	107221073	-17.7366	all_CpG_DMR_102116	+	2	107220000	107221000	-43.2178	1.94768e-09	*	924
2	109190930	109191929	-12.5578	all_CpG_DMR_102316	+	2	109191000	109192000	-19.3482	0	*	929
2	109327004	109328005	-12.11	all_CpG_DMR_102324	+	2	109327000	109328000	-13.7073	5.14332e-09	*	996
2	110725075	110726074	-14.959	all_CpG_DMR_102459	+	2	110725000	110726000	-19.0428	2.37e-14	*	925
2	110734064	110735063	-44.0762	all_CpG_DMR_102462	+	2	110734000	110735000	-34.4421	0	*	936
2	110753060	110754057	-55.4299	all_CpG_DMR_102467	+	2	110753000	110754000	-23.0412	6.17091e-06	*	940
2	111579008	111580007	-10.2136	all_CpG_DMR_102591	+	2	111579000	111580000	-14.9759	1.4374e-08	*	992
2	113395916	113396921	-29.0017	all_CpG_DMR_102881	+	2	113396000	113397000	-10.6001	0.000324117	*	921
2	113396922	113397920	-15.996	all_CpG_DMR_102882	+	2	113397000	113398000	-10.4377	0.00400916	*	920
2	113415928	113416929	-14.6889	all_CpG_DMR_102883	+	2	113416000	113417000	-15.7821	3.52333e-07	*	929
2	113438970	113439961	-24.9293	all_CpG_DMR_102888	+	2	113439000	113440000	-14.5219	0.00032451	*	961
2	113758043	113759034	-18.5258	all_CpG_DMR_102934	+	2	113758000	113759000	-10.6398	2.28642e-07	*	957
2	113788048	113789047	-18.2265	all_CpG_DMR_102939	+	2	113788000	113789000	-18.1273	5.54165e-08	*	952
2	113984017	113985016	-12.1158	all_CpG_DMR_102974	+	2	113984000	113985000	-23.5352	0	*	983
2	114304092	114305086	-21.4917	all_CpG_DMR_103020	+	2	114304000	114305000	-16.4391	1.29332e-08	*	908
2	114307088	114308087	-21.0001	all_CpG_DMR_103021	+	2	114307000	114308000	-11.0305	0.000654068	*	912
2	114308088	114309087	-44.3138	all_CpG_DMR_103022	+	2	114308000	114309000	-23.858	3.89661e-06	*	912
2	114323081	114324080	-19.1809	all_CpG_DMR_103025	+	2	114323000	114324000	-10.5473	0.0022335	*	919
2	114325081	114326080	-22.4679	all_CpG_DMR_103026	+	2	114325000	114326000	-25.1565	0	*	919
2	114333088	114334087	-58.2606	all_CpG_DMR_103027	+	2	114333000	114334000	-59.798	0	*	912
2	114334088	114335093	-20.5544	all_CpG_DMR_103028	+	2	114334000	114335000	-13.4023	2.3124e-06	*	912
2	114369068	114370069	-15.3077	all_CpG_DMR_103032	+	2	114369000	114370000	-17.2878	2.40975e-09	*	932
2	114378050	114379049	-15.4575	all_CpG_DMR_103034	+	2	114378000	114379000	-14.5525	3.40623e-06	*	950
2	116723013	116724011	-17.164	all_CpG_DMR_103303	+	2	116723000	116724000	-21.8356	1.9e-15	*	987
2	117808984	117809983	-11.6889	all_CpG_DMR_103378	+	2	117809000	117810000	-16.0393	5e-15	*	983
2	117836923	117837920	-15.2557	all_CpG_DMR_103382	+	2	117837000	117838000	-16.4332	0	*	920
2	117838918	117839917	-18.0184	all_CpG_DMR_103383	+	2	117839000	117840000	-25.4793	0	*	917
2	119942089	119943089	-13.8477	all_CpG_DMR_103513	+	2	119942000	119943000	-12.9594	0	*	911
2	120005042	120006061	-10.8193	all_CpG_DMR_103518	+	2	120005000	120006000	-10.4797	0	*	958
2	120088064	120089063	-16.2052	all_CpG_DMR_103523	+	2	120088000	120089000	-14.5421	2e-16	*	936
2	120089064	120090056	-13.5176	all_CpG_DMR_103524	+	2	120089000	120090000	-14.2576	1.14031e-09	*	936
2	122281099	122282098	-12.259	all_CpG_DMR_103666	+	2	122281000	122282000	-13.2699	0	*	901
2	123076957	123077953	-26.8849	all_CpG_DMR_103745	+	2	123077000	123078000	-16.1353	8.6418e-11	*	953
2	126818914	126819911	-15.1541	all_CpG_DMR_103949	+	2	126819000	126820000	-16.5513	3.593e-13	*	911
2	126819915	126820914	-27.1587	all_CpG_DMR_103950	+	2	126820000	126821000	-34.3607	2.2192e-08	*	914
2	127357094	127358092	-41.2671	all_CpG_DMR_103986	+	2	127357000	127358000	-40.2404	0	*	906
2	128141948	128142955	-15.5693	all_CpG_DMR_104012	+	2	128142000	128143000	-10.5703	1.38164e-06	*	955
2	128431953	128432952	-13.3485	all_CpG_DMR_104029	+	2	128432000	128433000	-11.0019	0	*	952
2	130665934	130666933	-13.4708	all_CpG_DMR_104110	+	2	130666000	130667000	-14.9564	0	*	933
2	131924024	131925023	-11.8081	all_CpG_DMR_104153	+	2	131924000	131925000	-10.3163	2.00559e-11	*	976
3	1446950	1447948	-20.2348	all_CpG_DMR_151542	+	3	1447000	1448000	-11.6551	8.53949e-05	*	948
3	1673975	1674963	-12.2873	all_CpG_DMR_151572	+	3	1674000	1675000	-11.6781	0.00578607	*	963
3	4340944	4341949	-23.7005	all_CpG_DMR_151897	+	3	4341000	4342000	-30.481	0	*	949
3	4357020	4358014	-25.1674	all_CpG_DMR_151898	+	3	4357000	4358000	-18.009	1.96359e-06	*	980
3	4382039	4383041	-16.4673	all_CpG_DMR_151903	+	3	4382000	4383000	-22.6066	5.53522e-08	*	961
3	5297005	5298003	-15.2762	all_CpG_DMR_152016	+	3	5297000	5298000	-18.7408	1.18751e-10	*	995
3	5343000	5343994	-11.0009	all_CpG_DMR_152020	+	3	5343000	5344000	-13.9744	7.45551e-09	*	994
3	5346001	5347000	-20.6696	all_CpG_DMR_152021	+	3	5346000	5347000	-29.8525	2.67883e-08	*	999
3	5347001	5348000	-12.074	all_CpG_DMR_152022	+	3	5347000	5348000	-12.8215	2.63823e-05	*	999
3	5381942	5382941	-19.855	all_CpG_DMR_152031	+	3	5382000	5383000	-29.8682	0	*	941
3	5385932	5386932	-28.8929	all_CpG_DMR_152033	+	3	5386000	5387000	-41.7831	0	*	932
3	5422084	5423089	-46.4172	all_CpG_DMR_152042	+	3	5422000	5423000	-22.9732	4.59702e-09	*	916
3	5578086	5579085	-16.3706	all_CpG_DMR_152069	+	3	5578000	5579000	-14.4107	3.30424e-07	*	914
3	5610026	5611025	-12.6076	all_CpG_DMR_152071	+	3	5610000	5611000	-10.3316	8.09537e-05	*	974
3	5634924	5635934	-23.7983	all_CpG_DMR_152077	+	3	5635000	5636000	-37.38	0	*	934
3	5638931	5639930	-21.8822	all_CpG_DMR_152078	+	3	5639000	5640000	-17.963	9.98926e-06	*	930
3	5644928	5645929	-11.3449	all_CpG_DMR_152080	+	3	5645000	5646000	-31.2877	6.4e-15	*	929
3	5656913	5657911	-36.0448	all_CpG_DMR_152082	+	3	5657000	5658000	-25.6008	3.56155e-11	*	911
3	11742925	11743928	-31.6634	all_CpG_DMR_152581	+	3	11743000	11744000	-29.4306	2.03922e-07	*	928
3	13439035	13440029	-18.2253	all_CpG_DMR_152718	+	3	13439000	13440000	-25.4634	0	*	965
3	13528916	13529915	-11.9089	all_CpG_DMR_152738	+	3	13529000	13530000	-41.3105	0	*	915
3	13532915	13533910	-25.6362	all_CpG_DMR_152739	+	3	13533000	13534000	-13.702	6.92811e-10	*	910
3	13553077	13554074	-30.021	all_CpG_DMR_152750	+	3	13553000	13554000	-10.5852	2.2342e-06	*	923
3	13768088	13769092	-32.1075	all_CpG_DMR_152774	+	3	13768000	13769000	-11.3465	3.53452e-06	*	912
3	15998927	15999925	-11.6721	all_CpG_DMR_152858	+	3	15999000	16000000	-16.7296	0	*	925
3	18354907	18355906	-11.9138	all_CpG_DMR_152969	+	3	18355000	18356000	-22.3805	5.96175e-08	*	906
3	20450926	20451925	-11.1727	all_CpG_DMR_153148	+	3	20451000	20452000	-14.7956	1.01639e-11	*	925
3	23370987	23371986	-11.1767	all_CpG_DMR_153357	+	3	23371000	23372000	-11.1913	7.40277e-07	*	986
3	24365969	24366968	-54.6177	all_CpG_DMR_153449	+	3	24366000	24367000	-38.0929	2.59e-14	*	968
3	24950012	24951010	14.56	all_CpG_DMR_153523	+	3	24950000	24951000	11.5596	1.90422e-05	*	988
3	26777983	26778979	-20.2606	all_CpG_DMR_153712	+	3	26778000	26779000	-28.2315	0	*	979
3	29720083	29721082	-12.3506	all_CpG_DMR_153966	+	3	29720000	29721000	-15.7646	0	*	917
3	29781992	29782965	-18.1858	all_CpG_DMR_153972	+	3	29782000	29783000	-10.2269	7.96907e-06	*	965
3	29789921	29790912	-14.6387	all_CpG_DMR_153973	+	3	29790000	29791000	-15.3593	4.27124e-08	*	912
3	29895998	29896997	-29.8244	all_CpG_DMR_153983	+	3	29896000	29897000	-21.0102	0	*	997
3	29906008	29907008	-16.3825	all_CpG_DMR_153984	+	3	29906000	29907000	-20.1757	0	*	992
3	29909993	29910987	-11.4628	all_CpG_DMR_153985	+	3	29910000	29911000	-22.5188	0	*	987
3	29911983	29912980	-16.0788	all_CpG_DMR_153986	+	3	29912000	29913000	-17.7746	0	*	980
3	29913981	29914981	-10.6157	all_CpG_DMR_153988	+	3	29914000	29915000	-15.1417	2.8e-15	*	981
3	30004967	30005966	-16.8378	all_CpG_DMR_153996	+	3	30005000	30006000	-18.4938	1.13474e-11	*	966
3	30011986	30012988	-35.1233	all_CpG_DMR_153999	+	3	30012000	30013000	-12.8603	0.000557274	*	988
3	30941988	30942991	-31.0532	all_CpG_DMR_154057	+	3	30942000	30943000	-33.3933	0	*	991
3	31691950	31692922	-12.7333	all_CpG_DMR_154114	+	3	31692000	31693000	-15.3451	0	*	922
3	31969020	31970019	-14.0688	all_CpG_DMR_154128	+	3	31969000	31970000	-12.4244	1.81271e-09	*	980
3	31993046	31994045	-13.7427	all_CpG_DMR_154131	+	3	31993000	31994000	-11.2054	0.000919963	*	954
3	32074010	32075009	-20.4352	all_CpG_DMR_154138	+	3	32074000	32075000	-14.9313	2.66433e-06	*	990
3	32155018	32156004	-40.4439	all_CpG_DMR_154148	+	3	32155000	32156000	-24.6837	0	*	982
3	32364018	32365017	-17.1061	all_CpG_DMR_154170	+	3	32364000	32365000	-17.8611	0.00018704	*	982
3	32395002	32396008	-13.9073	all_CpG_DMR_154175	+	3	32395000	32396000	-28.9471	0	*	998
3	32434989	32435989	-13.5592	all_CpG_DMR_154181	+	3	32435000	32436000	-15.1844	3.9069e-08	*	989
3	32699073	32700088	-12.6732	all_CpG_DMR_154208	+	3	32699000	32700000	-11.9766	0	*	927
3	33869079	33870079	-10.1554	all_CpG_DMR_154284	+	3	33869000	33870000	-25.9328	1.21e-14	*	921
3	34152963	34153952	-26.144	all_CpG_DMR_154307	+	3	34153000	34154000	-12.2103	6.3096e-07	*	952
3	34174938	34175935	-10.003	all_CpG_DMR_154311	+	3	34175000	34176000	-10.7732	0.000343343	*	935
3	35613083	35614082	-24.4146	all_CpG_DMR_154439	+	3	35613000	35614000	-10.7094	7.44721e-05	*	917
3	36234080	36235080	-22.8618	all_CpG_DMR_154507	+	3	36234000	36235000	-13.1714	1.00893e-09	*	920
3	36782939	36783914	-29.7893	all_CpG_DMR_154588	+	3	36783000	36784000	-35.368	0	*	914
3	36784903	36785904	-11.5486	all_CpG_DMR_154589	+	3	36785000	36786000	-21.9348	1.714e-13	*	904
3	36797046	36798030	-27.8846	all_CpG_DMR_154592	+	3	36797000	36798000	-25.3176	0.000276191	*	954
3	36842053	36843057	-17.411	all_CpG_DMR_154602	+	3	36842000	36843000	-18.261	3.30073e-06	*	947
3	36909926	36910925	-31.1493	all_CpG_DMR_154611	+	3	36910000	36911000	-24.1457	5.65459e-07	*	925
3	36918927	36919926	-18.9257	all_CpG_DMR_154617	+	3	36919000	36920000	-18.0965	5.90672e-10	*	926
3	36930904	36931900	-17.4816	all_CpG_DMR_154619	+	3	36931000	36932000	-24.26	0	*	900
3	37006975	37007974	-11.6787	all_CpG_DMR_154634	+	3	37007000	37008000	-19.6991	0	*	974
3	37284099	37285098	-17.214	all_CpG_DMR_154683	+	3	37284000	37285000	-22.1821	5.306e-13	*	901
3	39348926	39349925	-18.1097	all_CpG_DMR_154937	+	3	39349000	39350000	-12.5481	0.000168114	*	925
3	41157925	41158946	-17.6543	all_CpG_DMR_155197	+	3	41158000	41159000	-27.2649	0	*	946
3	41595043	41596042	-23.964	all_CpG_DMR_155261	+	3	41595000	41596000	-18.2523	3.02044e-11	*	957
3	45929905	45930901	-24.4088	all_CpG_DMR_155745	+	3	45930000	45931000	-51.267	0	*	901
3	47238945	47239943	-21.4798	all_CpG_DMR_155901	+	3	47239000	47240000	-25.5136	2.66704e-06	*	943
3	47245939	47246938	-15.9236	all_CpG_DMR_155902	+	3	47246000	47247000	-13.6458	0.00986813	*	938
3	48330014	48331011	-21.4689	all_CpG_DMR_156004	+	3	48330000	48331000	-28.7803	1.83349e-08	*	986
3	48741931	48742930	-16.8482	all_CpG_DMR_156051	+	3	48742000	48743000	-23.6963	0	*	930
3	48831962	48832961	40.1307	all_CpG_DMR_156059	+	3	48832000	48833000	20.8519	0.000696379	*	961
3	48969076	48970075	-10.9245	all_CpG_DMR_156076	+	3	48969000	48970000	-12.7467	4.51388e-06	*	924
3	49046042	49047042	-33.667	all_CpG_DMR_156084	+	3	49046000	49047000	-31.0859	3.23689e-121	*	958
3	49142979	49143978	-12.4857	all_CpG_DMR_156095	+	3	49143000	49144000	-16.9469	1.20107e-06	*	978
3	49155993	49156995	-20.3126	all_CpG_DMR_156098	+	3	49156000	49157000	-13.681	7.28851e-05	*	995
3	49207027	49208022	-17.4695	all_CpG_DMR_156100	+	3	49207000	49208000	-31.1295	1.73094e-06	*	973
3	49210023	49211023	-17.2993	all_CpG_DMR_156101	+	3	49210000	49211000	-12.3643	5.88203e-06	*	977
3	49251986	49252989	-10.8375	all_CpG_DMR_156104	+	3	49252000	49253000	-23.8353	0	*	989
3	49296011	49297010	-11.6732	all_CpG_DMR_156111	+	3	49296000	49297000	-10.0219	0.00208375	*	989
3	50273061	50274060	-14.9665	all_CpG_DMR_156206	+	3	50273000	50274000	-10.6137	0.000304309	*	939
3	53838006	53839005	-17.571	all_CpG_DMR_156506	+	3	53838000	53839000	-15.4469	9.33235e-08	*	994
3	53932007	53933022	-24.8325	all_CpG_DMR_156509	+	3	53932000	53933000	-25.0442	1.365e-13	*	993
3	53966003	53967002	-11.8939	all_CpG_DMR_156514	+	3	53966000	53967000	-15.8336	0	*	997
3	54939010	54940010	-13.5303	all_CpG_DMR_156625	+	3	54939000	54940000	-19.6853	5.07081e-09	*	990
3	54946014	54946994	-11.2765	all_CpG_DMR_156627	+	3	54946000	54947000	-14.3639	1.74635e-05	*	980
3	54959014	54960020	-13.5028	all_CpG_DMR_156631	+	3	54959000	54960000	-14.9732	5.3137e-12	*	986
3	56180908	56181906	-26.137	all_CpG_DMR_156815	+	3	56181000	56182000	-18.2402	4.02708e-10	*	906
3	56232941	56233940	-12.666	all_CpG_DMR_156823	+	3	56233000	56234000	-26.184	0	*	940
3	58867955	58868954	-19.7246	all_CpG_DMR_157154	+	3	58868000	58869000	-13.5939	3.2742e-05	*	954
3	62049083	62050084	-23.5391	all_CpG_DMR_157398	+	3	62049000	62050000	-24.2593	1.63269e-08	*	917
3	62193916	62194922	-15.3315	all_CpG_DMR_157415	+	3	62194000	62195000	-10.4871	0.000196645	*	922
3	62239912	62240910	-49.0649	all_CpG_DMR_157423	+	3	62240000	62241000	-35.9595	0	*	910
3	65180990	65181989	-26.5364	all_CpG_DMR_157770	+	3	65181000	65182000	-11.4929	0.00043681	*	989
3	65195984	65196983	-11.687	all_CpG_DMR_157772	+	3	65196000	65197000	-11.8802	8.25376e-05	*	983
3	65200983	65201975	-11.2338	all_CpG_DMR_157775	+	3	65201000	65202000	-15.5765	7.749e-12	*	975
3	65496968	65497974	-40.8	all_CpG_DMR_157817	+	3	65497000	65498000	-39.4491	9.295e-13	*	974
3	66140985	66141984	-16.0637	all_CpG_DMR_157892	+	3	66141000	66142000	-16.4264	5.00745e-08	*	984
3	66145988	66146989	-10.3201	all_CpG_DMR_157894	+	3	66146000	66147000	-11.8798	0.000447077	*	989
3	66616034	66617033	-11.0521	all_CpG_DMR_157939	+	3	66616000	66617000	-13.5334	2e-16	*	966
3	66620032	66621036	-48.1557	all_CpG_DMR_157941	+	3	66620000	66621000	-29.9683	0	*	968
3	66716969	66717967	-21.8313	all_CpG_DMR_157948	+	3	66717000	66718000	-29.0523	2.55019e-10	*	967
3	67842907	67843906	-17.5716	all_CpG_DMR_158087	+	3	67843000	67844000	-15.7259	2.87172e-08	*	906
3	68124946	68125945	-23.1689	all_CpG_DMR_158141	+	3	68125000	68126000	-11.1944	9.06733e-06	*	945
3	68139965	68140964	-13.1865	all_CpG_DMR_158144	+	3	68140000	68141000	-10.8318	1.56366e-05	*	964
3	68169965	68170960	-13.5148	all_CpG_DMR_158151	+	3	68170000	68171000	-13.8207	1.32511e-09	*	960
3	68729960	68730959	-17.8082	all_CpG_DMR_158217	+	3	68730000	68731000	-28.4848	1.64797e-06	*	959
3	68759969	68760977	-54.127	all_CpG_DMR_158223	+	3	68760000	68761000	-22.9008	7.33078e-05	*	977
3	69585959	69586958	-14.6917	all_CpG_DMR_158294	+	3	69586000	69587000	-27.7012	1.2e-15	*	958
3	70071097	70072096	-15.3523	all_CpG_DMR_158366	+	3	70071000	70072000	-20.9366	6.15997e-09	*	903
3	73131024	73132029	-42.6036	all_CpG_DMR_158733	+	3	73131000	73132000	-36.7046	0	*	976
3	73132030	73133022	-37.963	all_CpG_DMR_158734	+	3	73132000	73133000	-30.349	5.12555e-07	*	970
3	74545069	74546068	-20.1876	all_CpG_DMR_158892	+	3	74545000	74546000	-22.2742	2.8583e-06	*	931
3	75416960	75417959	-10.0059	all_CpG_DMR_158968	+	3	75417000	75418000	-14.2671	1.40041e-05	*	959
3	75419955	75420960	-33.0879	all_CpG_DMR_158969	+	3	75420000	75421000	-12.913	4.68844e-08	*	960
3	76275946	76276946	-14.248	all_CpG_DMR_159108	+	3	76276000	76277000	-18.3562	2.71157e-09	*	946
3	76405086	76406085	-31.5282	all_CpG_DMR_159126	+	3	76405000	76406000	-34.5466	5.62481e-10	*	914
3	76488905	76489939	-14.4185	all_CpG_DMR_159140	+	3	76489000	76490000	-19.9292	1.7e-15	*	939
3	76508950	76509949	-20.724	all_CpG_DMR_159146	+	3	76509000	76510000	-21.819	0	*	949
3	76978090	76979089	-22.4582	all_CpG_DMR_159217	+	3	76978000	76979000	-38.9466	0	*	910
3	76994089	76995082	-18.6727	all_CpG_DMR_159220	+	3	76994000	76995000	-12.9323	6.41384e-05	*	911
3	77042033	77043033	-17.732	all_CpG_DMR_159228	+	3	77042000	77043000	-11.1369	0.000273101	*	967
3	77060037	77061034	-27.6316	all_CpG_DMR_159231	+	3	77060000	77061000	-28.174	2.26159e-11	*	963
3	77089016	77090029	-16.8612	all_CpG_DMR_159234	+	3	77089000	77090000	-15.0566	7.10317e-09	*	984
3	77094024	77095023	-34.2174	all_CpG_DMR_159236	+	3	77094000	77095000	-17.2629	0	*	976
3	77144032	77145016	-14.0005	all_CpG_DMR_159245	+	3	77144000	77145000	-20.8544	3.2089e-09	*	968
3	77163985	77164979	-41.704	all_CpG_DMR_159248	+	3	77164000	77165000	-62.7018	0	*	979
3	77171981	77172984	-39.9884	all_CpG_DMR_159249	+	3	77172000	77173000	-10.9564	0.000847838	*	984
3	79141042	79142041	-11.1737	all_CpG_DMR_159480	+	3	79141000	79142000	-20.4865	6.9139e-12	*	958
3	82197038	82198037	-17.9199	all_CpG_DMR_159842	+	3	82197000	82198000	-17.9946	2e-16	*	962
3	82510037	82511043	-15.4386	all_CpG_DMR_159874	+	3	82510000	82511000	-16.5144	9.10566e-10	*	963
3	82518044	82519046	-19.3956	all_CpG_DMR_159875	+	3	82518000	82519000	-12.994	0.000704901	*	956
3	82695077	82696074	-10.8224	all_CpG_DMR_159905	+	3	82695000	82696000	-30.2804	0	*	923
3	82728084	82729088	-37.5899	all_CpG_DMR_159908	+	3	82728000	82729000	-52.2276	0	*	916
3	84265061	84266062	-18.6111	all_CpG_DMR_160114	+	3	84265000	84266000	-46.9531	1.22692e-11	*	939
3	84274063	84275063	-10.6218	all_CpG_DMR_160115	+	3	84274000	84275000	-10.7036	1.21869e-05	*	937
3	85216996	85217992	-15.8436	all_CpG_DMR_160190	+	3	85217000	85218000	-10.7758	6.75454e-05	*	992
3	85953908	85954907	-28.8025	all_CpG_DMR_160292	+	3	85954000	85955000	-23.3379	0	*	907
3	85959907	85960905	-22.3488	all_CpG_DMR_160294	+	3	85960000	85961000	-27.2153	0	*	905
3	86999971	87000970	-11.8455	all_CpG_DMR_160440	+	3	87000000	87001000	-12.1822	4.41529e-08	*	970
3	87028986	87029987	-11.3424	all_CpG_DMR_160441	+	3	87029000	87030000	-11.0217	0	*	987
3	88036082	88037097	-12.4923	all_CpG_DMR_160560	+	3	88036000	88037000	-12.9133	2.6e-15	*	918
3	88398952	88399952	-10.0178	all_CpG_DMR_160601	+	3	88399000	88400000	-27.0275	0	*	952
3	88407945	88408950	-10.3176	all_CpG_DMR_160602	+	3	88408000	88409000	-16.0105	1e-16	*	950
3	90642026	90643029	-22.8361	all_CpG_DMR_160856	+	3	90642000	90643000	-14.1083	0.00404125	*	974
3	90675089	90676096	-14.1446	all_CpG_DMR_160864	+	3	90675000	90676000	-17.4838	1.3e-14	*	911
3	91102998	91103997	-11.8025	all_CpG_DMR_160943	+	3	91103000	91104000	-20.0497	1.01245e-09	*	997
3	91145985	91146984	-11.9091	all_CpG_DMR_160948	+	3	91146000	91147000	-19.4513	2.97797e-11	*	984
3	91151995	91152994	-19.3776	all_CpG_DMR_160950	+	3	91152000	91153000	-17.0722	6.70081e-08	*	994
3	92419090	92420089	-11.8233	all_CpG_DMR_161089	+	3	92419000	92420000	-20.9556	0	*	910
3	92622033	92623033	-11.1643	all_CpG_DMR_161114	+	3	92622000	92623000	-11.3914	4.08886e-07	*	967
3	97269029	97270033	-35.3687	all_CpG_DMR_161592	+	3	97269000	97270000	-53.7142	0	*	971
3	97290033	97291105	-36.7925	all_CpG_DMR_161595	+	3	97290000	97291000	-54.2518	0	*	967
3	97471028	97472027	-21.0311	all_CpG_DMR_161627	+	3	97471000	97472000	-21.7173	0	*	972
3	97472028	97473022	-24.7958	all_CpG_DMR_161628	+	3	97472000	97473000	-32.5464	1.31733e-09	*	972
3	97475022	97476023	-11.1601	all_CpG_DMR_161630	+	3	97475000	97476000	-28.4842	0	*	978
3	97713029	97714038	-21.6829	all_CpG_DMR_161667	+	3	97713000	97714000	-14.2562	0.00585157	*	971
3	97755034	97756034	-15.8252	all_CpG_DMR_161671	+	3	97755000	97756000	-11.5879	0.00105788	*	966
3	97806030	97807023	-18.2858	all_CpG_DMR_161676	+	3	97806000	97807000	-12.4919	1.30762e-07	*	970
3	98147016	98148015	-22.8082	all_CpG_DMR_161714	+	3	98147000	98148000	-44.8211	0	*	984
3	100589908	100590906	-12.0443	all_CpG_DMR_161911	+	3	100590000	100591000	-10.3282	8.03838e-06	*	906
3	100668902	100669901	-14.4743	all_CpG_DMR_161917	+	3	100669000	100670000	-13.9254	0	*	901
3	100669902	100670903	-13.9866	all_CpG_DMR_161918	+	3	100670000	100671000	-10.3394	1.04478e-06	*	903
3	100683936	100684921	-18.1642	all_CpG_DMR_161921	+	3	100684000	100685000	-24.1625	8.14e-14	*	921
3	100684922	100685921	-10.3385	all_CpG_DMR_161922	+	3	100685000	100686000	-11.0729	0	*	921
3	100691921	100692922	-38.7629	all_CpG_DMR_161923	+	3	100692000	100693000	-29.6615	0	*	922
3	100695943	100696944	-11.8927	all_CpG_DMR_161925	+	3	100696000	100697000	-15.4181	2e-16	*	944
3	100699947	100700946	-20.1771	all_CpG_DMR_161927	+	3	100700000	100701000	-14.423	0	*	946
3	100706955	100707959	-40.0881	all_CpG_DMR_161929	+	3	100707000	100708000	-19.5721	5.16314e-10	*	959
3	100711964	100712965	-14.3402	all_CpG_DMR_161931	+	3	100712000	100713000	-10.3349	8.21954e-10	*	965
3	100717986	100718996	-11.593	all_CpG_DMR_161934	+	3	100718000	100719000	-28.6072	0	*	996
3	100906956	100907951	-13.6234	all_CpG_DMR_161956	+	3	100907000	100908000	-22.028	1.35987e-08	*	951
3	103370924	103371923	-14.2988	all_CpG_DMR_162170	+	3	103371000	103372000	-11.8924	5.52418e-05	*	923
3	103465979	103466979	-12.0585	all_CpG_DMR_162186	+	3	103466000	103467000	-19.5307	0	*	979
3	103494003	103494996	-13.5057	all_CpG_DMR_162189	+	3	103494000	103495000	-13.5388	0	*	993
3	103501012	103502011	-13.0959	all_CpG_DMR_162193	+	3	103501000	103502000	-15.1712	0	*	988
3	103523027	103524026	-11.74	all_CpG_DMR_162196	+	3	103523000	103524000	-13.8852	1e-16	*	973
3	103551019	103552018	-48.1599	all_CpG_DMR_162201	+	3	103551000	103552000	-26.6893	0	*	981
3	115195016	115196016	-22.0178	all_CpG_DMR_163136	+	3	115195000	115196000	-15.0623	1.8347e-09	*	984
3	115232926	115233918	-17.1199	all_CpG_DMR_163140	+	3	115233000	115234000	-11.7339	4.91e-14	*	918
3	115237918	115238909	-14.0489	all_CpG_DMR_163141	+	3	115238000	115239000	-14.5779	0	*	909
3	115264922	115265922	-10.5532	all_CpG_DMR_163145	+	3	115265000	115266000	-15.9365	4.71e-14	*	922
3	115917086	115918085	-38.4593	all_CpG_DMR_163178	+	3	115917000	115918000	-51.4135	0	*	914
3	119788036	119789035	-10.4858	all_CpG_DMR_163370	+	3	119788000	119789000	-15.2248	0	*	964
3	119834953	119835951	-10.9458	all_CpG_DMR_163373	+	3	119835000	119836000	-15.9864	1e-16	*	951
3	119850967	119851966	-13.1066	all_CpG_DMR_163376	+	3	119851000	119852000	-14.5629	0	*	966
4	2034032	2035031	-11.336	all_CpG_DMR_163746	+	4	2034000	2035000	-19.019	1.43986e-10	*	968
4	3002073	3003094	-49.8178	all_CpG_DMR_163969	+	4	3002000	3003000	-32.022	6.061e-13	*	927
4	4266015	4267012	-22.4862	all_CpG_DMR_164270	+	4	4266000	4267000	-33.2937	0	*	985
4	7112096	7113094	-16.3927	all_CpG_DMR_164705	+	4	7112000	7113000	-14.3754	4.95029e-06	*	904
4	14604076	14605073	-10.706	all_CpG_DMR_165772	+	4	14604000	14605000	-10.7969	6.11956e-05	*	924
4	15006915	15007914	-10.1813	all_CpG_DMR_165845	+	4	15007000	15008000	-15.8617	3.57e-14	*	914
4	15007915	15008914	-15.5477	all_CpG_DMR_165846	+	4	15008000	15009000	-18.0895	3.2e-14	*	914
4	15371018	15371958	-10.689	all_CpG_DMR_165896	+	4	15371000	15372000	-13.7987	0	*	940
4	15419008	15420007	-11.0067	all_CpG_DMR_165901	+	4	15419000	15420000	-10.6567	2.62133e-05	*	992
4	15432004	15433003	-17.1307	all_CpG_DMR_165903	+	4	15432000	15433000	-10.8584	0.000189887	*	996
4	16735910	16736909	-18.7533	all_CpG_DMR_166060	+	4	16736000	16737000	-13.5539	0.00306	*	909
4	17799077	17800070	-19.9346	all_CpG_DMR_166180	+	4	17799000	17800000	-27.9536	5.15843e-06	*	923
4	18861045	18862042	-14.8367	all_CpG_DMR_166315	+	4	18861000	18862000	-12.2389	3.41359e-06	*	955
4	18886075	18887074	-20.881	all_CpG_DMR_166320	+	4	18886000	18887000	-22.0229	0.000626153	*	925
4	19053098	19054096	-27.347	all_CpG_DMR_166335	+	4	19053000	19054000	-34.7469	0	*	902
4	19174039	19175037	-12.7448	all_CpG_DMR_166340	+	4	19174000	19175000	-12.3815	0.00035801	*	961
4	19175038	19176037	-17.3444	all_CpG_DMR_166341	+	4	19175000	19176000	-19.1709	3.5069e-12	*	962
4	19237064	19238061	-25.017	all_CpG_DMR_166353	+	4	19237000	19238000	-18.6059	6.73587e-06	*	936
4	19248940	19249940	-39.3873	all_CpG_DMR_166357	+	4	19249000	19250000	-40.335	1e-16	*	940
4	19251928	19252924	-12.9504	all_CpG_DMR_166359	+	4	19252000	19253000	-12.4644	0.000147038	*	924
4	19782091	19783089	-15.4405	all_CpG_DMR_166426	+	4	19782000	19783000	-19.2083	0	*	909
4	20558042	20559041	-17.1839	all_CpG_DMR_166523	+	4	20558000	20559000	-16.9062	2.57863e-06	*	958
4	20607003	20608003	-18.6554	all_CpG_DMR_166527	+	4	20607000	20608000	-14.7997	0	*	997
4	20610995	20611999	-10.1663	all_CpG_DMR_166528	+	4	20611000	20612000	-15.5685	6.3e-15	*	999
4	20668005	20669004	-10.7904	all_CpG_DMR_166539	+	4	20668000	20669000	-13.5147	2.405e-13	*	995
4	21134097	21135096	-12.5889	all_CpG_DMR_166609	+	4	21134000	21135000	-11.0574	2.2666e-05	*	903
4	21135097	21136095	-20.6902	all_CpG_DMR_166610	+	4	21135000	21136000	-22.194	1.2105e-10	*	903
4	21590941	21591940	-13.8689	all_CpG_DMR_166684	+	4	21591000	21592000	-18.7742	0	*	940
4	21593979	21594977	-15.6411	all_CpG_DMR_166685	+	4	21594000	21595000	-14.5333	3.45506e-05	*	977
4	21622955	21623954	-11.3383	all_CpG_DMR_166690	+	4	21623000	21624000	-13.2128	7.17464e-07	*	954
4	21623955	21624954	-11.7442	all_CpG_DMR_166691	+	4	21624000	21625000	-10.7132	0.0010966	*	954
4	21647959	21648959	-18.3598	all_CpG_DMR_166695	+	4	21648000	21649000	-13.8707	9.93989e-05	*	959
4	21769037	21770040	-11.474	all_CpG_DMR_166710	+	4	21769000	21770000	-19.9726	0	*	963
4	21773046	21774045	-13.5208	all_CpG_DMR_166711	+	4	21773000	21774000	-17.4845	2.44054e-10	*	954
4	24108031	24109030	-23.594	all_CpG_DMR_167137	+	4	24108000	24109000	-13.1761	0.00239875	*	969
4	24281960	24282958	11.3426	all_CpG_DMR_167154	+	4	24282000	24283000	22.0978	9e-16	*	958
4	24557938	24558939	16.2513	all_CpG_DMR_167210	+	4	24558000	24559000	15.3916	7.75812e-06	*	939
4	25797077	25798076	-32.0323	all_CpG_DMR_167308	+	4	25797000	25798000	-19.0541	5.87116e-06	*	923
4	26209986	26210939	-11.8119	all_CpG_DMR_167356	+	4	26210000	26211000	-10.6881	0.000171371	*	939
4	26211939	26212941	-19.253	all_CpG_DMR_167357	+	4	26212000	26213000	-18.6036	2.83854e-09	*	941
4	26236912	26237910	-27.8798	all_CpG_DMR_167358	+	4	26237000	26238000	-25.0776	0	*	910
4	26265948	26266947	-10.7406	all_CpG_DMR_167366	+	4	26266000	26267000	-10.4368	4.27288e-07	*	947
4	26281950	26282950	-32.5107	all_CpG_DMR_167371	+	4	26282000	26283000	-12.9019	0.00194205	*	950
4	26309935	26310932	-11.2467	all_CpG_DMR_167373	+	4	26310000	26311000	-17.2456	0	*	932
4	28371034	28372044	-11.0276	all_CpG_DMR_167571	+	4	28371000	28372000	-14.1699	2.04324e-07	*	966
4	33173044	33174056	-11.0864	all_CpG_DMR_167953	+	4	33173000	33174000	-10.675	1.09421e-07	*	956
4	33228027	33229027	-44.2083	all_CpG_DMR_167964	+	4	33228000	33229000	-50.1163	0	*	973
4	33237022	33238043	-15.8924	all_CpG_DMR_167966	+	4	33237000	33238000	-18.5035	0	*	978
4	33262059	33263058	-14.3536	all_CpG_DMR_167970	+	4	33262000	33263000	-12.2337	7.4e-15	*	941
4	34119028	34120014	-24.9554	all_CpG_DMR_168093	+	4	34119000	34120000	-19.3318	1.8e-15	*	972
4	35483981	35484979	-26.7692	all_CpG_DMR_168227	+	4	35484000	35485000	-27.5846	0	*	979
4	36573081	36574090	-21.8447	all_CpG_DMR_168369	+	4	36573000	36574000	-25.4003	1.08532e-10	*	919
4	37251086	37252087	-16.546	all_CpG_DMR_168452	+	4	37251000	37252000	-26.4958	0	*	914
4	37255087	37256085	-17.8054	all_CpG_DMR_168453	+	4	37255000	37256000	-33.493	7.276e-13	*	913
4	37265071	37266076	-21.2582	all_CpG_DMR_168456	+	4	37265000	37266000	-16.8957	8.36874e-08	*	929
4	38945031	38946030	-17.6322	all_CpG_DMR_168623	+	4	38945000	38946000	-12.3566	2.2672e-12	*	969
4	41046067	41047066	-15.0343	all_CpG_DMR_168927	+	4	41046000	41047000	-23.1598	1.22181e-06	*	933
4	41067032	41068032	-36.9291	all_CpG_DMR_168931	+	4	41067000	41068000	-43.7538	5.741e-13	*	968
4	41097997	41098998	-11.1825	all_CpG_DMR_168937	+	4	41098000	41099000	-12.054	1.63212e-07	*	998
4	41115080	41116075	-19.8932	all_CpG_DMR_168939	+	4	41115000	41116000	-29.8751	1.112e-13	*	920
4	41117071	41118070	-12.5283	all_CpG_DMR_168941	+	4	41117000	41118000	-14.2353	9.1027e-10	*	929
4	41503085	41504080	-24.9736	all_CpG_DMR_168997	+	4	41503000	41504000	-28.2222	0	*	915
4	41504081	41505098	-13.0342	all_CpG_DMR_168998	+	4	41504000	41505000	-28.0179	1.02041e-07	*	919
4	45531064	45532063	-28.4827	all_CpG_DMR_169375	+	4	45531000	45532000	-14.4421	4.60986e-07	*	936
4	46011975	46012974	-18.3954	all_CpG_DMR_169440	+	4	46012000	46013000	-14.0126	4.09079e-10	*	974
4	46040063	46041068	-29.6657	all_CpG_DMR_169445	+	4	46040000	46041000	-22.5718	0	*	937
4	46153087	46154086	-15.2567	all_CpG_DMR_169451	+	4	46153000	46154000	-28.2261	0	*	913
4	46426985	46427985	-20.5614	all_CpG_DMR_169480	+	4	46427000	46428000	-11.5095	6.98402e-08	*	985
4	46436014	46436983	-12.6655	all_CpG_DMR_169484	+	4	46436000	46437000	-16.4506	0	*	969
4	46438992	46439991	-16.3259	all_CpG_DMR_169485	+	4	46439000	46440000	-12.45	1.3012e-09	*	991
4	46439992	46440987	-33.9774	all_CpG_DMR_169486	+	4	46440000	46441000	-19.3006	0	*	987
4	46473958	46474963	-20.4005	all_CpG_DMR_169489	+	4	46474000	46475000	-25.934	0	*	963
4	46553944	46554943	-22.7125	all_CpG_DMR_169497	+	4	46554000	46555000	-19.9547	3.58593e-07	*	943
4	46554944	46555941	-15.0968	all_CpG_DMR_169498	+	4	46555000	46556000	-22.4885	0	*	941
4	46608968	46609968	-20.9337	all_CpG_DMR_169501	+	4	46609000	46610000	-23.7317	0	*	968
4	46755902	46756909	-34.5794	all_CpG_DMR_169509	+	4	46756000	46757000	-36.7647	3.99875e-07	*	909
4	47048919	47049918	12.8041	all_CpG_DMR_169535	+	4	47049000	47050000	11.6853	1.31697e-09	*	918
4	52127979	52128978	-13.5459	all_CpG_DMR_170111	+	4	52128000	52129000	-14.8108	7.53005e-08	*	978
4	52129984	52130983	-20.3804	all_CpG_DMR_170112	+	4	52130000	52131000	-10.8112	0.000357697	*	983
4	52379089	52380089	-18.461	all_CpG_DMR_170147	+	4	52379000	52380000	-14.5722	0.000208006	*	911
4	52858987	52859986	-40.4717	all_CpG_DMR_170211	+	4	52859000	52860000	-56.3639	0	*	986
4	52895975	52896968	-12.4222	all_CpG_DMR_170214	+	4	52896000	52897000	-20.5035	2.0168e-12	*	968
4	52907962	52908962	-12.7564	all_CpG_DMR_170215	+	4	52908000	52909000	-28.9826	1.18042e-06	*	962
4	53972953	53973952	-17.4907	all_CpG_DMR_170349	+	4	53973000	53974000	-27.165	2e-16	*	952
4	53977952	53978955	-23.9852	all_CpG_DMR_170350	+	4	53978000	53979000	-12.2313	1.49242e-11	*	955
4	53980956	53981954	-18.0459	all_CpG_DMR_170351	+	4	53981000	53982000	-35.5009	0	*	954
4	55521933	55522930	-31.3375	all_CpG_DMR_170534	+	4	55522000	55523000	-24.6032	2.11322e-07	*	930
4	55523930	55524935	-15.4278	all_CpG_DMR_170535	+	4	55524000	55525000	-14.2459	6.69392e-11	*	935
4	55529934	55530948	-10.6454	all_CpG_DMR_170537	+	4	55530000	55531000	-16.9843	0	*	948
4	55537944	55538943	-27.1977	all_CpG_DMR_170541	+	4	55538000	55539000	-13.2246	6.46838e-05	*	943
4	55567974	55568973	-10.8621	all_CpG_DMR_170547	+	4	55568000	55569000	-15.9567	6.62699e-09	*	973
4	55593047	55594048	-16.5868	all_CpG_DMR_170552	+	4	55593000	55594000	-30.4379	6.59464e-06	*	953
4	55839042	55840041	-13.4434	all_CpG_DMR_170572	+	4	55839000	55840000	-10.773	3.69964e-09	*	958
4	55844042	55845041	-15.1679	all_CpG_DMR_170573	+	4	55844000	55845000	-16.4125	2.21297e-06	*	958
4	55916036	55917074	-11.3419	all_CpG_DMR_170580	+	4	55916000	55917000	-30.2338	5.6e-15	*	964
4	57160055	57161054	-28.6252	all_CpG_DMR_170737	+	4	57160000	57161000	-25.8051	3.37e-14	*	945
4	57171057	57172054	-10.8229	all_CpG_DMR_170740	+	4	57171000	57172000	-20.8173	0	*	943
4	57173056	57174055	-11.3879	all_CpG_DMR_170741	+	4	57173000	57174000	-17.4351	0	*	944
4	57252027	57253023	-17.665	all_CpG_DMR_170748	+	4	57252000	57253000	-19.0822	0	*	973
4	57311055	57312090	-13.8219	all_CpG_DMR_170767	+	4	57311000	57312000	-19.0232	0	*	945
4	57360095	57361094	-13.2736	all_CpG_DMR_170775	+	4	57360000	57361000	-12.768	9.43297e-05	*	905
4	57362095	57363094	-18.3316	all_CpG_DMR_170776	+	4	57362000	57363000	-12.9884	0.00014185	*	905
4	57383065	57384064	-10.6203	all_CpG_DMR_170784	+	4	57383000	57384000	-22.6446	0	*	935
4	57403062	57404060	-19.8683	all_CpG_DMR_170786	+	4	57403000	57404000	-11.438	2.88025e-07	*	938
4	57603926	57604923	-15.8102	all_CpG_DMR_170827	+	4	57604000	57605000	-15.3185	5.21849e-07	*	923
4	57966088	57967072	-26.4185	all_CpG_DMR_170882	+	4	57966000	57967000	-15.1231	5.91957e-08	*	912
4	58000980	58001977	-35	all_CpG_DMR_170892	+	4	58001000	58002000	-63.1036	5.35e-14	*	977
4	60890930	60891930	-16.7979	all_CpG_DMR_171275	+	4	60891000	60892000	-51.1964	0	*	930
4	60904955	60905955	-20.4121	all_CpG_DMR_171277	+	4	60905000	60906000	-12.6262	2.75726e-10	*	955
4	61345980	61346980	-13.2955	all_CpG_DMR_171351	+	4	61346000	61347000	-18.7857	0	*	980
4	61494977	61495973	-12.0677	all_CpG_DMR_171387	+	4	61495000	61496000	-16.0601	0.00189392	*	973
4	62586994	62588001	-14.3515	all_CpG_DMR_171483	+	4	62587000	62588000	-12.5807	3.2375e-12	*	1000
4	62614054	62615052	-45.4344	all_CpG_DMR_171489	+	4	62614000	62615000	-50.1675	0	*	946
4	63644961	63645969	-23.2512	all_CpG_DMR_171632	+	4	63645000	63646000	-11.7586	2.95491e-05	*	969
4	63788951	63789954	-10.794	all_CpG_DMR_171655	+	4	63789000	63790000	-11.5967	8.99638e-09	*	954
4	64289966	64290959	-23.2297	all_CpG_DMR_171712	+	4	64290000	64291000	-36.5757	0	*	959
4	64290960	64291971	-20.9836	all_CpG_DMR_171713	+	4	64291000	64292000	-18.7301	0.00708329	*	971
4	64627957	64628956	-17.0216	all_CpG_DMR_171754	+	4	64628000	64629000	-29.2776	0	*	956
4	64789950	64790949	-27.5	all_CpG_DMR_171760	+	4	64790000	64791000	-20.1891	6.23043e-06	*	949
4	69159964	69160963	-10.7875	all_CpG_DMR_172105	+	4	69160000	69161000	-10.331	0.000104955	*	963
4	69183961	69184962	-26.7277	all_CpG_DMR_172106	+	4	69184000	69185000	-22.9497	8.46968e-08	*	962
4	69260042	69261043	-14.4204	all_CpG_DMR_172113	+	4	69260000	69261000	-22.6117	0	*	958
4	69261047	69262046	-14.4564	all_CpG_DMR_172114	+	4	69261000	69262000	-25.7533	0	*	953
4	72343085	72344062	-19.4742	all_CpG_DMR_172384	+	4	72343000	72344000	-17.1303	1.27e-13	*	915
4	72538080	72539083	-11.8803	all_CpG_DMR_172406	+	4	72538000	72539000	-12.3728	0.000977098	*	920
4	72701965	72702939	-20	all_CpG_DMR_172421	+	4	72702000	72703000	-22.3257	0	*	939
4	72702940	72703938	-10.5829	all_CpG_DMR_172422	+	4	72703000	72704000	-10.5775	1.84258e-10	*	938
4	83810000	83810999	-20.9898	all_CpG_DMR_173442	+	4	83810000	83811000	-18.674	4.42385e-06	*	999
4	84759046	84760034	-11.0941	all_CpG_DMR_173514	+	4	84759000	84760000	-11.8032	0.00302721	*	954
4	87311960	87312964	-15.894	all_CpG_DMR_173672	+	4	87312000	87313000	-23.9106	0.00217304	*	964
4	88638951	88639950	-12.8415	all_CpG_DMR_173768	+	4	88639000	88640000	-10.9056	0.00202746	*	950
4	89760933	89761933	-17.9775	all_CpG_DMR_173873	+	4	89761000	89762000	-17.6095	3.81378e-08	*	933
4	91633063	91634061	-14.0924	all_CpG_DMR_174008	+	4	91633000	91634000	-10.879	2.08108e-06	*	937
4	94696958	94697957	-13.1609	all_CpG_DMR_174123	+	4	94697000	94698000	-10.6055	6.34474e-07	*	957
4	96985096	96986093	-17.836	all_CpG_DMR_174244	+	4	96985000	96986000	-15.4926	1.8059e-05	*	904
4	96990083	96991086	-27.1901	all_CpG_DMR_174246	+	4	96990000	96991000	-12.2732	4.57188e-05	*	917
4	97452015	97453017	-15.8527	all_CpG_DMR_174283	+	4	97452000	97453000	-14.9179	2.77861e-11	*	985
4	97453018	97454016	-13.6781	all_CpG_DMR_174284	+	4	97453000	97454000	-11.3196	1.63909e-09	*	982
4	97454017	97455023	-19.1766	all_CpG_DMR_174285	+	4	97454000	97455000	-24.2934	0	*	983
4	97455024	97456022	-35.6452	all_CpG_DMR_174286	+	4	97455000	97456000	-16.7984	4.7966e-08	*	976
4	97456023	97457020	-18.8354	all_CpG_DMR_174287	+	4	97456000	97457000	-16.3438	7.6e-15	*	977
4	97457021	97458020	-11.4392	all_CpG_DMR_174288	+	4	97457000	97458000	-13.6057	4e-16	*	979
4	97472018	97473018	-12.5023	all_CpG_DMR_174290	+	4	97472000	97473000	-20.55	5.05649e-11	*	982
4	97509040	97510039	-12.8679	all_CpG_DMR_174296	+	4	97509000	97510000	-14.0499	0	*	960
4	97530042	97531042	-13.2363	all_CpG_DMR_174301	+	4	97530000	97531000	-10.0097	2.97857e-05	*	958
4	97540058	97541057	-35.7218	all_CpG_DMR_174303	+	4	97540000	97541000	-35.2865	2.27e-14	*	942
4	97545008	97546002	-28.7365	all_CpG_DMR_174304	+	4	97545000	97546000	-12.4267	3.30441e-05	*	992
4	98223940	98224942	-18.3999	all_CpG_DMR_174343	+	4	98224000	98225000	-12.1669	5.2225e-12	*	942
4	99822929	99823925	-14.0625	all_CpG_DMR_174444	+	4	99823000	99824000	-13.6877	3.53e-14	*	925
4	99846041	99847040	-28.2215	all_CpG_DMR_174446	+	4	99846000	99847000	-15.6276	0.00421666	*	959
4	99863056	99864055	-13.4132	all_CpG_DMR_174449	+	4	99863000	99864000	-14.2678	1.28174e-05	*	944
4	99931060	99932065	-11.8069	all_CpG_DMR_174454	+	4	99931000	99932000	-19.0623	5.83e-14	*	940
4	100449993	100450990	-23.0504	all_CpG_DMR_174510	+	4	100450000	100451000	-23.4286	7.27218e-11	*	990
4	100450991	100451990	-16.0261	all_CpG_DMR_174511	+	4	100451000	100452000	-12.6418	9.08103e-05	*	990
4	103178012	103179013	-10.7012	all_CpG_DMR_174710	+	4	103178000	103179000	-11.9436	0.000234353	*	988
4	106408098	106409090	-17.4461	all_CpG_DMR_174974	+	4	106408000	106409000	-15.3446	0	*	902
4	106427085	106428087	-34.1365	all_CpG_DMR_174976	+	4	106427000	106428000	-29.4382	0	*	915
4	106775950	106776949	-13.855	all_CpG_DMR_175002	+	4	106776000	106777000	-12.0641	2.50275e-09	*	949
4	106777952	106778934	-14.0586	all_CpG_DMR_175003	+	4	106778000	106779000	-12.253	1.93128e-05	*	934
4	106780924	106781925	-20.8969	all_CpG_DMR_175004	+	4	106781000	106782000	-11.5134	2.94494e-07	*	925
4	106945900	106946900	-13.3563	all_CpG_DMR_175020	+	4	106946000	106947000	-12.9137	5.69212e-09	*	900
4	107490004	107491002	-21.9548	all_CpG_DMR_175068	+	4	107490000	107491000	-18.744	3.83636e-08	*	996
4	107516978	107517976	-13.7607	all_CpG_DMR_175070	+	4	107517000	107518000	-28.9824	0	*	976
4	107997965	107998968	-13.5282	all_CpG_DMR_175104	+	4	107998000	107999000	-10.1963	0.00363347	*	968
4	108444963	108445962	-12.778	all_CpG_DMR_175143	+	4	108445000	108446000	-22.6112	0	*	962
4	108452946	108453953	-20.5464	all_CpG_DMR_175147	+	4	108453000	108454000	-21.4141	1.9709e-12	*	953
4	109635087	109636086	-11.3296	all_CpG_DMR_175257	+	4	109635000	109636000	-13.3697	0.000170311	*	913
4	109889931	109890922	-10.5724	all_CpG_DMR_175287	+	4	109890000	109891000	-13.4574	1.49177e-05	*	922
4	110319097	110320096	-18.3573	all_CpG_DMR_175320	+	4	110319000	110320000	-23.4662	4.71064e-08	*	903
4	115478926	115479925	-31.1378	all_CpG_DMR_175608	+	4	115479000	115480000	-13.8333	0.000871764	*	925
4	115503925	115504924	-21.7088	all_CpG_DMR_175611	+	4	115504000	115505000	-20.9871	1.44638e-05	*	924
4	115504925	115505925	-16.9411	all_CpG_DMR_175612	+	4	115505000	115506000	-13.8893	7.66536e-06	*	925
4	116342063	116343068	-23.0769	all_CpG_DMR_175633	+	4	116342000	116343000	-16.2064	5.65678e-09	*	937
4	119370959	119371954	-10.7977	all_CpG_DMR_175759	+	4	119371000	119372000	-20.7609	0	*	954
5	1782066	1783076	-14.9998	all_CpG_DMR_175873	+	5	1782000	1783000	-12.4721	1.61154e-05	*	934
5	1920070	1921102	-31.6384	all_CpG_DMR_175886	+	5	1920000	1921000	-31.1438	2.82e-14	*	930
5	1923096	1924091	-10.441	all_CpG_DMR_175887	+	5	1923000	1924000	-13.8153	1.45291e-08	*	904
5	2528003	2529002	-17.2662	all_CpG_DMR_175952	+	5	2528000	2529000	-30.1863	5.92812e-06	*	997
5	4474077	4475077	-10.786	all_CpG_DMR_176083	+	5	4474000	4475000	-23.9655	0	*	923
5	4585079	4586065	-17.1732	all_CpG_DMR_176089	+	5	4585000	4586000	-11.0488	1.70968e-05	*	921
5	4892047	4893046	-15.2012	all_CpG_DMR_176113	+	5	4892000	4893000	-29.8446	4.01185e-07	*	953
5	4982943	4983943	-23.4619	all_CpG_DMR_176118	+	5	4983000	4984000	-11.2154	0.000396996	*	943
5	4995994	4997007	-18.2594	all_CpG_DMR_176120	+	5	4996000	4997000	-32.5333	0	*	1000
5	5684020	5685018	-13.3539	all_CpG_DMR_176146	+	5	5684000	5685000	-21.2302	0	*	980
5	6094914	6095918	-28.4829	all_CpG_DMR_176175	+	5	6095000	6096000	-13.141	1.40097e-06	*	918
5	6962952	6963952	-16.8083	all_CpG_DMR_176243	+	5	6963000	6964000	-15.3193	4.63398e-05	*	952
5	6977989	6978986	-20.0757	all_CpG_DMR_176245	+	5	6978000	6979000	-14.2965	2.00852e-07	*	986
5	7028029	7029031	-15.2404	all_CpG_DMR_176257	+	5	7028000	7029000	-21.015	0	*	971
5	7038028	7039027	-11.8002	all_CpG_DMR_176259	+	5	7038000	7039000	-10.9233	6.07726e-05	*	972
5	7093005	7094002	-17.716	all_CpG_DMR_176263	+	5	7093000	7094000	-34.9212	0	*	995
5	7170958	7171957	-46.1538	all_CpG_DMR_176274	+	5	7171000	7172000	-22.4957	1.05777e-10	*	957
5	7950972	7951971	-10.9024	all_CpG_DMR_176372	+	5	7951000	7952000	-14.2534	2.9497e-12	*	971
5	7951972	7952971	-12.0098	all_CpG_DMR_176373	+	5	7952000	7953000	-11.6183	1.56601e-07	*	971
5	7954971	7955966	-15.0381	all_CpG_DMR_176374	+	5	7955000	7956000	-14.0345	1.53329e-05	*	966
5	8686042	8687041	-15.6853	all_CpG_DMR_176418	+	5	8686000	8687000	-17.1471	3.4716e-12	*	958
5	8721013	8722014	-21.1685	all_CpG_DMR_176421	+	5	8721000	8722000	-14.891	4.77e-14	*	987
5	8729015	8730020	-33.1306	all_CpG_DMR_176424	+	5	8729000	8730000	-21.3899	3.6191e-05	*	985
5	10709928	10710926	-25.3491	all_CpG_DMR_176586	+	5	10710000	10711000	-11.4238	9.32975e-05	*	926
5	11218031	11219030	-17.787	all_CpG_DMR_176637	+	5	11218000	11219000	-38.7755	1.1855e-11	*	969
5	12130014	12131013	-33.913	all_CpG_DMR_176695	+	5	12130000	12131000	-27.0196	2.06855e-05	*	986
5	12138998	12139995	-22.5516	all_CpG_DMR_176697	+	5	12139000	12140000	-18.3805	3.69e-14	*	995
5	14036915	14037915	-14.3669	all_CpG_DMR_176898	+	5	14037000	14038000	-22.0329	1.83614e-10	*	915
5	15888978	15889977	-27.4168	all_CpG_DMR_177041	+	5	15889000	15890000	-32.7456	4.91088e-08	*	977
5	15892004	15893006	-13.0136	all_CpG_DMR_177042	+	5	15892000	15893000	-10.3367	3.18561e-07	*	996
5	16811971	16812972	-19.5444	all_CpG_DMR_177139	+	5	16812000	16813000	-17.9909	1.49803e-06	*	972
5	16986907	16987906	-13.8393	all_CpG_DMR_177157	+	5	16987000	16988000	-26.7647	2.70353e-07	*	906
5	17620922	17621923	-10.6322	all_CpG_DMR_177235	+	5	17621000	17622000	-13.3251	9.8009e-12	*	923
5	17632982	17633981	-11.1379	all_CpG_DMR_177238	+	5	17633000	17634000	-12.7967	0.000196927	*	981
5	20675077	20676076	-11.02	all_CpG_DMR_177435	+	5	20675000	20676000	-16.2284	3.09e-12	*	923
5	21453946	21454944	-10.5381	all_CpG_DMR_177534	+	5	21454000	21455000	-24.2213	0	*	944
5	23205065	23206064	-12.4093	all_CpG_DMR_177606	+	5	23205000	23206000	-16.2284	2.33204e-06	*	935
5	25539902	25540901	-26.0002	all_CpG_DMR_177771	+	5	25540000	25541000	-18.8809	2.6234e-07	*	901
5	26108010	26109027	-32.4058	all_CpG_DMR_177794	+	5	26108000	26109000	-14.0296	4.9e-15	*	990
5	26931903	26932904	-16.6257	all_CpG_DMR_177836	+	5	26932000	26933000	-11.1208	0.000568561	*	904
5	27278939	27279937	-10.8027	all_CpG_DMR_177853	+	5	27279000	27280000	-20.8949	0	*	937
5	28719054	28720055	-16.6099	all_CpG_DMR_177902	+	5	28719000	28720000	-12.6909	5.75942e-05	*	946
5	28907944	28908942	-12.1177	all_CpG_DMR_177910	+	5	28908000	28909000	-12.2558	9.65253e-09	*	942
5	33211041	33212036	-12.1383	all_CpG_DMR_178152	+	5	33211000	33212000	-14.7727	9.16e-14	*	959
5	33217039	33218038	-16.0704	all_CpG_DMR_178154	+	5	33217000	33218000	-18.1152	9.01922e-08	*	961
5	33238955	33239956	-20.5944	all_CpG_DMR_178157	+	5	33239000	33240000	-10.8539	0.00197079	*	956
5	34890074	34891073	11.2723	all_CpG_DMR_178275	+	5	34890000	34891000	23.9968	0	*	926
5	34891074	34892066	13.177	all_CpG_DMR_178276	+	5	34891000	34892000	16.2699	0	*	926
5	34900062	34901065	16.5228	all_CpG_DMR_178278	+	5	34900000	34901000	10.353	0	*	938
5	34902066	34903066	18.67	all_CpG_DMR_178279	+	5	34902000	34903000	17.3754	0	*	934
5	41234016	41235031	-12.6671	all_CpG_DMR_178823	+	5	41234000	41235000	-21.9298	1.80346e-09	*	984
5	41585083	41586068	-14.7651	all_CpG_DMR_178845	+	5	41585000	41586000	-23.1133	3.34834e-06	*	917
5	45503985	45504997	-17.8664	all_CpG_DMR_179209	+	5	45504000	45505000	-12.9557	9.02974e-09	*	997
5	55133907	55134906	26.0339	all_CpG_DMR_180381	+	5	55134000	55135000	23.01	8.70535e-11	*	906
5	58449937	58450936	-41.2141	all_CpG_DMR_180706	+	5	58450000	58451000	-23.3052	3.37647e-10	*	936
5	58455968	58456961	-10.0765	all_CpG_DMR_180708	+	5	58456000	58457000	-15.7349	4.53464e-10	*	961
5	58461999	58462999	-28.6959	all_CpG_DMR_180711	+	5	58462000	58463000	-33.7084	0	*	999
5	60597098	60598100	-11.2009	all_CpG_DMR_180980	+	5	60597000	60598000	-13.3501	1.35075e-08	*	902
5	65809060	65810061	-17.221	all_CpG_DMR_181509	+	5	65809000	65810000	-15.1302	4.28181e-09	*	940
5	65830057	65831056	-30.3871	all_CpG_DMR_181512	+	5	65830000	65831000	-18.4182	1.4142e-05	*	943
5	65886052	65887041	-12.6049	all_CpG_DMR_181518	+	5	65886000	65887000	-17.0899	0	*	948
5	65971035	65972029	-40.2297	all_CpG_DMR_181527	+	5	65971000	65972000	-18.6247	1.14862e-09	*	965
5	66042085	66043084	-11.7926	all_CpG_DMR_181534	+	5	66042000	66043000	-11.5	4.3363e-06	*	915
5	66081099	66082098	-19.7716	all_CpG_DMR_181536	+	5	66081000	66082000	-11.2215	1.15882e-05	*	901
5	66862090	66863082	-13.896	all_CpG_DMR_181608	+	5	66862000	66863000	-14.3057	1.6968e-12	*	910
5	66891057	66892060	-11.3874	all_CpG_DMR_181614	+	5	66891000	66892000	-17.8741	6e-15	*	943
5	66898072	66899071	-25.0791	all_CpG_DMR_181616	+	5	66898000	66899000	-39.7851	0	*	928
5	66907090	66908090	-25.9676	all_CpG_DMR_181622	+	5	66907000	66908000	-10.4229	0.000672016	*	910
5	67173912	67174911	-16.0403	all_CpG_DMR_181655	+	5	67174000	67175000	-21.8607	0	*	911
5	67199927	67200952	-17.4913	all_CpG_DMR_181665	+	5	67200000	67201000	-13.5961	4.58925e-05	*	952
5	68100023	68101019	-47.3373	all_CpG_DMR_181774	+	5	68100000	68101000	-20.8097	1.55569e-07	*	977
5	70849965	70850968	-10.4182	all_CpG_DMR_181932	+	5	70850000	70851000	-12.154	6.31944e-08	*	968
5	72114025	72115015	-12.5407	all_CpG_DMR_182048	+	5	72114000	72115000	-13.5172	5.1229e-10	*	975
5	72148040	72149041	-11.5392	all_CpG_DMR_182054	+	5	72148000	72149000	-11.0082	7.17212e-06	*	960
5	72152032	72153027	-10.4636	all_CpG_DMR_182056	+	5	72152000	72153000	-16.2523	0	*	968
5	72162042	72163037	-16.4925	all_CpG_DMR_182059	+	5	72162000	72163000	-23.0593	0	*	958
5	72163038	72164039	-13.5811	all_CpG_DMR_182060	+	5	72163000	72164000	-10.5592	2.36669e-05	*	962
5	72164040	72165037	-12.905	all_CpG_DMR_182061	+	5	72164000	72165000	-17.6973	6.42049e-10	*	960
5	72371092	72372092	-15.331	all_CpG_DMR_182085	+	5	72371000	72372000	-13.9855	1.09372e-08	*	908
5	72372093	72373092	-10.1959	all_CpG_DMR_182086	+	5	72372000	72373000	-13.1868	6.7939e-06	*	907
5	72391005	72392002	-52.3256	all_CpG_DMR_182094	+	5	72391000	72392000	-28.7531	2.17075e-07	*	995
5	72419012	72420011	-11.8826	all_CpG_DMR_182097	+	5	72419000	72420000	-10.0077	0.000483082	*	988
5	72425011	72426012	-18.7038	all_CpG_DMR_182098	+	5	72425000	72426000	-22.5735	0	*	989
5	72762036	72763029	-16.2317	all_CpG_DMR_182154	+	5	72762000	72763000	-12.4725	4.25585e-05	*	964
5	78364996	78365978	-23.9257	all_CpG_DMR_182564	+	5	78365000	78366000	-22.7816	2.15828e-10	*	978
5	78393978	78394976	-10.4751	all_CpG_DMR_182568	+	5	78394000	78395000	-14.6136	2.00969e-07	*	976
5	79309924	79310923	-28.6654	all_CpG_DMR_182670	+	5	79310000	79311000	-48.5404	0	*	923
5	79315917	79316920	-17.033	all_CpG_DMR_182673	+	5	79316000	79317000	-42.8453	9.59e-14	*	920
5	79380922	79381914	-11.2538	all_CpG_DMR_182678	+	5	79381000	79382000	-12.3991	2.05294e-07	*	914
5	79396930	79397929	-11.7366	all_CpG_DMR_182680	+	5	79397000	79398000	-21.1768	0	*	929
5	79713024	79714024	-10.9842	all_CpG_DMR_182712	+	5	79713000	79714000	-27.9938	0	*	976
5	79720986	79721986	-12.3978	all_CpG_DMR_182714	+	5	79721000	79722000	-23.7555	3.31046e-08	*	986
5	80463964	80464963	-17.0455	all_CpG_DMR_182775	+	5	80464000	80465000	-30.7364	0	*	963
5	81656943	81657935	-22.4039	all_CpG_DMR_182864	+	5	81657000	81658000	-18.4497	1.89682e-08	*	935
5	83863000	83864001	15.0219	all_CpG_DMR_183083	+	5	83863000	83864000	17.5434	2.57236e-08	*	1000
5	83963917	83964917	-11.1664	all_CpG_DMR_183105	+	5	83964000	83965000	-22.5913	0	*	917
5	86577011	86578009	-15.9062	all_CpG_DMR_183392	+	5	86577000	86578000	-12.1802	2.53285e-05	*	989
5	86788911	86789918	-14.5393	all_CpG_DMR_183422	+	5	86789000	86790000	-11.0648	0.00136921	*	918
5	87889036	87890034	-20.5352	all_CpG_DMR_183540	+	5	87889000	87890000	-21.0366	1.04573e-11	*	964
5	87914021	87915019	-14.6871	all_CpG_DMR_183545	+	5	87914000	87915000	-15.4875	1.22858e-07	*	979
5	87916020	87917018	-11.8892	all_CpG_DMR_183546	+	5	87916000	87917000	-16.6522	3.72918e-05	*	980
5	87961048	87962035	-15.0069	all_CpG_DMR_183552	+	5	87961000	87962000	-10.4581	0.000320237	*	952
5	88020050	88021049	-12.7028	all_CpG_DMR_183559	+	5	88020000	88021000	-33.4768	0	*	950
5	88937968	88938979	-31.0562	all_CpG_DMR_183658	+	5	88938000	88939000	-41.3534	0	*	979
5	88938980	88939977	-28.5171	all_CpG_DMR_183659	+	5	88939000	88940000	-15.8457	2.45707e-05	*	977
5	88996947	88997946	-12.1445	all_CpG_DMR_183666	+	5	88997000	88998000	-16.0972	6.69498e-07	*	946
5	89149997	89150958	-15.0855	all_CpG_DMR_183690	+	5	89150000	89151000	-22.5862	0	*	958
5	89170985	89172019	-14.4228	all_CpG_DMR_183693	+	5	89171000	89172000	-24.926	5.647e-13	*	1000
5	90816089	90817088	-29.5984	all_CpG_DMR_183936	+	5	90816000	90817000	-51.0605	0	*	911
5	90819089	90820086	-23.0709	all_CpG_DMR_183939	+	5	90819000	90820000	-11.185	3.2454e-06	*	911
5	91814088	91815087	-40.4815	all_CpG_DMR_184102	+	5	91814000	91815000	-16.6976	1.492e-13	*	912
5	91926920	91927915	-20.5201	all_CpG_DMR_184122	+	5	91927000	91928000	-26.1245	9.74707e-09	*	915
5	92180954	92181953	-13.8295	all_CpG_DMR_184155	+	5	92181000	92182000	-31.0233	0	*	953
5	92192953	92193951	-30.1639	all_CpG_DMR_184159	+	5	92193000	92194000	-43.427	0	*	951
5	92193952	92194955	-11.7777	all_CpG_DMR_184160	+	5	92194000	92195000	-30.3157	0	*	955
5	92515035	92516030	-16.3537	all_CpG_DMR_184207	+	5	92515000	92516000	-21.7631	0	*	965
5	92547064	92548063	-15.1553	all_CpG_DMR_184213	+	5	92547000	92548000	-24.8827	0	*	936
5	92548064	92549040	-33.564	all_CpG_DMR_184214	+	5	92548000	92549000	-30.3644	2.13528e-07	*	936
5	92552044	92553043	-39.3443	all_CpG_DMR_184216	+	5	92552000	92553000	-38.1776	1.3e-15	*	956
5	93277008	93278007	-38.7023	all_CpG_DMR_184297	+	5	93277000	93278000	-52.7562	0	*	992
5	93284998	93285996	-13.6167	all_CpG_DMR_184298	+	5	93285000	93286000	-17.5885	5.13926e-09	*	996
5	93416958	93417957	-36.4407	all_CpG_DMR_184316	+	5	93417000	93418000	-30.3197	2.95533e-09	*	957
5	93553915	93554912	-24.6021	all_CpG_DMR_184337	+	5	93554000	93555000	-10.4993	5.20612e-06	*	912
5	93730012	93731023	-17.4214	all_CpG_DMR_184352	+	5	93730000	93731000	-12.3504	8.4e-15	*	988
5	93801028	93802027	-15.992	all_CpG_DMR_184357	+	5	93801000	93802000	-51.1774	2.0858e-12	*	972
5	93823002	93824001	-27.5602	all_CpG_DMR_184363	+	5	93823000	93824000	-20.8084	2.5e-15	*	998
5	93825002	93826001	-16.5205	all_CpG_DMR_184364	+	5	93825000	93826000	-10.5975	7.43836e-05	*	998
5	93876937	93877936	-63.4286	all_CpG_DMR_184373	+	5	93877000	93878000	-56.126	0	*	936
5	93877937	93878938	-21.4902	all_CpG_DMR_184374	+	5	93878000	93879000	-28.4387	5e-16	*	938
5	93882935	93883934	-35.6688	all_CpG_DMR_184375	+	5	93883000	93884000	-18.7042	6.48374e-06	*	934
5	93888923	93889924	-21.6853	all_CpG_DMR_184377	+	5	93889000	93890000	-25.3295	0	*	924
5	94300015	94301014	-12.7339	all_CpG_DMR_184422	+	5	94300000	94301000	-10.1297	5.26837e-07	*	985
5	94303005	94304005	-34.492	all_CpG_DMR_184423	+	5	94303000	94304000	-37.971	0	*	995
5	94306028	94307026	-10.2011	all_CpG_DMR_184425	+	5	94306000	94307000	-13.8467	1.86714e-06	*	972
5	94428042	94429041	-15.3076	all_CpG_DMR_184451	+	5	94428000	94429000	-24.3389	3.0933e-08	*	958
5	97660043	97661091	-25.1815	all_CpG_DMR_184699	+	5	97660000	97661000	-21.8507	0	*	957
5	97863074	97864073	-46.1645	all_CpG_DMR_184714	+	5	97863000	97864000	-19.2383	3.38e-14	*	926
5	97867084	97868083	-23.2926	all_CpG_DMR_184716	+	5	97867000	97868000	-10.2361	0.00120319	*	916
5	98545931	98546930	-16.0161	all_CpG_DMR_184810	+	5	98546000	98547000	-17.3632	0.000100448	*	930
5	98568938	98569929	-39.7672	all_CpG_DMR_184812	+	5	98569000	98570000	-34.3743	2.32666e-08	*	929
5	98922914	98923913	-11.5623	all_CpG_DMR_184843	+	5	98923000	98924000	-28.6516	0.000151859	*	913
5	99187915	99188910	-11.7857	all_CpG_DMR_184879	+	5	99188000	99189000	-17.798	2.53908e-08	*	910
5	99286049	99287045	-14.227	all_CpG_DMR_184892	+	5	99286000	99287000	-11.6982	2.58629e-09	*	951
5	101536945	101537944	-11.2447	all_CpG_DMR_185100	+	5	101537000	101538000	-14.8994	4.07613e-10	*	944
5	101837926	101838923	-25.795	all_CpG_DMR_185131	+	5	101838000	101839000	-11.1671	0.000303875	*	923
5	101839924	101840923	-19.4961	all_CpG_DMR_185133	+	5	101840000	101841000	-14.9635	2.07778e-08	*	923
5	101851922	101852925	-11.1689	all_CpG_DMR_185135	+	5	101852000	101853000	-12.9003	3.35849e-06	*	925
5	101872909	101873907	-21.9697	all_CpG_DMR_185139	+	5	101873000	101874000	-26.4485	3.74386e-05	*	907
5	102204050	102205049	-23.9311	all_CpG_DMR_185198	+	5	102204000	102205000	-10.1515	1.1e-15	*	950
5	102211941	102212940	-20.8791	all_CpG_DMR_185201	+	5	102212000	102213000	-10.0358	8.45333e-05	*	940
5	102495917	102496916	-20.8002	all_CpG_DMR_185216	+	5	102496000	102497000	-17.5222	1.5765e-12	*	916
5	104202011	104203011	-29.3221	all_CpG_DMR_185296	+	5	104202000	104203000	-16.7181	0.000876005	*	989
5	104213999	104214998	-11.6375	all_CpG_DMR_185299	+	5	104214000	104215000	-16.5567	4.37168e-10	*	998
5	105549076	105550094	-12.1628	all_CpG_DMR_185373	+	5	105549000	105550000	-27.9072	0	*	924
5	106659968	106660970	-15.2965	all_CpG_DMR_185420	+	5	106660000	106661000	-11.8551	4.43172e-09	*	970
5	106683918	106684919	-16.8062	all_CpG_DMR_185423	+	5	106684000	106685000	-12.0385	9e-16	*	919
5	106893964	106894963	-10.6079	all_CpG_DMR_185434	+	5	106894000	106895000	-13.7797	2.11113e-06	*	963
5	109017042	109018045	-10.3104	all_CpG_DMR_185520	+	5	109017000	109018000	-11.4784	5.34268e-11	*	958
5	109506007	109507017	-29.4349	all_CpG_DMR_185550	+	5	109506000	109507000	-38.6192	0	*	993
5	109539039	109540038	-12.7039	all_CpG_DMR_185556	+	5	109539000	109540000	-13.2411	3.07388e-07	*	961
5	112339949	112340957	-12.6657	all_CpG_DMR_185707	+	5	112340000	112341000	-22.3013	0	*	957
5	112926051	112927050	-13.739	all_CpG_DMR_185739	+	5	112926000	112927000	-12.3588	6.86672e-11	*	949
5	116290958	116291958	-26.2582	all_CpG_DMR_185857	+	5	116291000	116292000	-11.3854	1.15228e-06	*	958
5	117385981	117386998	-12.0738	all_CpG_DMR_185906	+	5	117386000	117387000	-10.5265	1.58905e-10	*	998
5	117411968	117412965	-17.6545	all_CpG_DMR_185907	+	5	117412000	117413000	-12.2524	6.42404e-11	*	965
5	118769979	118770979	-17.5793	all_CpG_DMR_185938	+	5	118770000	118771000	-21.098	0	*	979
5	118772978	118773973	-11.6133	all_CpG_DMR_185939	+	5	118773000	118774000	-18.7271	6.81997e-10	*	973
6	1185901	1186900	-11.019	all_CpG_DMR_186043	+	6	1186000	1187000	-11.2177	5.84407e-05	*	900
6	1188902	1189902	-28.0488	all_CpG_DMR_186044	+	6	1189000	1190000	-29.5413	6.42391e-06	*	902
6	1217951	1218950	-48.3755	all_CpG_DMR_186049	+	6	1218000	1219000	-30.5439	5.32286e-07	*	950
6	7671983	7672982	-38.1821	all_CpG_DMR_186439	+	6	7672000	7673000	-32.7925	9.06899e-11	*	982
6	7765097	7766096	34.3422	all_CpG_DMR_186447	+	6	7765000	7766000	16.4626	1.77475e-08	*	903
6	7799094	7800092	-37.3203	all_CpG_DMR_186454	+	6	7799000	7800000	-32.0476	2.62e-14	*	906
6	9213961	9214960	-31.7806	all_CpG_DMR_186637	+	6	9214000	9215000	-26.3285	0	*	960
6	13002070	13003069	-14.3954	all_CpG_DMR_187042	+	6	13002000	13003000	-14.9352	1.21257e-05	*	930
6	13003070	13004070	-31.8442	all_CpG_DMR_187043	+	6	13003000	13004000	-15.1515	1.91485e-05	*	930
6	14846042	14847044	-12.2807	all_CpG_DMR_187194	+	6	14846000	14847000	-20.1854	9.66515e-05	*	958
6	14895029	14896028	-17.6448	all_CpG_DMR_187195	+	6	14895000	14896000	-33.4295	4.46116e-09	*	971
6	16629903	16630902	-12.6886	all_CpG_DMR_187340	+	6	16630000	16631000	-12.6174	1.12339e-05	*	902
6	16637909	16638912	-32.7166	all_CpG_DMR_187341	+	6	16638000	16639000	-23.3011	7e-16	*	912
6	16668924	16669923	-12.5218	all_CpG_DMR_187348	+	6	16669000	16670000	-12.43	2.35457e-08	*	923
6	16669924	16670933	-12.3414	all_CpG_DMR_187349	+	6	16670000	16671000	-11.4746	1.85343e-05	*	933
6	17745005	17746004	-13.104	all_CpG_DMR_187418	+	6	17745000	17746000	-12.2019	2.718e-12	*	995
6	18076067	18077067	-19.9026	all_CpG_DMR_187452	+	6	18076000	18077000	-12.7574	7.5283e-05	*	933
6	20305045	20306047	-11.2171	all_CpG_DMR_187665	+	6	20305000	20306000	-30.6769	0	*	955
6	20310054	20311053	-27.5094	all_CpG_DMR_187667	+	6	20310000	20311000	-32.5919	0	*	946
6	20313061	20314059	-14.8412	all_CpG_DMR_187668	+	6	20313000	20314000	-11.081	5.66493e-08	*	939
6	20322070	20323069	-15.416	all_CpG_DMR_187671	+	6	20322000	20323000	-11.0396	2.42046e-11	*	930
6	20324077	20325074	-17.8007	all_CpG_DMR_187672	+	6	20324000	20325000	-14.5359	3.86631e-11	*	923
6	20394904	20395903	-15.9584	all_CpG_DMR_187683	+	6	20395000	20396000	-17.0319	3.19474e-10	*	903
6	21560032	21561031	-33.0001	all_CpG_DMR_187822	+	6	21560000	21561000	-16.0105	0.00396407	*	968
6	22982955	22983957	-21.7949	all_CpG_DMR_187985	+	6	22983000	22984000	-11.3574	0.000798351	*	957
6	24974949	24975953	-11.4291	all_CpG_DMR_188278	+	6	24975000	24976000	-28.7589	0	*	953
6	25798983	25799984	-13.5404	all_CpG_DMR_188377	+	6	25799000	25800000	-16.0892	3.61739e-07	*	984
6	27180076	27181080	-10.4786	all_CpG_DMR_188541	+	6	27180000	27181000	-11.979	0.000535654	*	924
6	27479093	27480096	-10.8601	all_CpG_DMR_188597	+	6	27479000	27480000	-12.9477	0.00188556	*	907
6	27752013	27753005	-14.7244	all_CpG_DMR_188657	+	6	27752000	27753000	-40.3226	0	*	987
6	27753006	27754001	-30.4207	all_CpG_DMR_188658	+	6	27753000	27754000	-10.6458	0.000160072	*	994
6	27767001	27768000	-10.8198	all_CpG_DMR_188661	+	6	27767000	27768000	-19.3958	9.75678e-08	*	999
6	27783015	27784020	-16.8811	all_CpG_DMR_188663	+	6	27783000	27784000	-15.7484	9.67426e-09	*	985
6	27799931	27800930	-22.9783	all_CpG_DMR_188668	+	6	27800000	27801000	-25.7924	2.9324e-12	*	930
6	30092988	30093980	-13.0145	all_CpG_DMR_189063	+	6	30093000	30094000	-18.0468	0.00855847	*	980
6	32946067	32947066	-37.0923	all_CpG_DMR_189448	+	6	32946000	32947000	-45.735	0	*	933
6	32959070	32960065	-26.581	all_CpG_DMR_189451	+	6	32959000	32960000	-43.5334	0	*	930
6	33214992	33215983	-11.4842	all_CpG_DMR_189483	+	6	33215000	33216000	-16.7595	1.75547e-05	*	983
6	34661990	34662989	-11.9645	all_CpG_DMR_189655	+	6	34662000	34663000	-12.067	8.37197e-08	*	989
6	34665982	34666982	-10.6891	all_CpG_DMR_189657	+	6	34666000	34667000	-18.5833	1.60797e-09	*	982
6	35079958	35080964	-25.7004	all_CpG_DMR_189696	+	6	35080000	35081000	-11.3387	1.34479e-05	*	964
6	35319086	35320085	-17.1971	all_CpG_DMR_189729	+	6	35319000	35320000	-38.164	0	*	914
6	35351050	35352048	-12.1283	all_CpG_DMR_189733	+	6	35351000	35352000	-12.5217	0.00165769	*	950
6	38262009	38263008	-15.9001	all_CpG_DMR_190119	+	6	38262000	38263000	-35.9027	0	*	991
6	38264016	38265015	-17.6014	all_CpG_DMR_190120	+	6	38264000	38265000	-33.2152	0	*	984
6	38560910	38561909	-13.8346	all_CpG_DMR_190172	+	6	38561000	38562000	-31.4772	0	*	909
6	41878902	41879901	-18.0493	all_CpG_DMR_190609	+	6	41879000	41880000	-19.9121	5.31696e-09	*	901
6	41888913	41889923	-21.2982	all_CpG_DMR_190612	+	6	41889000	41890000	-12.5247	3.61422e-05	*	923
6	41894924	41895923	-30.498	all_CpG_DMR_190614	+	6	41895000	41896000	-40.4936	0	*	923
6	41895924	41896923	-16.6444	all_CpG_DMR_190615	+	6	41896000	41897000	-25.0554	2.176e-13	*	923
6	41910093	41911100	-12.6588	all_CpG_DMR_190621	+	6	41910000	41911000	-19.8499	3.54691e-05	*	907
6	41929071	41930070	-25.9862	all_CpG_DMR_190623	+	6	41929000	41930000	-24.209	3.4e-15	*	929
6	44082071	44083070	-26.6364	all_CpG_DMR_190856	+	6	44082000	44083000	-23.6708	0	*	929
6	46232964	46233963	-12.0583	all_CpG_DMR_191026	+	6	46233000	46234000	-14.5983	2.4528e-05	*	963
6	46246006	46246986	-22.2775	all_CpG_DMR_191028	+	6	46246000	46247000	-28.5669	2.82247e-06	*	980
6	46268972	46269969	-20.0483	all_CpG_DMR_191031	+	6	46269000	46270000	-19.2805	0	*	969
6	46295968	46296968	-16.2253	all_CpG_DMR_191042	+	6	46296000	46297000	-15.5852	3.91947e-09	*	968
6	46297969	46298974	-11.4944	all_CpG_DMR_191043	+	6	46298000	46299000	-13.7074	1.56687e-06	*	974
6	47028969	47029968	-13.0963	all_CpG_DMR_191130	+	6	47029000	47030000	-13.5863	2.481e-10	*	968
6	47777987	47778985	-23.9918	all_CpG_DMR_191260	+	6	47778000	47779000	-16.8238	2.56512e-05	*	985
6	47984970	47985969	32.7726	all_CpG_DMR_191291	+	6	47985000	47986000	28.2337	0	*	969
6	49821933	49822920	-53.9683	all_CpG_DMR_191468	+	6	49822000	49823000	-47.9663	0	*	920
6	53822088	53823083	-20.3461	all_CpG_DMR_191806	+	6	53822000	53823000	-25.5884	0.000222252	*	912
6	55486987	55487977	-16.6667	all_CpG_DMR_192022	+	6	55487000	55488000	-13.2268	0.000369547	*	977
6	56436052	56437054	-16.8491	all_CpG_DMR_192150	+	6	56436000	56437000	-14.9115	1.0615e-08	*	948
6	56563992	56564987	-18.2441	all_CpG_DMR_192166	+	6	56564000	56565000	-24.032	0	*	987
6	56688006	56689013	-30.0635	all_CpG_DMR_192173	+	6	56688000	56689000	-19.6752	3.43971e-06	*	994
6	57433946	57434944	-14.348	all_CpG_DMR_192219	+	6	57434000	57435000	-16.7111	0	*	944
6	57635957	57636957	-11.4582	all_CpG_DMR_192241	+	6	57636000	57637000	-17.6832	0.000792535	*	957
6	57771950	57773004	-44.5771	all_CpG_DMR_192254	+	6	57772000	57773000	-39.3264	0	*	1000
6	57815905	57816908	-13.5408	all_CpG_DMR_192260	+	6	57816000	57817000	-23.1679	0	*	908
6	57821920	57822918	-17.5971	all_CpG_DMR_192261	+	6	57822000	57823000	-15.5473	0	*	918
6	60832949	60833951	-16.438	all_CpG_DMR_192561	+	6	60833000	60834000	-15.8333	6.83395e-07	*	951
6	61580047	61581048	-12.8619	all_CpG_DMR_192687	+	6	61580000	61581000	-17.8866	5.4297e-12	*	953
6	61786013	61787019	-23.4057	all_CpG_DMR_192712	+	6	61786000	61787000	-30.7333	0	*	987
6	61787020	61788022	-14.4447	all_CpG_DMR_192713	+	6	61787000	61788000	-18.2346	5.48928e-11	*	980
6	63298027	63299030	-10.7484	all_CpG_DMR_192915	+	6	63298000	63299000	-11.2604	0.000650799	*	973
6	63422997	63423996	-19.3477	all_CpG_DMR_192934	+	6	63423000	63424000	-12.4524	7.93447e-05	*	996
6	63426000	63427001	-11.864	all_CpG_DMR_192935	+	6	63426000	63427000	-11.1916	1.4847e-08	*	1000
6	63549026	63550016	-19.1644	all_CpG_DMR_192945	+	6	63549000	63550000	-12.0954	5.06352e-09	*	974
6	65685977	65686976	-13.811	all_CpG_DMR_193125	+	6	65686000	65687000	-17.6229	7.10784e-05	*	976
6	67307067	67308074	-10.7563	all_CpG_DMR_193255	+	6	67307000	67308000	-24.0246	0	*	933
6	69720014	69721013	-11.7872	all_CpG_DMR_193445	+	6	69720000	69721000	-14.4025	6.6e-15	*	986
6	69849008	69850011	-14.1775	all_CpG_DMR_193455	+	6	69849000	69850000	-17.8691	2.26e-14	*	992
6	69935014	69936023	-14.4632	all_CpG_DMR_193467	+	6	69935000	69936000	-19.1268	1.74485e-11	*	986
6	70388945	70389944	-11.4796	all_CpG_DMR_193510	+	6	70389000	70390000	-10.2054	1.39382e-05	*	944
6	71399044	71400033	-12.8243	all_CpG_DMR_193677	+	6	71399000	71400000	-16.1044	1.4e-15	*	956
6	72677927	72678928	-27.0737	all_CpG_DMR_193852	+	6	72678000	72679000	-19.2269	2.10748e-07	*	928
6	72714011	72714987	-12.6738	all_CpG_DMR_193854	+	6	72714000	72715000	-15.657	7.53991e-06	*	976
6	73642017	73643011	-16.5198	all_CpG_DMR_193969	+	6	73642000	73643000	-11.2373	0.00160806	*	983
6	73662083	73663086	-17.9487	all_CpG_DMR_193979	+	6	73662000	73663000	-42.0577	1.26066e-10	*	917
6	75126090	75127076	-10.504	all_CpG_DMR_194145	+	6	75126000	75127000	-11.1918	0.002232	*	910
6	75310026	75311020	-21.2544	all_CpG_DMR_194176	+	6	75310000	75311000	-35.9616	0	*	974
6	75314015	75315019	-30.3209	all_CpG_DMR_194178	+	6	75314000	75315000	-13.634	0.00538371	*	985
6	75577065	75578058	-37.8017	all_CpG_DMR_194207	+	6	75577000	75578000	-23.5717	2.75002e-06	*	935
6	75583081	75584080	-14.5299	all_CpG_DMR_194209	+	6	75583000	75584000	-31.6542	1.38024e-08	*	919
6	76276070	76277041	-18.0279	all_CpG_DMR_194288	+	6	76276000	76277000	-11.1541	6.10254e-05	*	930
6	76286070	76287070	-12.4579	all_CpG_DMR_194290	+	6	76286000	76287000	-21.8008	2.0554e-07	*	930
6	76308082	76309081	-40.7937	all_CpG_DMR_194294	+	6	76308000	76309000	-19.398	3.65173e-07	*	918
6	76322073	76323072	-22.5419	all_CpG_DMR_194296	+	6	76322000	76323000	-14.9645	1.06324e-05	*	927
6	77444928	77445927	-10.0632	all_CpG_DMR_194403	+	6	77445000	77446000	-23.5185	0	*	927
6	77446928	77447932	-11.2449	all_CpG_DMR_194404	+	6	77447000	77448000	-10.0753	0.000574586	*	932
6	77492948	77493947	-10.2296	all_CpG_DMR_194412	+	6	77493000	77494000	-11.0631	0.0001089	*	947
6	81922022	81923025	-13.9758	all_CpG_DMR_194834	+	6	81922000	81923000	-22.0391	1.92969e-07	*	978
6	81923026	81924029	-32.2926	all_CpG_DMR_194835	+	6	81923000	81924000	-16.8006	0.000558768	*	974
6	81935963	81936960	-10.6648	all_CpG_DMR_194837	+	6	81936000	81937000	-10.0913	0.000264675	*	960
6	86326064	86327064	-16.8532	all_CpG_DMR_195177	+	6	86326000	86327000	-19.5059	3.16966e-09	*	936
6	86403013	86404013	-18.0182	all_CpG_DMR_195188	+	6	86403000	86404000	-27.0724	6.54075e-10	*	987
6	86416041	86417040	-41.0581	all_CpG_DMR_195192	+	6	86416000	86417000	-29.7655	4.41047e-07	*	959
6	86420052	86421050	-23.9391	all_CpG_DMR_195193	+	6	86420000	86421000	-19.1904	4.58e-14	*	948
6	86421051	86422054	-31.9526	all_CpG_DMR_195194	+	6	86421000	86422000	-13.0118	0.00285031	*	949
6	86423064	86424063	-11.9148	all_CpG_DMR_195195	+	6	86423000	86424000	-14.1686	3.727e-13	*	936
6	86663081	86664080	-18.2468	all_CpG_DMR_195239	+	6	86663000	86664000	-15.8824	3.94813e-10	*	919
6	86713066	86714088	-17.6167	all_CpG_DMR_195250	+	6	86713000	86714000	-11.2523	6.12553e-07	*	934
6	86714089	86715090	-10.6891	all_CpG_DMR_195251	+	6	86714000	86715000	-26.1706	0	*	911
6	87681921	87682918	-54.4872	all_CpG_DMR_195355	+	6	87682000	87683000	-26.6457	2.09e-14	*	918
6	87738917	87739915	-14.1281	all_CpG_DMR_195366	+	6	87739000	87740000	-11.6883	8.82755e-06	*	915
6	88837027	88838027	-25.9977	all_CpG_DMR_195522	+	6	88837000	88838000	-11.8471	2.17795e-07	*	973
6	88865014	88866009	-26.3048	all_CpG_DMR_195531	+	6	88865000	88866000	-26.9339	1.16483e-11	*	986
6	88987041	88988042	34.941	all_CpG_DMR_195546	+	6	88987000	88988000	36.7297	0	*	959
6	89121045	89122042	-29.1415	all_CpG_DMR_195574	+	6	89121000	89122000	-24.8485	0.000159973	*	955
6	89122043	89123041	-37.7439	all_CpG_DMR_195575	+	6	89122000	89123000	-31.9257	6.37982e-07	*	957
6	89129031	89130030	-10.7762	all_CpG_DMR_195577	+	6	89129000	89130000	-10.5775	8.10258e-05	*	969
6	89247013	89248011	-10.4991	all_CpG_DMR_195600	+	6	89247000	89248000	-10.9856	0.0040852	*	987
6	91282099	91283098	-34.1858	all_CpG_DMR_195777	+	6	91282000	91283000	-17.5478	3.13769e-09	*	901
6	91284099	91285070	-14.8442	all_CpG_DMR_195779	+	6	91284000	91285000	-11.263	0.00116243	*	901
6	91304019	91305017	-18.1526	all_CpG_DMR_195780	+	6	91304000	91305000	-26.5222	0	*	981
6	91318048	91319047	-10.5423	all_CpG_DMR_195781	+	6	91318000	91319000	-10.729	1.39e-11	*	952
6	91628903	91629901	-39.184	all_CpG_DMR_195817	+	6	91629000	91630000	-18.6726	1.03339e-06	*	901
6	91933996	91935003	-35.6477	all_CpG_DMR_195858	+	6	91934000	91935000	-17.0684	2.98795e-07	*	1000
6	91935004	91936001	-20.6055	all_CpG_DMR_195859	+	6	91935000	91936000	-10.4947	1.32227e-10	*	996
6	91937998	91939019	-18.1298	all_CpG_DMR_195860	+	6	91938000	91939000	-27.9598	7.5e-15	*	1000
6	92824087	92825083	-10.4947	all_CpG_DMR_195968	+	6	92824000	92825000	-23.7136	1.18789e-10	*	913
6	93759085	93760084	-13.7911	all_CpG_DMR_196050	+	6	93759000	93760000	-10.8005	0.00767792	*	915
6	94887010	94888018	-16.0092	all_CpG_DMR_196193	+	6	94887000	94888000	-22.1149	0	*	990
6	95597959	95598960	-18.318	all_CpG_DMR_196277	+	6	95598000	95599000	-12.3629	0.00303323	*	960
6	98125973	98126974	-14.0852	all_CpG_DMR_196471	+	6	98126000	98127000	-14.0803	0.00721719	*	974
6	98135967	98136966	-14.9637	all_CpG_DMR_196473	+	6	98136000	98137000	-13.277	4.66919e-08	*	966
6	98145000	98145993	-10.6655	all_CpG_DMR_196474	+	6	98145000	98146000	-21.7334	0	*	993
6	98145992	98146988	-10.7873	all_CpG_DMR_196475	+	6	98146000	98147000	-17.7151	6.22154e-08	*	988
6	98150004	98151003	-14.069	all_CpG_DMR_196476	+	6	98150000	98151000	-24.2367	9.9509e-12	*	996
6	98165916	98166906	-20.7343	all_CpG_DMR_196483	+	6	98166000	98167000	-21.4705	0	*	906
6	98166907	98167909	-13.0124	all_CpG_DMR_196484	+	6	98167000	98168000	-13.897	3.44101e-11	*	909
6	98169911	98170908	-26.7677	all_CpG_DMR_196485	+	6	98170000	98171000	-25.8572	2.70943e-06	*	908
6	98404092	98405054	-17.5341	all_CpG_DMR_196516	+	6	98404000	98405000	-34.9301	0	*	908
6	102210922	102211920	-11.3823	all_CpG_DMR_196985	+	6	102211000	102212000	-13.5106	1e-16	*	920
6	105481027	105482028	-12.1124	all_CpG_DMR_197301	+	6	105481000	105482000	-14.5781	4.6356e-05	*	973
6	106527924	106528924	10.6889	all_CpG_DMR_197387	+	6	106528000	106529000	18.9831	7.56601e-11	*	924
6	109052026	109053019	-23.286	all_CpG_DMR_197604	+	6	109052000	109053000	-18.8189	0	*	974
6	109064017	109065018	-11.6863	all_CpG_DMR_197606	+	6	109064000	109065000	-12.6168	3.24286e-05	*	983
6	109065019	109066018	-19.8913	all_CpG_DMR_197607	+	6	109065000	109066000	-19.1584	6.46173e-10	*	981
6	110495093	110496095	-15.859	all_CpG_DMR_197778	+	6	110495000	110496000	-23.3294	1.19679e-11	*	907
6	113137957	113139061	-11.8492	all_CpG_DMR_197921	+	6	113138000	113139000	-10.9368	1.29612e-07	*	1000
6	114278921	114279922	-14.8587	all_CpG_DMR_197970	+	6	114279000	114280000	-10.7123	1.18205e-11	*	922
7	1168019	1169018	-15.6002	all_CpG_DMR_198107	+	7	1168000	1169000	-16.1689	2.70315e-10	*	981
7	2187934	2188940	-12.9232	all_CpG_DMR_198182	+	7	2188000	2189000	-15.3792	6.16432e-09	*	940
7	2191959	2192959	-11.5433	all_CpG_DMR_198183	+	7	2192000	2193000	-12.5116	5.62966e-08	*	959
7	2192960	2193959	-10.2121	all_CpG_DMR_198184	+	7	2193000	2194000	-17.2457	7.501e-13	*	959
7	2254904	2255906	-13.9276	all_CpG_DMR_198192	+	7	2255000	2256000	-15.9951	3.44799e-07	*	906
7	6212055	6213052	-14.3631	all_CpG_DMR_198376	+	7	6212000	6213000	-11.0495	1.85881e-05	*	945
7	6228079	6229079	-20.7173	all_CpG_DMR_198379	+	7	6228000	6229000	-12.744	4.7767e-11	*	921
7	6890078	6891075	10.71	all_CpG_DMR_198421	+	7	6890000	6891000	14.0347	0.00175707	*	922
7	13548050	13549051	-14.523	all_CpG_DMR_198945	+	7	13548000	13549000	-20.6237	3.99686e-08	*	950
7	13816060	13817031	-15.6088	all_CpG_DMR_199002	+	7	13816000	13817000	-12.9161	4.86614e-05	*	940
7	13870994	13871988	-23.8641	all_CpG_DMR_199023	+	7	13871000	13872000	-34.0076	0	*	988
7	13872991	13873989	-16.0602	all_CpG_DMR_199024	+	7	13873000	13874000	-16.1468	0	*	989
7	14286083	14287071	-11.1796	all_CpG_DMR_199092	+	7	14286000	14287000	-26.331	0	*	917
7	14288052	14289046	-16.0734	all_CpG_DMR_199093	+	7	14288000	14289000	-16.5933	4.81609e-05	*	948
7	14318012	14319015	-33.3928	all_CpG_DMR_199098	+	7	14318000	14319000	-56.5372	0	*	988
7	14322029	14323029	-17.3244	all_CpG_DMR_199101	+	7	14322000	14323000	-23.9174	3e-16	*	971
7	14353052	14354051	-15.6823	all_CpG_DMR_199107	+	7	14353000	14354000	-15.6434	1.90508e-08	*	948
7	15407082	15408073	-23.0155	all_CpG_DMR_199145	+	7	15407000	15408000	-10.7395	4.32797e-05	*	918
7	16006975	16007974	-21.53	all_CpG_DMR_199188	+	7	16007000	16008000	-14.7861	9.45977e-05	*	974
7	16017039	16018043	-12.6726	all_CpG_DMR_199190	+	7	16017000	16018000	-16.9148	7.7e-15	*	961
7	17554089	17555085	-10.2647	all_CpG_DMR_199267	+	7	17554000	17555000	-34.2849	0	*	911
7	17568080	17569073	-11.2566	all_CpG_DMR_199269	+	7	17568000	17569000	-17.0369	2.10754e-07	*	920
7	18833925	18834922	-29.5192	all_CpG_DMR_199319	+	7	18834000	18835000	-33.7194	0	*	922
7	19145950	19146945	-13.381	all_CpG_DMR_199340	+	7	19146000	19147000	-11.9964	0	*	945
7	21165074	21166075	-12.2478	all_CpG_DMR_199424	+	7	21165000	21166000	-19.1342	0	*	926
7	21895023	21896022	-27.7979	all_CpG_DMR_199468	+	7	21895000	21896000	-19.7661	1.22333e-10	*	977
7	21940008	21941008	-11.5242	all_CpG_DMR_199472	+	7	21940000	21941000	-10.9722	0.00154443	*	992
7	21942010	21943010	-11.8925	all_CpG_DMR_199473	+	7	21942000	21943000	-16.4936	0	*	990
7	22552076	22553070	-16.7454	all_CpG_DMR_199537	+	7	22552000	22553000	-48.6208	9e-16	*	924
7	23506017	23507016	-15.0059	all_CpG_DMR_199650	+	7	23506000	23507000	-22.112	0	*	983
7	24719945	24720947	-12.9794	all_CpG_DMR_199791	+	7	24720000	24721000	-11.4628	1.38377e-10	*	947
7	24820994	24821988	-11.3362	all_CpG_DMR_199803	+	7	24821000	24822000	-12.5483	0.00715987	*	988
7	25917082	25918081	-12.7702	all_CpG_DMR_199900	+	7	25917000	25918000	-17.2438	1.44e-14	*	918
7	26077031	26078030	-10.2024	all_CpG_DMR_199910	+	7	26077000	26078000	-22.3159	2e-16	*	969
7	26113932	26114923	-20.6958	all_CpG_DMR_199913	+	7	26114000	26115000	-11.8286	0.000296641	*	923
7	26462004	26463003	-24.0631	all_CpG_DMR_199946	+	7	26462000	26463000	-17.1571	1e-16	*	996
7	29715988	29716987	-18.6721	all_CpG_DMR_200314	+	7	29716000	29717000	-29.9425	2.76652e-06	*	987
7	29791933	29792932	-16.4907	all_CpG_DMR_200331	+	7	29792000	29793000	-21.2433	0.000700302	*	932
7	29801028	29802042	-64.6277	all_CpG_DMR_200332	+	7	29801000	29802000	-67.1923	0	*	972
7	29875015	29876051	-25.5145	all_CpG_DMR_200343	+	7	29875000	29876000	-43.3679	0	*	985
7	29878045	29879043	-16.2213	all_CpG_DMR_200344	+	7	29878000	29879000	-16.8636	2.73681e-10	*	955
7	29916042	29917061	-11.565	all_CpG_DMR_200350	+	7	29916000	29917000	-22.2807	4e-16	*	958
7	29917062	29918063	-12.312	all_CpG_DMR_200351	+	7	29917000	29918000	-17.1099	1.28084e-06	*	938
7	29920016	29921012	-10.5837	all_CpG_DMR_200352	+	7	29920000	29921000	-21.032	0	*	984
7	31786945	31787956	-19.6975	all_CpG_DMR_200554	+	7	31787000	31788000	-17.3197	9.06471e-08	*	956
7	32958076	32959074	-10.1424	all_CpG_DMR_200711	+	7	32958000	32959000	-10.0258	6.99303e-05	*	924
7	33018061	33019064	-21.4025	all_CpG_DMR_200714	+	7	33018000	33019000	-44.4623	0	*	939
7	34579074	34580074	-10.5962	all_CpG_DMR_200940	+	7	34579000	34580000	-14.0174	1.9e-15	*	926
7	34587067	34588066	-25.1942	all_CpG_DMR_200944	+	7	34587000	34588000	-10.3808	0.00566516	*	933
7	34747002	34748018	-27.2222	all_CpG_DMR_200962	+	7	34747000	34748000	-35.9191	0	*	998
7	36275995	36276994	-44	all_CpG_DMR_201142	+	7	36276000	36277000	-62.0507	0	*	994
7	36383086	36384085	-36.3382	all_CpG_DMR_201160	+	7	36383000	36384000	-14.205	1.40026e-06	*	914
7	36672031	36673029	-27.9669	all_CpG_DMR_201212	+	7	36672000	36673000	-25.8434	1.26101e-10	*	969
7	36696008	36696999	-17.7862	all_CpG_DMR_201221	+	7	36696000	36697000	-16.4147	1.05066e-07	*	991
7	36913926	36914925	-35.7249	all_CpG_DMR_201246	+	7	36914000	36915000	-23.6339	2.47473e-11	*	925
7	37022920	37023919	-11.1641	all_CpG_DMR_201263	+	7	37023000	37024000	-11.9805	0.000138568	*	919
7	38249030	38250023	-16.0197	all_CpG_DMR_201379	+	7	38249000	38250000	-13.9564	0	*	970
7	38259030	38260028	-13.0136	all_CpG_DMR_201380	+	7	38259000	38260000	-13.7188	0	*	970
7	38261029	38262026	-11.1139	all_CpG_DMR_201382	+	7	38261000	38262000	-26.9269	0	*	971
7	38263027	38263979	-17.7529	all_CpG_DMR_201383	+	7	38263000	38264000	-29.8645	7.16862e-108	*	952
7	39405027	39406029	-14.1122	all_CpG_DMR_201459	+	7	39405000	39406000	-20.3605	0	*	973
7	39651039	39652038	-12.3185	all_CpG_DMR_201493	+	7	39651000	39652000	-14.5173	0.000223572	*	961
7	39848077	39849076	-20.6827	all_CpG_DMR_201530	+	7	39848000	39849000	-18.9549	0	*	923
7	40017056	40018055	-16.6235	all_CpG_DMR_201544	+	7	40017000	40018000	-15.1459	5.31717e-10	*	944
7	40038060	40039065	-16.6942	all_CpG_DMR_201551	+	7	40038000	40039000	-24.8968	0	*	940
7	40128007	40128997	-11.1814	all_CpG_DMR_201561	+	7	40128000	40129000	-16.3369	1.4115e-12	*	990
7	40187979	40188978	-16.0204	all_CpG_DMR_201579	+	7	40188000	40189000	-10.1789	2.658e-13	*	978
7	40214967	40215964	-29.7726	all_CpG_DMR_201585	+	7	40215000	40216000	-16.0663	0.00899428	*	964
7	40291043	40292042	-19.7347	all_CpG_DMR_201617	+	7	40291000	40292000	-40	1e-16	*	957
7	40730067	40731067	-45.1318	all_CpG_DMR_201671	+	7	40730000	40731000	-12.8289	1.73086e-06	*	933
7	42983917	42984913	-17.0306	all_CpG_DMR_201933	+	7	42984000	42985000	-21.2466	2.199e-13	*	913
7	44561981	44562978	-17.2132	all_CpG_DMR_202032	+	7	44562000	44563000	-16.0088	7e-16	*	978
7	44590998	44591997	-11.8971	all_CpG_DMR_202037	+	7	44591000	44592000	-11.8018	0	*	997
7	44603000	44603999	-27.8959	all_CpG_DMR_202039	+	7	44603000	44604000	-24.1902	7.576e-12	*	999
7	47407094	47408092	-16.8991	all_CpG_DMR_202253	+	7	47407000	47408000	-24.4141	0	*	906
7	47703964	47704962	-23.1783	all_CpG_DMR_202290	+	7	47704000	47705000	-14.2754	7.1773e-12	*	962
7	47752071	47753070	25.4545	all_CpG_DMR_202294	+	7	47752000	47753000	31.4526	1.07776e-06	*	929
7	48675920	48676919	-13.0734	all_CpG_DMR_202375	+	7	48676000	48677000	-11.6431	1.92992e-10	*	919
7	49923097	49924096	-28.0669	all_CpG_DMR_202466	+	7	49923000	49924000	-39.7892	0	*	903
7	49934080	49935078	-31.3524	all_CpG_DMR_202471	+	7	49934000	49935000	-27.1612	0	*	920
7	52600095	52601094	-13.8362	all_CpG_DMR_202614	+	7	52600000	52601000	-27.5753	0	*	905
7	52613094	52614093	-24.8787	all_CpG_DMR_202615	+	7	52613000	52614000	-16.366	2.25159e-10	*	906
7	52653079	52654082	-12.0577	all_CpG_DMR_202621	+	7	52653000	52654000	-11.5591	6.13188e-06	*	921
7	52687046	52688053	-14.6625	all_CpG_DMR_202625	+	7	52687000	52688000	-23.1192	0	*	954
7	54155994	54156993	-11.9487	all_CpG_DMR_202702	+	7	54156000	54157000	-22.7483	2.79008e-06	*	993
7	55575993	55576992	-14.6642	all_CpG_DMR_202817	+	7	55576000	55577000	-12.8843	3.9358e-07	*	992
7	56743943	56744942	-16.9431	all_CpG_DMR_202977	+	7	56744000	56745000	-11.0256	2.63259e-08	*	942
7	56749942	56750941	-11.1036	all_CpG_DMR_202979	+	7	56750000	56751000	-11.6219	7.454e-13	*	941
7	56850037	56851036	-22.8555	all_CpG_DMR_202986	+	7	56850000	56851000	-20.0249	2.09843e-08	*	963
7	57098984	57099979	-21.6811	all_CpG_DMR_202992	+	7	57099000	57100000	-11.916	1.34735e-08	*	979
7	58166904	58167903	-21.1585	all_CpG_DMR_203076	+	7	58167000	58168000	-33.2956	9.5e-15	*	903
7	59575020	59575991	-31.3155	all_CpG_DMR_203196	+	7	59575000	59576000	-17.9628	8.5334e-07	*	971
7	59740019	59741018	-14.0488	all_CpG_DMR_203218	+	7	59740000	59741000	-19.2222	0	*	981
7	61173077	61174077	-23.8398	all_CpG_DMR_203284	+	7	61173000	61174000	-27.6829	2e-16	*	923
7	61265052	61266052	-27.5706	all_CpG_DMR_203289	+	7	61265000	61266000	-11.2646	2.63852e-05	*	948
7	70434929	70435935	-28.3113	all_CpG_DMR_204048	+	7	70435000	70436000	-20.1618	3.14e-14	*	935
7	77442960	77443961	-16.0326	all_CpG_DMR_204645	+	7	77443000	77444000	-18.8887	0.0016988	*	961
7	78005067	78006061	-18.5185	all_CpG_DMR_204686	+	7	78005000	78006000	-16.2843	0.00053714	*	933
7	80706079	80707075	-23.4312	all_CpG_DMR_204864	+	7	80706000	80707000	-16.3053	9.72515e-05	*	921
7	83105929	83106929	-38.2653	all_CpG_DMR_205032	+	7	83106000	83107000	-36.3983	2.94405e-10	*	929
7	83109931	83110930	-11.0211	all_CpG_DMR_205033	+	7	83110000	83111000	-14.5484	1.86227e-07	*	930
7	83747903	83748901	-12.6159	all_CpG_DMR_205117	+	7	83748000	83749000	-11.3105	6.53283e-10	*	901
7	84357038	84358040	-26.7546	all_CpG_DMR_205211	+	7	84357000	84358000	-18.9789	3.91336e-08	*	962
7	85462075	85463074	-24.3729	all_CpG_DMR_205330	+	7	85462000	85463000	-18.6945	8.90192e-09	*	925
7	85569906	85570904	-39.4679	all_CpG_DMR_205345	+	7	85570000	85571000	-40.8211	6.05596e-09	*	904
7	89256976	89257975	-11.5815	all_CpG_DMR_205704	+	7	89257000	89258000	-12.0593	0.000105962	*	975
7	89357005	89358004	-11.5062	all_CpG_DMR_205721	+	7	89357000	89358000	-12.6837	0.000856481	*	995
7	89382994	89383976	-13.2827	all_CpG_DMR_205725	+	7	89383000	89384000	-30.5655	0	*	976
7	89392950	89393948	-15.6238	all_CpG_DMR_205728	+	7	89393000	89394000	-20.9978	1.91134e-11	*	948
7	90887041	90888036	-24.0991	all_CpG_DMR_205881	+	7	90887000	90888000	-16.3881	0.000436699	*	959
7	90931908	90932910	-17.3913	all_CpG_DMR_205884	+	7	90932000	90933000	-38.0736	5.73927e-07	*	910
7	92364072	92365072	20.8897	all_CpG_DMR_206029	+	7	92364000	92365000	16.5828	0.000145458	*	928
7	94018979	94019963	24.4114	all_CpG_DMR_206153	+	7	94019000	94020000	32.3888	0	*	963
7	94025971	94026970	-45.0598	all_CpG_DMR_206154	+	7	94026000	94027000	-37.5067	0	*	970
7	94358993	94359992	-11.8478	all_CpG_DMR_206180	+	7	94359000	94360000	-15.6459	1e-15	*	992
7	94373053	94374048	-10.992	all_CpG_DMR_206183	+	7	94373000	94374000	-21.6282	0	*	947
7	98712950	98713934	-18.6174	all_CpG_DMR_206693	+	7	98713000	98714000	-19.8848	0	*	934
7	99471025	99472027	-11.1444	all_CpG_DMR_206857	+	7	99471000	99472000	-10.6031	3.95427e-05	*	975
7	99852074	99853072	-22.1105	all_CpG_DMR_206916	+	7	99852000	99853000	-18.9168	4.60604e-09	*	926
7	100745972	100746968	-18.0476	all_CpG_DMR_207057	+	7	100746000	100747000	-44.3814	0	*	968
7	100802952	100803950	-16.7316	all_CpG_DMR_207067	+	7	100803000	100804000	-12.5602	0.000349148	*	950
7	101607920	101608926	-20.4761	all_CpG_DMR_207130	+	7	101608000	101609000	-30.9348	0	*	926
7	101614931	101615930	-10.1404	all_CpG_DMR_207132	+	7	101615000	101616000	-27.6162	0	*	930
7	101750016	101751015	-15.6236	all_CpG_DMR_207138	+	7	101750000	101751000	-19.1772	0	*	984
7	101842904	101843901	-19.169	all_CpG_DMR_207146	+	7	101843000	101844000	-13.4431	1.59074e-06	*	901
7	101847903	101848902	-11.1975	all_CpG_DMR_207149	+	7	101848000	101849000	-16.3484	0	*	902
7	101965053	101966023	-14.2959	all_CpG_DMR_207156	+	7	101965000	101966000	-17.3074	0	*	947
7	101968025	101969022	-11.3736	all_CpG_DMR_207157	+	7	101968000	101969000	-12.0793	1.10382e-11	*	975
7	102182083	102183082	-15.9715	all_CpG_DMR_207178	+	7	102182000	102183000	-24.4267	0	*	917
7	102732011	102732999	-22.5528	all_CpG_DMR_207232	+	7	102732000	102733000	-18.4352	2.4291e-10	*	988
7	102738996	102739995	-12.6221	all_CpG_DMR_207234	+	7	102739000	102740000	-12.504	1.24331e-05	*	995
7	103302041	103303036	-24.0665	all_CpG_DMR_207323	+	7	103302000	103303000	-11.7421	0.00150476	*	959
7	103393087	103394086	-17.6489	all_CpG_DMR_207336	+	7	103393000	103394000	-27.2731	0	*	913
7	103712047	103713046	-15.3867	all_CpG_DMR_207376	+	7	103712000	103713000	-18.079	2.66982e-07	*	953
7	104290966	104291964	-43.1373	all_CpG_DMR_207461	+	7	104291000	104292000	-49.8548	0	*	964
7	104292971	104293963	-51.0957	all_CpG_DMR_207462	+	7	104293000	104294000	-53.4406	9e-16	*	963
7	104320992	104321991	-11.8385	all_CpG_DMR_207466	+	7	104321000	104322000	-15.5902	0.000145256	*	991
7	105246052	105247051	-15.5823	all_CpG_DMR_207576	+	7	105246000	105247000	-11.0257	8.69946e-05	*	948
7	105270034	105271031	-12.5755	all_CpG_DMR_207580	+	7	105270000	105271000	-18.9311	0.000125948	*	966
7	105317037	105318036	-32.2293	all_CpG_DMR_207587	+	7	105317000	105318000	-19.3989	1.44661e-05	*	963
7	105438943	105439938	-15.4006	all_CpG_DMR_207606	+	7	105439000	105440000	-11.7521	7.01939e-07	*	938
7	105440941	105441940	-17.8311	all_CpG_DMR_207607	+	7	105441000	105442000	-14.0439	1.21057e-10	*	940
7	105443924	105444925	-21.6158	all_CpG_DMR_207608	+	7	105444000	105445000	-16.9557	1.87646e-10	*	925
7	105444926	105445915	-21.8385	all_CpG_DMR_207609	+	7	105445000	105446000	-17.5064	1.26433e-05	*	915
7	105454926	105455925	-21.5993	all_CpG_DMR_207611	+	7	105455000	105456000	-15.6783	0.00125803	*	925
7	105456928	105457933	-12.7177	all_CpG_DMR_207612	+	7	105457000	105458000	-16.3341	8.51e-14	*	933
7	105459935	105460933	-15.9824	all_CpG_DMR_207613	+	7	105460000	105461000	-15.7285	0	*	933
7	105922073	105923075	-30.0516	all_CpG_DMR_207660	+	7	105922000	105923000	-29.7013	0	*	927
8	2122978	2123977	-12.0497	all_CpG_DMR_208276	+	8	2123000	2124000	-10.696	0.00708453	*	977
8	2204971	2205973	-11.1712	all_CpG_DMR_208283	+	8	2205000	2206000	-11.7853	0.00108368	*	973
8	2301921	2302907	-12.9583	all_CpG_DMR_208299	+	8	2302000	2303000	-11.1333	2.05368e-05	*	907
8	2357938	2358935	-28.3646	all_CpG_DMR_208310	+	8	2358000	2359000	-45.4933	0	*	935
8	2373087	2374085	-19.6349	all_CpG_DMR_208313	+	8	2373000	2374000	-14.754	2.65567e-05	*	913
8	2597015	2597972	-15.8974	all_CpG_DMR_208348	+	8	2597000	2598000	-11.9691	6.62996e-07	*	957
8	2646963	2647961	-19.2308	all_CpG_DMR_208355	+	8	2647000	2648000	-14.5445	0.000690444	*	961
8	2654953	2655951	-11.6085	all_CpG_DMR_208359	+	8	2655000	2656000	-14.3598	0.000144186	*	951
8	2665936	2666946	-18.4231	all_CpG_DMR_208362	+	8	2666000	2667000	-14.5292	5.48305e-08	*	946
8	4630971	4631969	-11.6657	all_CpG_DMR_208626	+	8	4631000	4632000	-14.2582	3.43636e-08	*	969
8	4651992	4652995	-14.2857	all_CpG_DMR_208629	+	8	4652000	4653000	-18.8261	0.0086769	*	995
8	4704947	4705941	-42.1461	all_CpG_DMR_208635	+	8	4705000	4706000	-25.2319	0.00192768	*	941
8	4709933	4710932	-16.822	all_CpG_DMR_208636	+	8	4710000	4711000	-22.9334	2e-16	*	932
8	4875944	4876939	-12.4602	all_CpG_DMR_208652	+	8	4876000	4877000	-21.9452	0.00277271	*	939
8	5003931	5004939	-12.811	all_CpG_DMR_208664	+	8	5004000	5005000	-13.9823	1.40619e-08	*	939
8	5009935	5010934	-10.1379	all_CpG_DMR_208665	+	8	5010000	5011000	-14.3214	3.64978e-08	*	934
8	5022910	5023910	-16.356	all_CpG_DMR_208667	+	8	5023000	5024000	-11.3207	9.24933e-05	*	910
8	10407009	10408013	-15.5598	all_CpG_DMR_208926	+	8	10407000	10408000	-10.6028	9.55077e-10	*	991
8	11558022	11559020	-15.6105	all_CpG_DMR_209051	+	8	11558000	11559000	-26.0397	4.22298e-10	*	978
8	11672038	11673028	-11.4309	all_CpG_DMR_209079	+	8	11672000	11673000	-19.4793	0	*	962
8	11835973	11836971	-14.0645	all_CpG_DMR_209103	+	8	11836000	11837000	-18.0178	9.9e-15	*	971
8	13594965	13595957	-47.8528	all_CpG_DMR_209325	+	8	13595000	13596000	-35.2122	0	*	957
8	13595958	13596956	-16.8981	all_CpG_DMR_209326	+	8	13596000	13597000	-30.832	1.53909e-09	*	956
8	13598961	13599955	-19.2193	all_CpG_DMR_209328	+	8	13599000	13600000	-25.2313	0	*	955
8	14454958	14455960	-17.2665	all_CpG_DMR_209408	+	8	14455000	14456000	-10.1252	0.000101271	*	960
8	14826069	14827082	-24.4713	all_CpG_DMR_209462	+	8	14826000	14827000	-19.8221	2e-16	*	931
8	14858083	14859082	-20.002	all_CpG_DMR_209471	+	8	14858000	14859000	-21.0476	3.54434e-10	*	917
8	14861082	14862078	-24	all_CpG_DMR_209472	+	8	14861000	14862000	-13.9495	2.33028e-05	*	918
8	14875088	14876065	-24.074	all_CpG_DMR_209475	+	8	14875000	14876000	-18.674	2.92773e-06	*	912
8	15535020	15536015	-20.8975	all_CpG_DMR_209579	+	8	15535000	15536000	-17.4802	0.00859445	*	980
8	15537017	15538016	-23.4826	all_CpG_DMR_209580	+	8	15537000	15538000	-24.9305	0.00109211	*	983
8	15544008	15545014	-18.4783	all_CpG_DMR_209582	+	8	15544000	15545000	-16.9828	5.37562e-05	*	992
8	16167070	16167980	-11.419	all_CpG_DMR_209660	+	8	16167000	16168000	-29.1267	1.11988e-11	*	910
8	16479012	16480011	-17.7123	all_CpG_DMR_209701	+	8	16479000	16480000	-12.1114	2.79649e-08	*	988
8	16520036	16521046	-12.2144	all_CpG_DMR_209706	+	8	16520000	16521000	-11.4403	8.8e-15	*	964
8	30880035	30881033	-11.5474	all_CpG_DMR_211211	+	8	30880000	30881000	-20.2604	1.152e-13	*	965
8	31501950	31502949	-18.5254	all_CpG_DMR_211270	+	8	31502000	31503000	-30.7114	4.7177e-12	*	949
8	31505956	31506952	-49.1048	all_CpG_DMR_211271	+	8	31506000	31507000	-48.7781	0	*	952
8	31508948	31509951	-18.6518	all_CpG_DMR_211274	+	8	31509000	31510000	-18.7867	3.2843e-11	*	951
8	31556957	31557950	-14.7719	all_CpG_DMR_211278	+	8	31557000	31558000	-21.5953	1.6e-15	*	950
8	31919013	31919999	-26.7327	all_CpG_DMR_211329	+	8	31919000	31920000	-28.588	9.89895e-05	*	986
8	32527953	32528947	-29.2743	all_CpG_DMR_211411	+	8	32528000	32529000	-11.4064	0.00047182	*	947
8	32672982	32673976	-20.7792	all_CpG_DMR_211428	+	8	32673000	32674000	-13.2159	0.00596738	*	976
8	32866039	32867037	-17.6036	all_CpG_DMR_211458	+	8	32866000	32867000	-19.3089	2.02086e-08	*	961
8	37146944	37147943	19.5286	all_CpG_DMR_212019	+	8	37147000	37148000	10.8317	0.0025764	*	943
8	37160943	37161943	11.0326	all_CpG_DMR_212025	+	8	37161000	37162000	15.5344	3.84271e-05	*	943
8	39409000	39410000	16.53	all_CpG_DMR_212270	+	8	39409000	39410000	30.9136	0	*	1000
8	39411001	39412000	15.5449	all_CpG_DMR_212272	+	8	39411000	39412000	34.4625	0	*	999
8	39419016	39420015	19.4106	all_CpG_DMR_212276	+	8	39419000	39420000	21.9339	0	*	984
8	39518997	39519996	-10.5678	all_CpG_DMR_212280	+	8	39519000	39520000	-23.354	9.32789e-06	*	996
8	47791094	47792094	-14.5491	all_CpG_DMR_213289	+	8	47791000	47792000	-10.2529	1.68663e-05	*	906
8	49087977	49088979	-21.569	all_CpG_DMR_213432	+	8	49088000	49089000	-32.7007	0	*	979
8	49099985	49100984	-10.8881	all_CpG_DMR_213436	+	8	49100000	49101000	-12.702	4.0286e-12	*	984
8	49102986	49103986	-13.6933	all_CpG_DMR_213437	+	8	49103000	49104000	-25.2966	0	*	986
8	49119963	49120983	-13.3815	all_CpG_DMR_213441	+	8	49120000	49121000	-18.3915	4.8157e-12	*	983
8	49224943	49225943	-19.1277	all_CpG_DMR_213454	+	8	49225000	49226000	-16.9815	6.28266e-06	*	943
8	49235981	49236978	-18.4786	all_CpG_DMR_213456	+	8	49236000	49237000	-12.3087	5.93209e-05	*	978
8	49313057	49314056	-32.2199	all_CpG_DMR_213466	+	8	49313000	49314000	-38.2874	8.61499e-09	*	943
8	49423035	49424034	-13.9758	all_CpG_DMR_213480	+	8	49423000	49424000	-24.7886	3.32822e-10	*	965
8	49427041	49428040	-20.6093	all_CpG_DMR_213482	+	8	49427000	49428000	-21.6436	1.60617e-06	*	959
8	51294061	51295060	-10.0655	all_CpG_DMR_213736	+	8	51294000	51295000	-12.9595	2.6777e-12	*	939
8	52379920	52380919	-19.1222	all_CpG_DMR_213826	+	8	52380000	52381000	-25.0114	0	*	919
8	52455936	52456942	-54.9369	all_CpG_DMR_213834	+	8	52456000	52457000	-30.1368	0	*	942
8	52465966	52466965	-20.4941	all_CpG_DMR_213836	+	8	52466000	52467000	-36.5217	5.466e-13	*	965
8	52476962	52477961	-19.4109	all_CpG_DMR_213837	+	8	52477000	52478000	-13.8875	1.86888e-09	*	961
8	52538996	52539997	-21.6961	all_CpG_DMR_213842	+	8	52539000	52540000	-14.7353	3.66248e-06	*	997
8	52539998	52540995	-14.4886	all_CpG_DMR_213843	+	8	52540000	52541000	-11.3642	0.000114701	*	995
8	52674917	52675916	-16.4976	all_CpG_DMR_213871	+	8	52675000	52676000	-11.3134	9.86274e-08	*	916
8	52691946	52692945	-18.1313	all_CpG_DMR_213874	+	8	52692000	52693000	-16.0299	6.98588e-11	*	945
8	52694942	52695901	-18.9467	all_CpG_DMR_213876	+	8	52695000	52696000	-21.4034	7e-16	*	901
8	52698925	52699924	-13.7344	all_CpG_DMR_213877	+	8	52699000	52700000	-13.8645	6.5443e-06	*	924
8	52771904	52772903	-12.0929	all_CpG_DMR_213879	+	8	52772000	52773000	-14.3767	0	*	903
8	52820925	52821923	-13.801	all_CpG_DMR_213882	+	8	52821000	52822000	-39.2157	1.04e-14	*	923
8	52875908	52876906	-31.5229	all_CpG_DMR_213897	+	8	52876000	52877000	-55.1154	0	*	906
8	52878910	52879908	-29.5689	all_CpG_DMR_213898	+	8	52879000	52880000	-23.5311	1.16528e-10	*	908
8	52908930	52909929	-27.6584	all_CpG_DMR_213906	+	8	52909000	52910000	-56.2477	0	*	929
8	52910929	52911930	-18.2834	all_CpG_DMR_213907	+	8	52911000	52912000	-14.9206	0	*	930
8	53417081	53418085	-11.7402	all_CpG_DMR_214003	+	8	53417000	53418000	-16.2368	0	*	919
8	53573961	53574965	-15.4056	all_CpG_DMR_214026	+	8	53574000	53575000	-21.1475	0	*	965
8	53773062	53774060	-32.8317	all_CpG_DMR_214052	+	8	53773000	53774000	-20.9546	1.86528e-06	*	938
8	53817067	53818066	-61.2403	all_CpG_DMR_214055	+	8	53817000	53818000	-56.4685	0	*	933
8	53859088	53860093	-29.3983	all_CpG_DMR_214057	+	8	53859000	53860000	-22.0901	0.00204716	*	912
8	53912079	53913076	-11.2915	all_CpG_DMR_214067	+	8	53912000	53913000	-14.5295	0	*	921
8	53940082	53941081	-17.982	all_CpG_DMR_214071	+	8	53940000	53941000	-20.3109	5e-16	*	918
8	53966092	53967092	-15.8962	all_CpG_DMR_214080	+	8	53966000	53967000	-10.3461	2.43722e-05	*	908
8	53983086	53984081	-17.7151	all_CpG_DMR_214084	+	8	53983000	53984000	-21.2125	0	*	914
8	54310015	54311013	-10.9588	all_CpG_DMR_214130	+	8	54310000	54311000	-13.8453	1.26809e-06	*	985
8	54326012	54327012	-12.8678	all_CpG_DMR_214132	+	8	54326000	54327000	-13.1038	9.55888e-06	*	988
8	54339027	54340026	-25.9487	all_CpG_DMR_214134	+	8	54339000	54340000	-25.8324	1.1076e-12	*	973
8	54395087	54396084	-11.7978	all_CpG_DMR_214143	+	8	54395000	54396000	-20.7825	0	*	913
8	54396085	54397083	-11.7992	all_CpG_DMR_214144	+	8	54396000	54397000	-14.7477	5.1e-15	*	915
8	54408078	54409077	-39.0355	all_CpG_DMR_214146	+	8	54408000	54409000	-22.7462	5.79241e-10	*	922
8	54410075	54411073	-37.0735	all_CpG_DMR_214147	+	8	54410000	54411000	-13.5417	0.00055297	*	925
8	54438084	54439081	-43.1168	all_CpG_DMR_214154	+	8	54438000	54439000	-12.0092	0.00876242	*	916
8	54490049	54491050	-12.2982	all_CpG_DMR_214163	+	8	54490000	54491000	-10.8446	1.86978e-05	*	951
8	57372047	57373043	-18.9362	all_CpG_DMR_214512	+	8	57372000	57373000	-12.5653	2.73635e-09	*	953
8	57580902	57581901	-18.4211	all_CpG_DMR_214542	+	8	57581000	57582000	-28.8167	1.438e-12	*	901
8	58790010	58791009	-10.6298	all_CpG_DMR_214755	+	8	58790000	58791000	-13.0818	2.72744e-05	*	990
8	58855935	58856934	-12.5949	all_CpG_DMR_214763	+	8	58856000	58857000	-26.6027	0	*	934
8	59933043	59934045	-11.5551	all_CpG_DMR_214838	+	8	59933000	59934000	-16.8118	4e-16	*	957
8	59934046	59935044	-11.9287	all_CpG_DMR_214839	+	8	59934000	59935000	-20.643	0	*	954
8	59935045	59936043	-15.6173	all_CpG_DMR_214840	+	8	59935000	59936000	-11.873	0	*	955
8	59971074	59972073	-55.6246	all_CpG_DMR_214847	+	8	59971000	59972000	-26.8271	2.5828e-12	*	926
8	59974082	59975078	-16.8989	all_CpG_DMR_214849	+	8	59974000	59975000	-11.0563	1.94115e-08	*	918
8	59978081	59979080	-11.6241	all_CpG_DMR_214851	+	8	59978000	59979000	-13.5322	4.50291e-10	*	919
8	59980080	59981081	-21.942	all_CpG_DMR_214852	+	8	59980000	59981000	-13.1326	0.000232739	*	920
8	61082085	61083082	-16.2397	all_CpG_DMR_214937	+	8	61082000	61083000	-10.0799	8.56635e-05	*	915
8	61313076	61314075	-15.1819	all_CpG_DMR_214948	+	8	61313000	61314000	-14.0935	0	*	924
8	61985068	61986066	-26.8658	all_CpG_DMR_214979	+	8	61985000	61986000	-10.3716	0.00179753	*	932
8	61989075	61990073	-19.7654	all_CpG_DMR_214980	+	8	61989000	61990000	-27.129	0	*	925
8	61993070	61994070	-20.802	all_CpG_DMR_214982	+	8	61993000	61994000	-27.3321	3.45538e-07	*	930
8	62195914	62196914	-10.0334	all_CpG_DMR_215004	+	8	62196000	62197000	-11.4092	2.68676e-07	*	914
8	64275967	64276966	-23.1405	all_CpG_DMR_215106	+	8	64276000	64277000	-26.9136	0	*	966
8	67048987	67049987	-16.3106	all_CpG_DMR_215402	+	8	67049000	67050000	-25.2697	0	*	987
8	67049988	67050981	-11.81	all_CpG_DMR_215403	+	8	67050000	67051000	-11.5579	7.92688e-09	*	981
8	68789059	68790059	-17.6687	all_CpG_DMR_215494	+	8	68789000	68790000	-13.7421	6.55942e-08	*	941
8	69337923	69338920	-27.8627	all_CpG_DMR_215512	+	8	69338000	69339000	-32.2543	1.22228e-10	*	920
8	75100921	75101922	-28.092	all_CpG_DMR_215855	+	8	75101000	75102000	-30.7252	0	*	922
8	75103930	75104929	-11.6493	all_CpG_DMR_215856	+	8	75104000	75105000	-21.0564	0	*	929
8	75131933	75132931	-16.808	all_CpG_DMR_215861	+	8	75132000	75133000	-21.7079	2.49416e-10	*	931
8	75136926	75137923	-15.2392	all_CpG_DMR_215862	+	8	75137000	75138000	-22.1746	0	*	923
8	80243071	80244070	-10.7802	all_CpG_DMR_216255	+	8	80243000	80244000	-11.2365	5.9135e-10	*	929
8	80274038	80275035	-13.2005	all_CpG_DMR_216262	+	8	80274000	80275000	-11.4154	1.7998e-06	*	962
8	80431988	80432947	-10.3595	all_CpG_DMR_216291	+	8	80432000	80433000	-16.1221	0	*	947
8	81776040	81777039	-20.3214	all_CpG_DMR_216470	+	8	81776000	81777000	-10.568	0.000114878	*	960
8	82106902	82107901	-71.028	all_CpG_DMR_216498	+	8	82107000	82108000	-47.6202	0	*	901
8	83135085	83136084	-10.8623	all_CpG_DMR_216705	+	8	83135000	83136000	-11.021	0.000617545	*	915
8	83139086	83140084	-32.3155	all_CpG_DMR_216707	+	8	83139000	83140000	-67.8788	0	*	914
8	83240027	83241013	-19.3738	all_CpG_DMR_216720	+	8	83240000	83241000	-45.0812	1.5591e-165	*	973
8	83254007	83255006	-10.6985	all_CpG_DMR_216723	+	8	83254000	83255000	-12.5766	0.000223479	*	993
8	83262006	83263006	-19.7825	all_CpG_DMR_216724	+	8	83262000	83263000	-10.3029	0.00644865	*	994
8	83326047	83327047	-18.3601	all_CpG_DMR_216735	+	8	83326000	83327000	-27.5187	1.2802e-12	*	953
8	83931950	83932949	-28.3115	all_CpG_DMR_216797	+	8	83932000	83933000	-15.2483	7.23292e-08	*	949
8	83948988	83949990	-62.3153	all_CpG_DMR_216800	+	8	83949000	83950000	-68.2698	0	*	990
8	85535991	85536989	-17.9554	all_CpG_DMR_216956	+	8	85536000	85537000	-14.7775	3.28364e-08	*	989
8	86533064	86534061	-12.3307	all_CpG_DMR_217073	+	8	86533000	86534000	-20.7514	0	*	936
8	86542034	86543029	-43.8704	all_CpG_DMR_217074	+	8	86542000	86543000	-63.8016	0	*	966
8	86549027	86550031	-17.9541	all_CpG_DMR_217078	+	8	86549000	86550000	-21.5153	0	*	973
8	86580010	86581005	-36.4601	all_CpG_DMR_217083	+	8	86580000	86581000	-11.3609	0.000116083	*	990
8	86899903	86900913	-27.8022	all_CpG_DMR_217124	+	8	86900000	86901000	-23.0497	6.16838e-10	*	913
8	87915943	87916942	-13.0627	all_CpG_DMR_217275	+	8	87916000	87917000	-20.2935	0	*	942
8	88039938	88040937	-12.1395	all_CpG_DMR_217282	+	8	88040000	88041000	-12.7438	3.03e-14	*	937
8	89143934	89144934	-22.7261	all_CpG_DMR_217398	+	8	89144000	89145000	-12.7836	1.35005e-08	*	934
8	89146936	89147907	-18.6696	all_CpG_DMR_217399	+	8	89147000	89148000	-36.7357	0	*	907
8	89154934	89155933	-17.584	all_CpG_DMR_217401	+	8	89155000	89156000	-18.3562	1.56641e-09	*	933
8	89951940	89952944	-19.2687	all_CpG_DMR_217460	+	8	89952000	89953000	-18.979	0	*	944
8	90038065	90039064	-12.4171	all_CpG_DMR_217473	+	8	90038000	90039000	-18.3661	8.89307e-09	*	935
8	90070076	90071080	-19.1912	all_CpG_DMR_217481	+	8	90070000	90071000	-28.9927	2.37427e-07	*	924
8	90087092	90088091	-10.1903	all_CpG_DMR_217486	+	8	90087000	90088000	-18.3962	2.93971e-07	*	908
8	90642066	90643063	-47.3672	all_CpG_DMR_217603	+	8	90642000	90643000	-61.2917	0	*	934
8	91880959	91881958	-16.7372	all_CpG_DMR_217799	+	8	91881000	91882000	-16.1828	6.49974e-05	*	958
8	91882959	91883958	-36.0526	all_CpG_DMR_217800	+	8	91883000	91884000	-38.549	9.8513e-07	*	958
8	94258986	94259985	-39.9363	all_CpG_DMR_218163	+	8	94259000	94260000	-32.3044	0	*	985
8	94888917	94889918	-21.744	all_CpG_DMR_218236	+	8	94889000	94890000	-18.6035	3.0628e-11	*	918
8	94997938	94998930	-21.7256	all_CpG_DMR_218247	+	8	94998000	94999000	-19.4251	1.61957e-09	*	930
8	95059977	95060990	-18.3045	all_CpG_DMR_218255	+	8	95060000	95061000	-18.4923	2.28739e-08	*	990
8	99060967	99061960	-31.5542	all_CpG_DMR_218637	+	8	99061000	99062000	-26.5849	0	*	960
8	99120996	99121995	-23.6713	all_CpG_DMR_218641	+	8	99121000	99122000	-26.3546	4.69157e-09	*	995
8	101393020	101394016	-13.3604	all_CpG_DMR_218930	+	8	101393000	101394000	-25.7432	0	*	980
8	101430984	101431983	-17.2835	all_CpG_DMR_218938	+	8	101431000	101432000	-22.582	0	*	983
8	101526909	101527904	-18.8637	all_CpG_DMR_218951	+	8	101527000	101528000	-21.7649	5.69485e-09	*	904
8	101529917	101530917	-13.2058	all_CpG_DMR_218953	+	8	101530000	101531000	-11.5307	2e-16	*	917
8	101531914	101532913	-16.2111	all_CpG_DMR_218954	+	8	101532000	101533000	-19.9134	0	*	913
8	102090965	102091965	-14.2537	all_CpG_DMR_218998	+	8	102091000	102092000	-16.4402	1e-16	*	965
8	102129039	102130035	-13.7133	all_CpG_DMR_219002	+	8	102129000	102130000	-27.5897	0.000400034	*	961
8	102204910	102205911	-18.02	all_CpG_DMR_219007	+	8	102205000	102206000	-10.6159	0	*	911
8	102206920	102207921	-30.4054	all_CpG_DMR_219009	+	8	102207000	102208000	-20.5334	0	*	921
8	103781987	103782986	-16.2187	all_CpG_DMR_219063	+	8	103782000	103783000	-21.8927	0	*	986
8	103966955	103967970	-12.8868	all_CpG_DMR_219070	+	8	103967000	103968000	-18.3106	8.86476e-06	*	970
8	104639075	104640090	-19.901	all_CpG_DMR_219146	+	8	104639000	104640000	-11.8647	0.00170631	*	925
8	105333099	105334098	-10.3043	all_CpG_DMR_219189	+	8	105333000	105334000	-13.0784	4.0049e-09	*	901
8	105736013	105737011	-11.392	all_CpG_DMR_219228	+	8	105736000	105737000	-10.8084	2.33156e-09	*	987
8	105757025	105758022	-20.4507	all_CpG_DMR_219229	+	8	105757000	105758000	-22.1762	1.52188e-11	*	975
8	105759021	105760020	-28.6078	all_CpG_DMR_219230	+	8	105759000	105760000	-19.7277	2.58125e-11	*	979
8	105780992	105781991	-10.5833	all_CpG_DMR_219232	+	8	105781000	105782000	-14.4103	1.32e-14	*	991
8	106682925	106683926	-14.8207	all_CpG_DMR_219319	+	8	106683000	106684000	-12.2031	1.04498e-10	*	926
8	109722097	109723095	-14.9187	all_CpG_DMR_219558	+	8	109722000	109723000	-18.973	0	*	903
8	111429928	111430941	-12.5416	all_CpG_DMR_219672	+	8	111430000	111431000	-10.4037	0	*	941
9	2361959	2362959	-16.401	all_CpG_DMR_219877	+	9	2362000	2363000	-25.3635	3.0649e-12	*	959
9	5010087	5011094	-12.5	all_CpG_DMR_220038	+	9	5010000	5011000	-22.1722	1.64384e-06	*	913
9	5807037	5808039	-12.4293	all_CpG_DMR_220106	+	9	5807000	5808000	-20.1565	1.11657e-06	*	963
9	5827029	5828032	-15.9477	all_CpG_DMR_220107	+	9	5827000	5828000	-26.6627	0	*	971
9	5952981	5953981	-27.9365	all_CpG_DMR_220113	+	9	5953000	5954000	-42.2511	5e-16	*	981
9	5954981	5955982	-25.1948	all_CpG_DMR_220114	+	9	5955000	5956000	-17.2746	5.33257e-05	*	982
9	6095028	6096030	-22.5216	all_CpG_DMR_220129	+	9	6095000	6096000	-17.8763	0.00302425	*	972
9	7578052	7579049	-10.7021	all_CpG_DMR_220313	+	9	7578000	7579000	-19.9646	3.17997e-09	*	948
9	7584061	7585060	-11.8695	all_CpG_DMR_220315	+	9	7584000	7585000	-26.0758	0	*	939
9	7913906	7914901	15.0343	all_CpG_DMR_220366	+	9	7914000	7915000	11.0837	0.00015177	*	901
9	8200949	8201946	-11.3754	all_CpG_DMR_220416	+	9	8201000	8202000	-26.8647	0	*	946
9	8449095	8450093	-10.453	all_CpG_DMR_220453	+	9	8449000	8450000	-23.8712	0	*	905
9	8661095	8662094	16.9814	all_CpG_DMR_220486	+	9	8661000	8662000	14.6629	2.12109e-06	*	905
9	8923965	8924965	-16.5543	all_CpG_DMR_220518	+	9	8924000	8925000	-26.5647	2.54366e-07	*	965
9	9180976	9181981	-14.2068	all_CpG_DMR_220557	+	9	9181000	9182000	-23.0539	1.31763e-09	*	981
9	10019020	10020020	-15.2718	all_CpG_DMR_220658	+	9	10019000	10020000	-13.584	8.448e-13	*	980
9	10020021	10021020	-14.2466	all_CpG_DMR_220659	+	9	10020000	10021000	-22.845	0	*	979
9	10810028	10811027	-13.5272	all_CpG_DMR_220764	+	9	10810000	10811000	-14.4863	0.00117077	*	972
9	10813034	10814037	-17.5169	all_CpG_DMR_220765	+	9	10813000	10814000	-25.3556	0.00319366	*	966
9	10841075	10842070	-37.451	all_CpG_DMR_220768	+	9	10841000	10842000	-29.919	0	*	925
9	10847073	10848073	-18.6217	all_CpG_DMR_220769	+	9	10847000	10848000	-14.3169	0.000167302	*	927
9	10874069	10875068	28.9266	all_CpG_DMR_220774	+	9	10874000	10875000	30.8989	6.8e-15	*	931
9	10959977	10960973	21.2236	all_CpG_DMR_220796	+	9	10960000	10961000	17.3274	1.71e-14	*	973
9	10974999	10976002	-14.2057	all_CpG_DMR_220801	+	9	10975000	10976000	-16.1622	3.81153e-06	*	1000
9	11038005	11039026	-11.5959	all_CpG_DMR_220808	+	9	11038000	11039000	-11.2631	0.00262017	*	995
9	12973981	12974980	-20.5539	all_CpG_DMR_220995	+	9	12974000	12975000	-25.7163	0	*	980
9	15851947	15852943	-36.1513	all_CpG_DMR_221295	+	9	15852000	15853000	-12.9744	0.000418646	*	943
9	16099979	16100977	-18.8874	all_CpG_DMR_221337	+	9	16100000	16101000	-20.0338	1.9928e-12	*	977
9	17768984	17769986	-38.0531	all_CpG_DMR_221636	+	9	17769000	17770000	-41.2338	0	*	986
9	17799074	17800073	-13.2896	all_CpG_DMR_221638	+	9	17799000	17800000	-14.9848	3.97402e-08	*	926
9	17801073	17802067	-10.8381	all_CpG_DMR_221639	+	9	17801000	17802000	-10.2548	1.87028e-05	*	927
9	17938023	17939022	-11.4797	all_CpG_DMR_221657	+	9	17938000	17939000	-17.4836	2.79937e-09	*	977
9	18004929	18005923	-10.5333	all_CpG_DMR_221668	+	9	18005000	18006000	-14.0615	3.41655e-06	*	923
9	18713925	18714925	-10.0149	all_CpG_DMR_221740	+	9	18714000	18715000	-21.1988	0	*	925
9	18717919	18718917	-23.5137	all_CpG_DMR_221743	+	9	18718000	18719000	-14.3133	4.86473e-07	*	917
9	18768916	18769909	-11.7455	all_CpG_DMR_221748	+	9	18769000	18770000	-13.8902	0	*	909
9	18774919	18775923	-17.9638	all_CpG_DMR_221749	+	9	18775000	18776000	-20.6898	0	*	923
9	18898035	18899059	-25.7204	all_CpG_DMR_221758	+	9	18898000	18899000	-28.9507	4.93148e-10	*	965
9	18925966	18926971	-14.1788	all_CpG_DMR_221760	+	9	18926000	18927000	-11.3306	0.000622176	*	971
9	18956938	18957937	-12.373	all_CpG_DMR_221763	+	9	18957000	18958000	-12.9585	2.24718e-05	*	937
9	19327944	19328941	-29.946	all_CpG_DMR_221803	+	9	19328000	19329000	-36.6906	0	*	941
9	19328942	19329958	-29.7862	all_CpG_DMR_221804	+	9	19329000	19330000	-17.0647	0	*	958
9	19336965	19337964	-22.8466	all_CpG_DMR_221808	+	9	19337000	19338000	-23.9897	0	*	964
9	19337965	19338955	-13.1727	all_CpG_DMR_221809	+	9	19338000	19339000	-18.2173	0	*	955
9	19358951	19359946	-21.3276	all_CpG_DMR_221810	+	9	19359000	19360000	-10.5023	5.96311e-05	*	946
9	19359968	19360954	-28.9631	all_CpG_DMR_221811	+	9	19360000	19361000	-21.0676	1.79e-14	*	954
9	20005967	20006968	-16.5967	all_CpG_DMR_221849	+	9	20006000	20007000	-12.134	3.38259e-05	*	968
9	20816939	20817939	-34.6963	all_CpG_DMR_221902	+	9	20817000	20818000	-24.5847	0	*	939
9	20818940	20819938	-18.9765	all_CpG_DMR_221903	+	9	20819000	20820000	-46.8794	0	*	938
9	20820946	20821946	-29.5479	all_CpG_DMR_221904	+	9	20821000	20822000	-24.1645	2.63e-14	*	946
9	20822946	20823944	-41.6762	all_CpG_DMR_221906	+	9	20823000	20824000	-34.3257	0	*	944
9	24695979	24696972	-17.5938	all_CpG_DMR_222245	+	9	24696000	24697000	-14.1061	1.05846e-07	*	972
9	24794933	24795933	-17.8916	all_CpG_DMR_222251	+	9	24795000	24796000	-13.5631	0.00591764	*	933
9	28483079	28484089	-20.9459	all_CpG_DMR_222567	+	9	28483000	28484000	-17.8544	2.21202e-05	*	921
9	29213974	29214973	-20.5743	all_CpG_DMR_222630	+	9	29214000	29215000	-27.7957	1.4e-15	*	973
9	29363005	29364004	-12.3405	all_CpG_DMR_222649	+	9	29363000	29364000	-11.5898	3.44065e-05	*	995
9	29372015	29373011	-10.4456	all_CpG_DMR_222651	+	9	29372000	29373000	-10.4373	0.00043293	*	985
9	31641964	31642971	-13.9734	all_CpG_DMR_222908	+	9	31642000	31643000	-15.5969	3.647e-13	*	971
9	32518098	32519097	-18.1102	all_CpG_DMR_223021	+	9	32518000	32519000	-12.2535	4.16222e-06	*	902
9	32974901	32975905	-16.5296	all_CpG_DMR_223054	+	9	32975000	32976000	-15.774	3.73e-14	*	905
9	35677055	35678053	-10.022	all_CpG_DMR_223189	+	9	35677000	35678000	-13.0793	3.89096e-05	*	945
9	35765059	35766058	-11.153	all_CpG_DMR_223195	+	9	35765000	35766000	-17.2727	1.7019e-12	*	941
9	38649009	38650006	-11.3694	all_CpG_DMR_223394	+	9	38649000	38650000	-13.1264	1.31554e-05	*	991
9	46007041	46008039	-16.0714	all_CpG_DMR_223733	+	9	46007000	46008000	-14.1959	0.000201711	*	959
9	46137915	46138913	-11.8492	all_CpG_DMR_223743	+	9	46138000	46139000	-14.214	0.000646113	*	913
9	46198912	46199911	-14.555	all_CpG_DMR_223753	+	9	46199000	46200000	-14.3056	4.64261e-07	*	911
9	48779989	48780989	-12.5077	all_CpG_DMR_223955	+	9	48780000	48781000	-17.3915	0.000898813	*	989
9	48913921	48914923	-13.8428	all_CpG_DMR_223963	+	9	48914000	48915000	-13.0008	0.0035438	*	923
9	49146029	49147022	-18.8235	all_CpG_DMR_223989	+	9	49146000	49147000	-18.4724	1.08713e-07	*	971
9	49156018	49157017	-24.1057	all_CpG_DMR_223992	+	9	49156000	49157000	-14.472	0.000104732	*	982
9	49162014	49163018	-21.875	all_CpG_DMR_223994	+	9	49162000	49163000	-23.9058	0.000247398	*	986
9	51164901	51165900	-19.7478	all_CpG_DMR_224156	+	9	51165000	51166000	-13.9084	6.99617e-09	*	900
9	51181051	51182038	-23.5216	all_CpG_DMR_224158	+	9	51181000	51182000	-26.826	7.165e-13	*	949
9	51183058	51184057	-21.0574	all_CpG_DMR_224159	+	9	51183000	51184000	-11.7698	0.000169516	*	942
9	51224053	51225052	-23.3647	all_CpG_DMR_224164	+	9	51224000	51225000	-13.3362	1.64116e-05	*	947
9	53602933	53603932	-16.1117	all_CpG_DMR_224421	+	9	53603000	53604000	-15.5927	0.0035838	*	932
9	53609939	53610937	-12.2682	all_CpG_DMR_224422	+	9	53610000	53611000	-18.9318	0.00350562	*	937
9	53626914	53627910	-15.2482	all_CpG_DMR_224424	+	9	53627000	53628000	-13.4625	0.000476076	*	910
9	56110969	56111976	-18.1888	all_CpG_DMR_225131	+	9	56111000	56112000	-11.9533	2e-16	*	976
9	58237026	58238025	-14.9788	all_CpG_DMR_225333	+	9	58237000	58238000	-16.3098	0.000221883	*	974
9	59990972	59991971	-19.8958	all_CpG_DMR_225468	+	9	59991000	59992000	-17.2297	3.72122e-06	*	971
9	63074100	63075095	-36.0093	all_CpG_DMR_225749	+	9	63074000	63075000	-16.3668	0.00091416	*	900
9	63545976	63546996	-20.8255	all_CpG_DMR_225795	+	9	63546000	63547000	-18.1704	7.83002e-06	*	996
9	64032940	64033938	-15.6213	all_CpG_DMR_225849	+	9	64033000	64034000	-10.6848	2.09781e-07	*	938
9	68286000	68286999	-35.5932	all_CpG_DMR_226268	+	9	68286000	68287000	-69.196	0	*	999
9	72044957	72045956	-15.9157	all_CpG_DMR_226510	+	9	72045000	72046000	-19.4366	1.6e-15	*	956
9	73836928	73837927	-18.9189	all_CpG_DMR_226632	+	9	73837000	73838000	-18.0335	0.00258184	*	927
9	73921922	73922929	-21.2766	all_CpG_DMR_226641	+	9	73922000	73923000	-21.978	2.3504e-12	*	929
9	75510029	75511014	-17.1382	all_CpG_DMR_226787	+	9	75510000	75511000	-10.2388	0.000600465	*	971
9	75534048	75535043	-11.6851	all_CpG_DMR_226791	+	9	75534000	75535000	-14.9045	1.50368e-06	*	952
9	75575020	75576064	-19.2183	all_CpG_DMR_226793	+	9	75575000	75576000	-11.6033	1.92803e-06	*	980
9	76176003	76177002	-15.5257	all_CpG_DMR_226850	+	9	76176000	76177000	-14.5777	0	*	997
9	76243998	76244959	-25.22	all_CpG_DMR_226862	+	9	76244000	76245000	-16.5519	3.00405e-07	*	959
9	76867962	76868961	-14.8861	all_CpG_DMR_226923	+	9	76868000	76869000	-16.8829	3.4272e-12	*	961
9	77061066	77062066	-14.386	all_CpG_DMR_226939	+	9	77061000	77062000	-17.8012	0.000430227	*	934
9	77076014	77077011	-17.9318	all_CpG_DMR_226942	+	9	77076000	77077000	-14.5354	0.00012667	*	986
9	77080028	77081026	-15.7399	all_CpG_DMR_226944	+	9	77080000	77081000	-15.2152	8.01e-14	*	972
9	77164011	77165010	-18.0456	all_CpG_DMR_226955	+	9	77164000	77165000	-27.4892	0	*	989
9	77243066	77244064	-16.4792	all_CpG_DMR_226964	+	9	77243000	77244000	-53.5814	4.7e-15	*	934
9	78031085	78032086	-14.115	all_CpG_DMR_227029	+	9	78031000	78032000	-11.9555	2.03147e-05	*	915
9	78077076	78078075	-23.5505	all_CpG_DMR_227032	+	9	78077000	78078000	-26.8081	0	*	924
9	78627947	78628946	-19.2541	all_CpG_DMR_227102	+	9	78628000	78629000	-26.5838	1.5e-15	*	946
9	78829979	78830979	-17.5819	all_CpG_DMR_227127	+	9	78830000	78831000	-10.3864	0.00165981	*	979
9	78837974	78838965	-17.2957	all_CpG_DMR_227131	+	9	78838000	78839000	-17.1019	1.38481e-09	*	965
9	78927015	78928017	-49.5949	all_CpG_DMR_227142	+	9	78927000	78928000	-46.0621	0	*	985
9	78944062	78945066	-17.607	all_CpG_DMR_227147	+	9	78944000	78945000	-15.6482	5.23755e-09	*	938
9	79040977	79041985	-16.2017	all_CpG_DMR_227167	+	9	79041000	79042000	-21.8863	0	*	985
9	81285919	81286918	-21.8329	all_CpG_DMR_227369	+	9	81286000	81287000	-10.6188	0.00323446	*	918
9	82350940	82351939	-14.217	all_CpG_DMR_227469	+	9	82351000	82352000	-15.461	2.8139e-09	*	939
9	83879100	83880096	-11.5704	all_CpG_DMR_227529	+	9	83879000	83880000	-10.3775	1.24791e-08	*	900
9	87891022	87892021	-17.0793	all_CpG_DMR_227852	+	9	87891000	87892000	-13.4943	7.05e-14	*	978
9	87913005	87914004	-11.1626	all_CpG_DMR_227856	+	9	87913000	87914000	-12.7027	2.44501e-09	*	995
9	89946060	89947052	-17.8413	all_CpG_DMR_227940	+	9	89946000	89947000	-20.6708	0	*	940
9	90583038	90584038	-10.7285	all_CpG_DMR_227955	+	9	90583000	90584000	-20.5372	0	*	962
9	91085088	91086084	-21.0524	all_CpG_DMR_227975	+	9	91085000	91086000	-15.5339	2.47823e-10	*	912
9	92350900	92351914	-11.9157	all_CpG_DMR_228027	+	9	92351000	92352000	-25.0776	6.9e-14	*	914
9	92575086	92576087	-12.2417	all_CpG_DMR_228044	+	9	92575000	92576000	-11.4704	0.000351385	*	914
9	92846056	92847055	-15.2986	all_CpG_DMR_228069	+	9	92846000	92847000	-16.4921	9.7e-15	*	944
9	92849052	92850043	-18.2654	all_CpG_DMR_228070	+	9	92849000	92850000	-17.7604	7.3e-15	*	948
9	93083951	93084958	-24.7631	all_CpG_DMR_228084	+	9	93084000	93085000	-39.2023	0	*	958
9	94698065	94699064	-26.6481	all_CpG_DMR_228221	+	9	94698000	94699000	-27.1703	6.69055e-11	*	935
9	94792047	94793046	-11.7551	all_CpG_DMR_228227	+	9	94792000	94793000	-19.704	3.62565e-10	*	953
9	95982949	95983952	-15.6414	all_CpG_DMR_228282	+	9	95983000	95984000	-12.8582	5.44844e-09	*	952
9	96688084	96689081	-12.5042	all_CpG_DMR_228304	+	9	96688000	96689000	-13.5037	6.48988e-06	*	916
9	97310083	97311062	-10.0051	all_CpG_DMR_228325	+	9	97310000	97311000	-11.2072	0	*	917
9	100197991	100198987	31.4022	all_CpG_DMR_146545	+	9	100198000	100199000	23.3568	9.25453e-05	*	987
9	101148049	101149054	-19.0704	all_CpG_DMR_146692	+	9	101148000	101149000	-22.8598	0.000631585	*	951
9	101152971	101153973	-21.6535	all_CpG_DMR_146693	+	9	101153000	101154000	-12.1142	0.000377869	*	973
9	101153974	101154980	-13.9069	all_CpG_DMR_146694	+	9	101154000	101155000	-10.4655	0.00609115	*	980
9	106589974	106590974	-10.4996	all_CpG_DMR_147247	+	9	106590000	106591000	-12.5343	1.31727e-07	*	974
9	106599970	106600969	-47.8125	all_CpG_DMR_147250	+	9	106600000	106601000	-35.7945	0	*	969
9	106600970	106601969	-28.237	all_CpG_DMR_147251	+	9	106601000	106602000	-13.4801	3.6e-15	*	969
10	1025915	1026904	-40.0487	all_CpG_DMR_26152	+	10	1026000	1027000	-32.6369	0	*	904
10	1044939	1045936	-16.328	all_CpG_DMR_26155	+	10	1045000	1046000	-20.0738	0	*	936
10	1055940	1056939	-12.5189	all_CpG_DMR_26159	+	10	1056000	1057000	-31.5039	0	*	939
10	1058942	1059937	-17.613	all_CpG_DMR_26160	+	10	1059000	1060000	-12.5487	1.98373e-08	*	937
10	1059938	1060938	-13.7459	all_CpG_DMR_26161	+	10	1060000	1061000	-14.3814	7.62928e-07	*	938
10	1131944	1132957	-18.941	all_CpG_DMR_26167	+	10	1132000	1133000	-15.415	0	*	957
10	1140950	1141953	-28.6922	all_CpG_DMR_26169	+	10	1141000	1142000	-25.6914	0	*	953
10	1507951	1508949	-11.7522	all_CpG_DMR_26225	+	10	1508000	1509000	-18.3157	7.39892e-08	*	949
10	1512942	1513941	-12.3186	all_CpG_DMR_26226	+	10	1513000	1514000	-16.1205	1.3e-15	*	941
10	1516922	1517920	-21.6289	all_CpG_DMR_26228	+	10	1517000	1518000	-26.0409	1e-15	*	920
10	2501024	2502021	-22.798	all_CpG_DMR_26344	+	10	2501000	2502000	-12.4156	0.000108003	*	976
10	2506025	2507025	-11.3045	all_CpG_DMR_26345	+	10	2506000	2507000	-13.6983	2.05989e-07	*	975
10	4086975	4087974	-12.4381	all_CpG_DMR_26515	+	10	4087000	4088000	-10.6807	1.3e-15	*	974
10	4132059	4133059	-15.0375	all_CpG_DMR_26519	+	10	4132000	4133000	-13.3071	3.32215e-08	*	941
10	4297997	4299000	-29.2929	all_CpG_DMR_26538	+	10	4298000	4299000	-10.7766	0.000671382	*	1000
10	4308001	4308999	-11.8873	all_CpG_DMR_26539	+	10	4308000	4309000	-11.6612	2.302e-13	*	998
10	5914923	5915911	-11.8138	all_CpG_DMR_26626	+	10	5915000	5916000	-18.0831	1.4667e-12	*	911
10	6448979	6449982	-11.5231	all_CpG_DMR_16166	+	10	6449000	6450000	-11.2885	0.00145614	*	982
10	7089991	7090990	-18.4265	all_CpG_DMR_16205	+	10	7090000	7091000	-12.9418	4.85949e-05	*	990
10	7117995	7118996	-23.3404	all_CpG_DMR_16207	+	10	7118000	7119000	-15.1406	1.4423e-09	*	996
10	7416094	7417055	-22.2286	all_CpG_DMR_16227	+	10	7416000	7417000	-16.1607	0.00321019	*	906
10	7758072	7759070	-13.432	all_CpG_DMR_16257	+	10	7758000	7759000	-18.9526	0	*	928
10	8867913	8868911	-42.8167	all_CpG_DMR_16363	+	10	8868000	8869000	-10.6897	0.000484021	*	911
10	11795953	11796939	-18.14	all_CpG_DMR_16628	+	10	11796000	11797000	-15.4908	0	*	939
10	11806976	11807975	-19.2019	all_CpG_DMR_16630	+	10	11807000	11808000	-14.6206	5.91479e-09	*	975
10	11841945	11842944	-13.4381	all_CpG_DMR_16633	+	10	11842000	11843000	-18.3019	1.68192e-10	*	944
10	11952052	11953047	-15.8143	all_CpG_DMR_16638	+	10	11952000	11953000	-15.6926	0	*	948
10	12091084	12092083	-15.3166	all_CpG_DMR_16649	+	10	12091000	12092000	-36.307	0	*	916
10	12105096	12106095	-19.6633	all_CpG_DMR_16651	+	10	12105000	12106000	-16.8181	1.833e-13	*	904
10	13954063	13955054	-13.3741	all_CpG_DMR_16772	+	10	13954000	13955000	-12.6831	4.403e-13	*	937
10	13955055	13956089	-17.0934	all_CpG_DMR_16773	+	10	13955000	13956000	-30.0276	0	*	945
10	14057902	14058905	-19.3224	all_CpG_DMR_16793	+	10	14058000	14059000	-20.0966	0	*	905
10	14068916	14069935	-16.3231	all_CpG_DMR_16795	+	10	14069000	14070000	-30.2277	6.48056e-10	*	935
10	14120920	14121919	-21.9901	all_CpG_DMR_16800	+	10	14121000	14122000	-11.1226	1.56956e-05	*	919
10	14137925	14138924	-13.0554	all_CpG_DMR_16802	+	10	14138000	14139000	-11.7914	3.93224e-09	*	924
10	14142923	14143923	-11.5412	all_CpG_DMR_16806	+	10	14143000	14144000	-17.6633	0	*	923
10	15563915	15564914	-13.8687	all_CpG_DMR_16934	+	10	15564000	15565000	-11.7408	0.000174332	*	914
10	15565916	15566915	-11.7649	all_CpG_DMR_16935	+	10	15566000	15567000	-10.5395	7.92875e-05	*	915
10	15989949	15990948	-10.8182	all_CpG_DMR_16979	+	10	15990000	15991000	-14.786	1.22043e-09	*	948
10	16197902	16198900	-17.879	all_CpG_DMR_17006	+	10	16198000	16199000	-13.8439	8.1e-15	*	900
10	16463928	16464926	-16.481	all_CpG_DMR_17036	+	10	16464000	16465000	-15.0848	0	*	926
10	16468927	16469938	-22.9631	all_CpG_DMR_17037	+	10	16469000	16470000	-16.1963	1.2e-15	*	938
10	18262092	18263092	-12.9279	all_CpG_DMR_17185	+	10	18262000	18263000	-11.6538	2.30248e-06	*	908
10	19836977	19837973	-21.2233	all_CpG_DMR_17319	+	10	19837000	19838000	-20.8736	1.27706e-10	*	973
10	20101922	20102921	-11.0159	all_CpG_DMR_17334	+	10	20102000	20103000	-21.3831	3.06105e-06	*	921
10	21660020	21661016	-12.5282	all_CpG_DMR_17423	+	10	21660000	21661000	-10.529	7.6225e-06	*	980
10	23748017	23749017	-18.7818	all_CpG_DMR_17638	+	10	23748000	23749000	-10.0053	2.45118e-06	*	983
10	23752017	23753015	-17.3545	all_CpG_DMR_17639	+	10	23752000	23753000	-15.0337	1.21667e-06	*	983
10	23758007	23759006	-13.0713	all_CpG_DMR_17641	+	10	23758000	23759000	-19.055	0	*	993
10	24811981	24812980	-14.4123	all_CpG_DMR_17749	+	10	24812000	24813000	-24.0605	0	*	980
10	24924954	24925954	-57.3867	all_CpG_DMR_17758	+	10	24925000	24926000	-15.1224	1.2848e-12	*	954
10	26094937	26095936	-19.1716	all_CpG_DMR_17882	+	10	26095000	26096000	-14.5615	3.25401e-06	*	936
10	26185942	26186941	-12.2064	all_CpG_DMR_17886	+	10	26186000	26187000	-21.3962	9.2299e-12	*	941
10	26364962	26365958	-43.7372	all_CpG_DMR_17914	+	10	26365000	26366000	-23.7473	3.07693e-07	*	958
10	26367979	26368990	-56.3418	all_CpG_DMR_17917	+	10	26368000	26369000	-24.3021	3.52e-14	*	990
10	26368991	26369991	-34.6919	all_CpG_DMR_17918	+	10	26369000	26370000	-17.2735	1.9002e-08	*	991
10	26395991	26396990	-13.7844	all_CpG_DMR_17921	+	10	26396000	26397000	-11.6734	9.4494e-12	*	990
10	26653015	26654003	-21.9669	all_CpG_DMR_17952	+	10	26653000	26654000	-61.6086	0	*	985
10	27217045	27218071	-11.7991	all_CpG_DMR_18049	+	10	27217000	27218000	-24.4018	0	*	955
10	27221076	27222073	-18.6979	all_CpG_DMR_18050	+	10	27221000	27222000	-24.4298	8.21922e-11	*	924
10	27635047	27636050	-16.146	all_CpG_DMR_18121	+	10	27635000	27636000	-31.1927	1.59107e-09	*	953
10	27697057	27698050	-19.8141	all_CpG_DMR_18134	+	10	27697000	27698000	-27.8356	0	*	943
10	27721999	27722997	-20.2254	all_CpG_DMR_18140	+	10	27722000	27723000	-23.3283	2.08263e-10	*	997
10	27759970	27760970	-14.4986	all_CpG_DMR_18147	+	10	27760000	27761000	-30.2036	5.34e-14	*	970
10	27826082	27827079	-32.578	all_CpG_DMR_18168	+	10	27826000	27827000	-21.6809	7.6921e-11	*	918
10	27827080	27828080	-58.2729	all_CpG_DMR_18169	+	10	27827000	27828000	-49.5798	0	*	920
10	27864071	27865071	-10.8637	all_CpG_DMR_18177	+	10	27864000	27865000	-16.6017	6.80695e-09	*	929
10	27870061	27871059	-22.8916	all_CpG_DMR_18178	+	10	27870000	27871000	-20.383	0.00498874	*	939
10	27875058	27876057	-22.8718	all_CpG_DMR_18179	+	10	27875000	27876000	-32.7934	3.958e-13	*	942
10	27911970	27912969	-10.0332	all_CpG_DMR_18187	+	10	27912000	27913000	-11.6905	7.49314e-05	*	969
10	27929922	27930921	-22.4832	all_CpG_DMR_18190	+	10	27930000	27931000	-26.8951	0	*	921
10	29022915	29023913	-11.5652	all_CpG_DMR_18293	+	10	29023000	29024000	-23.7566	0	*	913
10	30325981	30326979	-25.4288	all_CpG_DMR_18461	+	10	30326000	30327000	-29.2067	1.03657e-08	*	979
10	31593908	31594906	-11.5139	all_CpG_DMR_18613	+	10	31594000	31595000	-14.4739	9.72821e-09	*	906
10	31595907	31596905	-25.9549	all_CpG_DMR_18614	+	10	31596000	31597000	-25.2848	6.76226e-09	*	905
10	31640905	31641903	-35.0319	all_CpG_DMR_18620	+	10	31641000	31642000	-16.5235	0.00781683	*	903
10	33180003	33181004	-33.9182	all_CpG_DMR_18798	+	10	33180000	33181000	-33.3666	0	*	997
10	33181005	33182006	-29.7573	all_CpG_DMR_18799	+	10	33181000	33182000	-27.5986	2.3e-15	*	995
10	33195965	33196964	-11.5264	all_CpG_DMR_18806	+	10	33196000	33197000	-12.0126	2.74e-14	*	964
10	33219970	33220969	-21.9484	all_CpG_DMR_18809	+	10	33220000	33221000	-24.7681	0	*	969
10	33223977	33224970	-11.6894	all_CpG_DMR_18811	+	10	33224000	33225000	-13.6599	2e-16	*	970
10	34066018	34067016	-14.4002	all_CpG_DMR_18903	+	10	34066000	34067000	-13.5587	6.64303e-10	*	982
10	34069021	34070017	-26.9816	all_CpG_DMR_18904	+	10	34069000	34070000	-22.3692	2.793e-13	*	979
10	34602937	34603939	-24.8192	all_CpG_DMR_18968	+	10	34603000	34604000	-24.2341	0	*	939
10	34722901	34723900	-10.7342	all_CpG_DMR_18983	+	10	34723000	34724000	-16.4482	2.20297e-07	*	900
10	34838911	34839910	-10.4676	all_CpG_DMR_18991	+	10	34839000	34840000	-10.0832	0.000150996	*	910
10	35158022	35159021	-10.5166	all_CpG_DMR_19030	+	10	35158000	35159000	-17.2298	2.0989e-12	*	978
10	35168054	35169053	-10.2386	all_CpG_DMR_19033	+	10	35168000	35169000	-27.7122	0	*	946
10	35190055	35191052	-14.1951	all_CpG_DMR_19036	+	10	35190000	35191000	-18.9247	1.388e-13	*	945
10	35196064	35197039	-13.779	all_CpG_DMR_19038	+	10	35196000	35197000	-32.0885	0	*	936
10	35211044	35212043	-20.4242	all_CpG_DMR_19045	+	10	35211000	35212000	-11.4848	0.00279316	*	956
10	35225050	35226038	-25.2433	all_CpG_DMR_19048	+	10	35225000	35226000	-11.7748	0.00572242	*	950
10	35254060	35255059	-14.2031	all_CpG_DMR_19060	+	10	35254000	35255000	-12.1017	4.03679e-08	*	940
10	35256067	35257065	-24.0337	all_CpG_DMR_19061	+	10	35256000	35257000	-14.4078	3.1e-15	*	933
10	39209070	39210070	-19.7576	all_CpG_DMR_19470	+	10	39209000	39210000	-14.767	0.00829669	*	930
10	40774912	40775911	-22.0031	all_CpG_DMR_19684	+	10	40775000	40776000	-15.2525	4.68947e-11	*	911
10	40783065	40784064	-12.6596	all_CpG_DMR_19687	+	10	40783000	40784000	-10.9914	4.77424e-05	*	935
10	43243074	43244082	-16.5115	all_CpG_DMR_19919	+	10	43243000	43244000	-11.8775	0.000111066	*	926
10	43263066	43264065	-10.6029	all_CpG_DMR_19920	+	10	43263000	43264000	-12.8687	0	*	934
10	43359042	43360039	-11.6548	all_CpG_DMR_19928	+	10	43359000	43360000	-26.3369	0	*	958
10	43422960	43423959	-14.7056	all_CpG_DMR_19932	+	10	43423000	43424000	-14.8677	3.30444e-07	*	959
10	43560056	43561038	-24.491	all_CpG_DMR_19945	+	10	43560000	43561000	-15.0381	0.000237929	*	944
10	43835044	43836039	-42.2825	all_CpG_DMR_19981	+	10	43835000	43836000	-18.5847	4.63037e-05	*	956
10	43855028	43856027	-10.5178	all_CpG_DMR_19983	+	10	43855000	43856000	-10.4111	1.50957e-06	*	972
10	43879042	43880041	-14.7703	all_CpG_DMR_19988	+	10	43879000	43880000	-10.5054	0.000940055	*	958
10	43884047	43885051	-12.7339	all_CpG_DMR_19989	+	10	43884000	43885000	-29.0618	0	*	953
10	44025978	44026973	-11.8285	all_CpG_DMR_20005	+	10	44026000	44027000	-39.1361	2.0615e-12	*	973
10	45853009	45854008	-88.9281	all_CpG_DMR_20138	+	10	45853000	45854000	-51.5302	5.1e-15	*	991
10	47197010	47198009	-11.1558	all_CpG_DMR_20251	+	10	47197000	47198000	-31.7347	0	*	990
10	47215940	47216939	-10.3649	all_CpG_DMR_20252	+	10	47216000	47217000	-26.4457	0	*	939
10	47220940	47221942	-12.3887	all_CpG_DMR_20253	+	10	47221000	47222000	-12.8098	4.05028e-06	*	942
10	47222944	47223945	-14.9054	all_CpG_DMR_20254	+	10	47223000	47224000	-23.6083	5e-16	*	945
10	47676927	47677926	-27.7664	all_CpG_DMR_20301	+	10	47677000	47678000	-18.2396	8.14266e-06	*	926
10	47688951	47689950	-18.9833	all_CpG_DMR_20303	+	10	47689000	47690000	-34.7818	0	*	950
10	48111072	48112071	-17.6007	all_CpG_DMR_20350	+	10	48111000	48112000	-19.0325	7.944e-10	*	928
10	48196100	48197098	13.4218	all_CpG_DMR_20358	+	10	48196000	48197000	13.6355	2.55098e-05	*	900
10	48795974	48796973	-14.1905	all_CpG_DMR_20387	+	10	48796000	48797000	-10.1526	0.00152992	*	973
10	48874977	48875976	-14.4217	all_CpG_DMR_20391	+	10	48875000	48876000	-14.7129	0.00371972	*	976
10	48883953	48884950	-11.0427	all_CpG_DMR_20392	+	10	48884000	48885000	-20.795	0	*	950
10	48954954	48955953	-16.3195	all_CpG_DMR_20396	+	10	48955000	48956000	-16.3927	1.7486e-12	*	953
10	50200100	50201099	-15.3737	all_CpG_DMR_20514	+	10	50200000	50201000	-20.2213	5.93844e-11	*	900
10	51256086	51257093	-19.3997	all_CpG_DMR_20626	+	10	51256000	51257000	-20.3123	0.00125538	*	914
10	51537053	51538052	-10.1584	all_CpG_DMR_20644	+	10	51537000	51538000	-11.7702	8.46093e-05	*	947
10	51585057	51586058	-10.5106	all_CpG_DMR_20651	+	10	51585000	51586000	-16.7513	5.08302e-11	*	943
10	51586059	51587061	-12.2197	all_CpG_DMR_20652	+	10	51586000	51587000	-15.5064	0	*	941
10	51718078	51719077	-11.8529	all_CpG_DMR_20674	+	10	51718000	51719000	-15.3325	0	*	922
10	51719078	51720065	-14.0856	all_CpG_DMR_20675	+	10	51719000	51720000	-24.5642	0	*	922
10	52158961	52159948	-18.6896	all_CpG_DMR_20720	+	10	52159000	52160000	-11.1114	8.74995e-07	*	948
10	52734915	52735909	-19.9236	all_CpG_DMR_20771	+	10	52735000	52736000	-18.9074	0	*	909
10	52780906	52781905	-24.9023	all_CpG_DMR_20781	+	10	52781000	52782000	-24.5496	3.4619e-12	*	905
10	52914903	52915903	-32.3346	all_CpG_DMR_20804	+	10	52915000	52916000	-24.1127	0	*	903
10	52921915	52922914	-13.4386	all_CpG_DMR_20809	+	10	52922000	52923000	-15.0906	9.1368e-12	*	914
10	52931913	52932911	-13.5955	all_CpG_DMR_20814	+	10	52932000	52933000	-15.2748	0	*	911
10	52938906	52939903	-73.0233	all_CpG_DMR_20815	+	10	52939000	52940000	-59.4455	0	*	903
10	52962938	52963937	-11.2791	all_CpG_DMR_20818	+	10	52963000	52964000	-20.2252	0	*	937
10	53094939	53095938	-15.777	all_CpG_DMR_20830	+	10	53095000	53096000	-18.8847	1.89814e-09	*	938
10	53125937	53126936	-14.376	all_CpG_DMR_20833	+	10	53126000	53127000	-49.6563	3.92006e-09	*	936
10	53169014	53170013	-25.4851	all_CpG_DMR_20839	+	10	53169000	53170000	-21.1741	3.4192e-12	*	986
10	53172014	53173009	-11.474	all_CpG_DMR_20840	+	10	53172000	53173000	-15.5112	2.6e-15	*	986
10	53190012	53191007	-27.7665	all_CpG_DMR_20845	+	10	53190000	53191000	-14.2819	3.9308e-07	*	988
10	53203019	53204019	-17.9062	all_CpG_DMR_20849	+	10	53203000	53204000	-10.6309	0.000127255	*	981
10	53205020	53206020	-31.0792	all_CpG_DMR_20850	+	10	53205000	53206000	-29.8992	0	*	980
10	53211017	53212016	-29.6809	all_CpG_DMR_20851	+	10	53211000	53212000	-19.2281	8.47765e-06	*	983
10	54415934	54416946	-23.1631	all_CpG_DMR_20915	+	10	54416000	54417000	-10.4217	0.000441067	*	946
10	54539000	54539997	-11.0417	all_CpG_DMR_20934	+	10	54539000	54540000	-11.2076	0.000133025	*	997
10	54571003	54572001	-14.7502	all_CpG_DMR_20938	+	10	54571000	54572000	-15.8919	5.05097e-11	*	997
10	54582003	54583002	-26.6504	all_CpG_DMR_20942	+	10	54582000	54583000	-19.2972	5.25315e-11	*	997
10	54590999	54592001	-12.5866	all_CpG_DMR_20944	+	10	54591000	54592000	-20.8698	0	*	1000
10	55554053	55555045	-16.1643	all_CpG_DMR_21054	+	10	55554000	55555000	-26.8906	2.8e-15	*	947
10	55578073	55579072	-16.6284	all_CpG_DMR_21056	+	10	55578000	55579000	-17.4813	5.16486e-06	*	927
10	55585076	55586075	-10.311	all_CpG_DMR_21057	+	10	55585000	55586000	-21.5854	0.000552211	*	924
10	55721028	55722014	-47.6894	all_CpG_DMR_21082	+	10	55721000	55722000	-30.1518	0	*	972
10	55949073	55950072	-11.4128	all_CpG_DMR_21101	+	10	55949000	55950000	-17.0172	2.71562e-05	*	927
10	56572037	56573036	-15.8966	all_CpG_DMR_21191	+	10	56572000	56573000	-15.3291	0.000201351	*	963
10	57257080	57258079	-14.1304	all_CpG_DMR_21273	+	10	57257000	57258000	-22.5209	9.13915e-09	*	920
10	64293926	64294930	-15.8252	all_CpG_DMR_21936	+	10	64294000	64295000	-12.793	0.000258519	*	930
10	64370938	64371924	-11.4722	all_CpG_DMR_21943	+	10	64371000	64372000	-11.1409	0.000374087	*	924
10	67536907	67537906	-11.3065	all_CpG_DMR_22289	+	10	67537000	67538000	-15.7006	0	*	906
10	67538909	67539908	-15.4569	all_CpG_DMR_22290	+	10	67539000	67540000	-15.149	6.56586e-06	*	908
10	67825067	67826032	-10.7314	all_CpG_DMR_22318	+	10	67825000	67826000	-21.6936	7.7454e-12	*	933
10	68965943	68966941	-26.494	all_CpG_DMR_22460	+	10	68966000	68967000	-25.3823	0	*	941
10	70627091	70628089	-27.9119	all_CpG_DMR_22700	+	10	70627000	70628000	-11.5013	0.00297747	*	909
10	70636098	70637097	-10.471	all_CpG_DMR_22705	+	10	70636000	70637000	-14.7138	0	*	902
10	70707093	70708092	-24.6165	all_CpG_DMR_22723	+	10	70707000	70708000	-23.0018	8e-16	*	907
10	70715080	70716079	-12.8318	all_CpG_DMR_22725	+	10	70715000	70716000	-12.2812	3.59732e-09	*	920
10	70738074	70739079	-11.5899	all_CpG_DMR_22730	+	10	70738000	70739000	-13.1029	0.000136417	*	926
10	70984903	70985902	-21.3823	all_CpG_DMR_22768	+	10	70985000	70986000	-11.0799	0.000946699	*	902
10	70998946	70999944	-12.6327	all_CpG_DMR_22772	+	10	70999000	71000000	-14.5123	8.4278e-12	*	944
10	71088963	71089962	-11.5459	all_CpG_DMR_22788	+	10	71089000	71090000	-24.7891	0	*	962
10	71099958	71100958	-23.5133	all_CpG_DMR_22793	+	10	71100000	71101000	-29.1783	0	*	958
10	71101959	71102983	-14.2642	all_CpG_DMR_22795	+	10	71102000	71103000	-15.7466	0	*	983
10	71103971	71104969	-30.0271	all_CpG_DMR_22796	+	10	71104000	71105000	-13.1771	0.000347056	*	969
10	71155927	71156926	-20.6106	all_CpG_DMR_22806	+	10	71156000	71157000	-12.5677	1e-16	*	926
10	71385098	71386091	-11.1891	all_CpG_DMR_22840	+	10	71385000	71386000	-13.1206	8.09882e-07	*	902
10	71510954	71511953	-28.4636	all_CpG_DMR_22867	+	10	71511000	71512000	-26.3188	4.876e-13	*	953
10	75416916	75417915	-17.7358	all_CpG_DMR_23403	+	10	75417000	75418000	-23.4734	0	*	915
10	76039074	76040065	-14.1176	all_CpG_DMR_23468	+	10	76039000	76040000	-18.0073	1.47e-14	*	926
10	76043062	76044061	-15.1701	all_CpG_DMR_23469	+	10	76043000	76044000	-27.0523	4.678e-13	*	938
10	76067057	76068059	-15.342	all_CpG_DMR_23471	+	10	76067000	76068000	-19.2162	0	*	943
10	76070065	76071063	-22.2085	all_CpG_DMR_23472	+	10	76070000	76071000	-17.5739	2.8147e-12	*	935
10	76096077	76097076	-10.879	all_CpG_DMR_23478	+	10	76096000	76097000	-14.3671	8.1e-15	*	923
10	76914938	76915937	-12.3576	all_CpG_DMR_23557	+	10	76915000	76916000	-15.0898	7.38011e-10	*	937
10	78852005	78853004	-18.0156	all_CpG_DMR_23752	+	10	78852000	78853000	-10.6339	0.000100341	*	995
10	78861020	78862014	-11.8956	all_CpG_DMR_23755	+	10	78861000	78862000	-11.5497	2e-15	*	980
10	78960972	78961970	-14.4827	all_CpG_DMR_23767	+	10	78961000	78962000	-11.9149	4.97227e-10	*	970
10	79368036	79369022	-19.6052	all_CpG_DMR_23804	+	10	79368000	79369000	-30.0196	9.2e-15	*	964
10	79467030	79468029	-10.1431	all_CpG_DMR_23812	+	10	79467000	79468000	-27.0881	1.3e-15	*	970
10	79478029	79479016	-18.8894	all_CpG_DMR_23813	+	10	79478000	79479000	-23.2517	1.59e-14	*	971
10	82277926	82278924	-72.1925	all_CpG_DMR_24014	+	10	82278000	82279000	-34.9333	1.375e-13	*	924
10	82284927	82285922	-59.8765	all_CpG_DMR_24016	+	10	82285000	82286000	-59.0813	0	*	922
10	82287922	82288917	-30.5175	all_CpG_DMR_24017	+	10	82288000	82289000	-18.7733	9.44691e-11	*	917
10	82555962	82556960	-14.5717	all_CpG_DMR_24050	+	10	82556000	82557000	-12.2669	4.5655e-06	*	960
10	82655002	82656000	-22.3185	all_CpG_DMR_24060	+	10	82655000	82656000	-11.9062	1.68188e-07	*	998
10	82708999	82709999	-28.8216	all_CpG_DMR_24071	+	10	82709000	82710000	-10.3968	0.00114606	*	999
10	83572956	83573960	-15.5876	all_CpG_DMR_24154	+	10	83573000	83574000	-15.1845	3.895e-13	*	960
10	86504947	86505938	-26.0562	all_CpG_DMR_24390	+	10	86505000	86506000	-15.7128	0	*	938
10	87742980	87743979	-10.4027	all_CpG_DMR_24450	+	10	87743000	87744000	-10.323	3.0366e-05	*	979
10	88228917	88229912	-13.0613	all_CpG_DMR_24473	+	10	88229000	88230000	-10.9017	0	*	912
10	88585041	88586031	-15.4681	all_CpG_DMR_24512	+	10	88585000	88586000	-10.2453	0.000232802	*	959
10	90688980	90689980	-10.6321	all_CpG_DMR_24756	+	10	90689000	90690000	-10.7949	3.02885e-08	*	980
10	90689981	90690980	-18.8981	all_CpG_DMR_24757	+	10	90690000	90691000	-38.0793	0	*	980
10	90694992	90695979	-14.0739	all_CpG_DMR_24759	+	10	90695000	90696000	-12.7638	0.000380025	*	979
10	90725990	90726989	-14.3128	all_CpG_DMR_24763	+	10	90726000	90727000	-35.134	3.57e-14	*	989
10	91314928	91315927	-10.9685	all_CpG_DMR_24837	+	10	91315000	91316000	-15.0149	2.43357e-09	*	927
10	91326920	91327921	-12.7082	all_CpG_DMR_24840	+	10	91327000	91328000	-11.6877	9.32e-14	*	921
10	91340927	91341926	-22.4634	all_CpG_DMR_24846	+	10	91341000	91342000	-37.5625	0	*	926
10	91363916	91364915	-17.3022	all_CpG_DMR_24849	+	10	91364000	91365000	-21.1486	3.29756e-10	*	915
10	94636961	94637957	-17.9033	all_CpG_DMR_25398	+	10	94637000	94638000	-11.9261	0.0015238	*	957
10	94954004	94955000	-20.2533	all_CpG_DMR_25470	+	10	94954000	94955000	-18.5353	0	*	996
10	94962993	94963995	-40.9722	all_CpG_DMR_25474	+	10	94963000	94964000	-32.0423	5.18e-14	*	995
10	94993004	94994003	-10.4	all_CpG_DMR_25482	+	10	94993000	94994000	-22.345	0.000119976	*	996
10	95066005	95067036	-15.8624	all_CpG_DMR_25493	+	10	95066000	95067000	-26.7493	0	*	995
10	95069029	95070024	-20.845	all_CpG_DMR_25494	+	10	95069000	95070000	-11.4951	0.00166524	*	971
10	95079034	95080033	-14.653	all_CpG_DMR_25496	+	10	95079000	95080000	-12.3346	2.22491e-05	*	966
10	95176946	95177956	-25.32	all_CpG_DMR_25513	+	10	95177000	95178000	-23.3567	1.05e-14	*	956
10	95182968	95183969	-18.7068	all_CpG_DMR_25515	+	10	95183000	95184000	-15.0095	5.42949e-09	*	969
10	96670949	96671941	-23.2988	all_CpG_DMR_25743	+	10	96671000	96672000	-16.5542	0.000537075	*	941
10	98928990	98929993	-17.297	all_CpG_DMR_26669	+	10	98929000	98930000	-20.9619	0	*	993
10	99012989	99013987	-15.2824	all_CpG_DMR_26684	+	10	99013000	99014000	-29.642	6.68596e-07	*	987
10	100979066	100980065	-11.1046	all_CpG_DMR_26820	+	10	100979000	100980000	-15.9065	1.78121e-09	*	934
10	100981064	100982066	-12.8085	all_CpG_DMR_26821	+	10	100981000	100982000	-11.3188	0	*	936
10	101849059	101850055	-12.5391	all_CpG_DMR_26887	+	10	101849000	101850000	-12.1305	6.64974e-10	*	941
10	101935902	101936903	-17.5951	all_CpG_DMR_26898	+	10	101936000	101937000	-31.8718	0	*	903
10	101944936	101945935	-15.0357	all_CpG_DMR_26900	+	10	101945000	101946000	-27.1468	7.22108e-263	*	935
10	102246958	102247960	-21.7093	all_CpG_DMR_26922	+	10	102247000	102248000	-12.4143	1.01017e-07	*	960
10	102311040	102312039	-42.5032	all_CpG_DMR_26926	+	10	102311000	102312000	-31.5043	0	*	960
10	102623980	102624979	-24.3905	all_CpG_DMR_26948	+	10	102624000	102625000	-25.3858	0	*	979
11	1510911	1511909	-13.8856	all_CpG_DMR_27098	+	11	1511000	1512000	-19.5638	3.48e-14	*	909
11	3854924	3855924	-29.8246	all_CpG_DMR_27254	+	11	3855000	3856000	-29.3473	4.513e-13	*	924
11	5295077	5296070	-11.2477	all_CpG_DMR_27408	+	11	5295000	5296000	-15.7468	8.1157e-12	*	923
11	5302077	5303076	-11.9679	all_CpG_DMR_27409	+	11	5302000	5303000	-12.9104	2.01194e-09	*	923
11	5457062	5458062	-13.5317	all_CpG_DMR_27423	+	11	5457000	5458000	-25.7613	0	*	938
11	5835914	5836925	-12.7417	all_CpG_DMR_27472	+	11	5836000	5837000	-13.9303	1e-16	*	925
11	9261082	9262081	-15.6757	all_CpG_DMR_27681	+	11	9261000	9262000	-15.5195	6.83197e-05	*	918
11	10673054	10674054	-11.0876	all_CpG_DMR_27753	+	11	10673000	10674000	-11.2732	6.15147e-09	*	946
11	15912963	15913963	-15.7596	all_CpG_DMR_28094	+	11	15913000	15914000	-19.3886	1.15011e-05	*	963
11	21680015	21681012	24.1899	all_CpG_DMR_28544	+	11	21680000	21681000	10.9443	0.000767565	*	985
11	22105018	22106017	12.6187	all_CpG_DMR_28595	+	11	22105000	22106000	13.7082	2.74209e-08	*	982
11	22106018	22107030	42.8506	all_CpG_DMR_28596	+	11	22106000	22107000	30.1421	1.04e-14	*	982
11	22591978	22592982	-24.1904	all_CpG_DMR_28675	+	11	22592000	22593000	-17.6011	5.15165e-07	*	982
11	26837063	26838062	-13.219	all_CpG_DMR_29211	+	11	26837000	26838000	-12.5448	1.87619e-06	*	937
11	27971003	27972002	-14.6298	all_CpG_DMR_29342	+	11	27971000	27972000	-33.238	0	*	997
11	34424029	34425028	-34.5588	all_CpG_DMR_30150	+	11	34424000	34425000	-33.4148	0	*	971
11	34675086	34676084	-15.778	all_CpG_DMR_30178	+	11	34675000	34676000	-19.0315	0.000143478	*	914
11	34959028	34960027	-19.6507	all_CpG_DMR_30221	+	11	34959000	34960000	-22.483	9.8e-15	*	972
11	34971022	34972020	-24.3285	all_CpG_DMR_30223	+	11	34971000	34972000	-30.0772	1.93447e-10	*	978
11	37349092	37350090	-16.7135	all_CpG_DMR_30433	+	11	37349000	37350000	-15.8064	1.2917e-05	*	908
11	37562038	37563038	-17.2274	all_CpG_DMR_30465	+	11	37562000	37563000	-12.0729	4.9434e-09	*	962
11	38785952	38786950	-15.8089	all_CpG_DMR_30615	+	11	38786000	38787000	-12.7407	1.06798e-05	*	950
11	39564088	39565050	-26.3684	all_CpG_DMR_30705	+	11	39564000	39565000	-25.6667	2.98885e-05	*	912
11	39589030	39590029	-16.8885	all_CpG_DMR_30709	+	11	39589000	39590000	-22.3168	1.8e-15	*	970
11	39631009	39632000	-14.5649	all_CpG_DMR_30714	+	11	39631000	39632000	-11.7292	3.47794e-06	*	991
11	39719001	39720000	-20.1774	all_CpG_DMR_30725	+	11	39719000	39720000	-19.1285	0.00270452	*	999
11	39720995	39721978	-31.8841	all_CpG_DMR_30726	+	11	39721000	39722000	-23.3359	0.000456545	*	978
11	39848044	39849041	-15.6624	all_CpG_DMR_30746	+	11	39848000	39849000	-16.7121	0.000465501	*	956
11	39891958	39892957	-17.9331	all_CpG_DMR_30752	+	11	39892000	39893000	-11.4831	1.33356e-05	*	957
11	41336066	41337065	-23.4637	all_CpG_DMR_30943	+	11	41336000	41337000	-23.3097	0.00165498	*	934
11	41642926	41643911	-25.1922	all_CpG_DMR_30957	+	11	41643000	41644000	-13.3683	5.08451e-05	*	911
11	41674974	41675973	-14.8648	all_CpG_DMR_30960	+	11	41675000	41676000	-11.8004	0.000140154	*	973
11	41718970	41719972	-11.4616	all_CpG_DMR_30969	+	11	41719000	41720000	-16.8456	1.22294e-06	*	972
11	41808915	41809914	-18.0382	all_CpG_DMR_30977	+	11	41809000	41810000	-18.3597	2.5e-15	*	914
11	43440025	43441024	-14.7858	all_CpG_DMR_31066	+	11	43440000	43441000	-16.5256	0.00876365	*	975
11	45809957	45810949	-19.3237	all_CpG_DMR_31252	+	11	45810000	45811000	-21.2377	0	*	949
11	45810950	45811947	-35.5534	all_CpG_DMR_31253	+	11	45811000	45812000	-41.8039	0	*	947
11	45844947	45845944	-27.6535	all_CpG_DMR_31260	+	11	45845000	45846000	-15.1714	6.71833e-06	*	944
11	45953910	45954912	-28.0816	all_CpG_DMR_31270	+	11	45954000	45955000	-14.3249	1.13875e-08	*	912
11	46068914	46069913	-14.787	all_CpG_DMR_31283	+	11	46069000	46070000	-11.1724	3.47933e-06	*	913
11	46693086	46694080	-10.536	all_CpG_DMR_31343	+	11	46693000	46694000	-10.9165	1.13155e-08	*	914
11	46694081	46695087	-15.0663	all_CpG_DMR_31344	+	11	46694000	46695000	-15.2988	1.083e-13	*	919
11	46941909	46942906	-10.7527	all_CpG_DMR_31376	+	11	46942000	46943000	-33.5577	8.37343e-08	*	906
11	46951909	46952908	-24.3046	all_CpG_DMR_31379	+	11	46952000	46953000	-23.9176	5.9642e-06	*	908
11	46955909	46956908	-12.4074	all_CpG_DMR_31381	+	11	46956000	46957000	-11.9513	1.39501e-06	*	908
11	46972915	46973913	-26.653	all_CpG_DMR_31384	+	11	46973000	46974000	-16.942	6.70971e-07	*	913
11	46990917	46991916	-10.5184	all_CpG_DMR_31387	+	11	46991000	46992000	-14.2191	1.64e-14	*	916
11	47999096	48000094	-10.1732	all_CpG_DMR_31476	+	11	47999000	48000000	-17.1775	1.49556e-07	*	904
11	48177095	48178094	-10.4592	all_CpG_DMR_31489	+	11	48177000	48178000	-13.5418	0	*	905
11	48182100	48183099	-10.4145	all_CpG_DMR_31491	+	11	48182000	48183000	-12.0347	0	*	900
11	48257915	48258919	-16.5539	all_CpG_DMR_31500	+	11	48258000	48259000	-12.362	2.95545e-09	*	919
11	48261929	48262938	-26.7646	all_CpG_DMR_31502	+	11	48262000	48263000	-32.1876	4.11e-14	*	938
11	48285923	48286920	-11.5871	all_CpG_DMR_31517	+	11	48286000	48287000	-11.611	0	*	920
11	48821062	48822063	-12.7862	all_CpG_DMR_31543	+	11	48821000	48822000	-24.4168	0	*	938
11	50883043	50884046	-14.5662	all_CpG_DMR_31740	+	11	50883000	50884000	-34.3735	0	*	957
11	50884047	50885047	-10.368	all_CpG_DMR_31741	+	11	50884000	50885000	-14.5351	6.85466e-07	*	953
11	50899057	50900055	-12.0962	all_CpG_DMR_31745	+	11	50899000	50900000	-16.8023	6.91162e-08	*	943
11	50905049	50906048	-13.7781	all_CpG_DMR_31747	+	11	50905000	50906000	-13.1512	0.000582823	*	951
11	50913060	50914058	-15.8338	all_CpG_DMR_31748	+	11	50913000	50914000	-11.6026	6.34061e-07	*	940
11	51154969	51155944	-35.7743	all_CpG_DMR_31797	+	11	51155000	51156000	-29.2035	1.22927e-11	*	944
11	52999904	53000911	-13.5733	all_CpG_DMR_32098	+	11	53000000	53001000	-18.726	0.00466108	*	911
11	54237946	54238968	-16.8893	all_CpG_DMR_32270	+	11	54238000	54239000	-26.6107	3.81e-14	*	968
11	54290923	54291922	11.9215	all_CpG_DMR_32278	+	11	54291000	54292000	11.4767	0.00351255	*	922
11	55606029	55607027	-10.8982	all_CpG_DMR_32464	+	11	55606000	55607000	-22.6167	4.31852e-09	*	971
11	56739002	56740008	-14.0753	all_CpG_DMR_32588	+	11	56739000	56740000	-22.0737	1.8084e-12	*	998
11	57452958	57453961	30.985	all_CpG_DMR_32678	+	11	57453000	57454000	15.3912	0.000417531	*	961
11	57780952	57781955	-35.5469	all_CpG_DMR_32713	+	11	57781000	57782000	-47.5172	8.4993e-12	*	955
11	57782951	57783945	-15.1484	all_CpG_DMR_32714	+	11	57783000	57784000	-27.3214	0.00029235	*	945
11	58773901	58774900	-26.2018	all_CpG_DMR_32849	+	11	58774000	58775000	-25.0958	0	*	900
11	58971963	58972962	-13.7641	all_CpG_DMR_32872	+	11	58972000	58973000	-15.6689	0	*	962
11	58998996	59000003	-31.7413	all_CpG_DMR_32880	+	11	58999000	59000000	-29.5064	0	*	1000
11	59034986	59035986	-31.462	all_CpG_DMR_32887	+	11	59035000	59036000	-17.5184	6.25879e-08	*	986
11	59045983	59046982	-11.6412	all_CpG_DMR_32890	+	11	59046000	59047000	-14.3908	3.46002e-05	*	982
11	59373927	59374926	-20.2742	all_CpG_DMR_32939	+	11	59374000	59375000	-19.2034	1.0889e-12	*	926
11	59404907	59405906	-13.6905	all_CpG_DMR_32945	+	11	59405000	59406000	-28.6522	1.61413e-06	*	906
11	60288016	60289015	-16.8521	all_CpG_DMR_33016	+	11	60288000	60289000	-11.9669	8.48919e-05	*	984
11	60404998	60405997	-13.5638	all_CpG_DMR_33022	+	11	60405000	60406000	-13.5565	0	*	997
11	60417002	60418001	-19.355	all_CpG_DMR_33025	+	11	60417000	60418000	-10.8872	0.000208751	*	998
11	60472976	60473966	-18.2578	all_CpG_DMR_33034	+	11	60473000	60474000	-17.4999	1.15123e-08	*	966
11	60531020	60532018	-31.8824	all_CpG_DMR_33042	+	11	60531000	60532000	-30.5068	0	*	980
11	60616003	60617002	-12.9889	all_CpG_DMR_33048	+	11	60616000	60617000	-27.7243	1.8e-15	*	997
11	60665949	60666948	-27.262	all_CpG_DMR_33054	+	11	60666000	60667000	-22.6787	1.32798e-11	*	948
11	61534062	61535066	-11.446	all_CpG_DMR_33119	+	11	61534000	61535000	-10.9378	2.44839e-06	*	938
11	61593095	61594092	-13.4925	all_CpG_DMR_33127	+	11	61593000	61594000	-11.5983	1.08694e-06	*	905
[truncated: 1,582 more rows]
