# Supplementary material for: DNA methylation analysis to differentiate reference, breed, and parent-of-origin effects in the bovine pangenome era
Source: Gigascience. 2024 Oct 17;13:giae061. doi: 10.1093/gigascience/giae061 (PMC11484048; doi:10.1093/gigascience/giae061)
Supplement: giae061_Supplemental_Files [file giae061_supplemental_files.zip › S. table 11 - REF TO REF QUANT BIAS.xlsx]

## Sheet: ALL
Coord ID	Group
1:100833739-100934087	BIBI
1:100833739-100934087	BIBT
1:100833739-100934087	BTBI
1:100833739-100934087	BTBT
1:15100948-15200945	BIBI
1:15100948-15200945	BIBT
1:15100948-15200945	BTBI
1:15100948-15200945	BTBT
1:1840820-1940871	BIBI
1:1840820-1940871	BIBT
1:1840820-1940871	BTBI
1:1840820-1940871	BTBT
1:38544962-38644881	BIBI
1:38544962-38644881	BIBT
1:38544962-38644881	BTBI
1:38544962-38644881	BTBT
1:43924295-44024290	BIBI
1:43924295-44024290	BIBT
1:43924295-44024290	BTBI
1:43924295-44024290	BTBT
1:86336309-86443174	BTBI
1:86336309-86443174	BTBT
10:50959832-51060039	BIBI
10:50959832-51060039	BIBT
10:50959832-51060039	BTBI
10:50959832-51060039	BTBT
10:61707147-61807164	BIBI
10:61707147-61807164	BIBT
10:61707147-61807164	BTBI
10:61707147-61807164	BTBT
10:73008776-73109080	BIBI
10:73008776-73109080	BIBT
10:73008776-73109080	BTBI
10:73008776-73109080	BTBT
11:50989965-51090038	BIBT
11:52789631-52889809	BTBT
11:67736192-67836252	BIBI
11:67736192-67836252	BIBT
11:67736192-67836252	BTBI
11:67736192-67836252	BTBT
12:12272971-12372989	BTBI
12:12272971-12372989	BTBT
12:51636105-51736117	BIBI
12:51636105-51736117	BIBT
12:51636105-51736117	BTBI
12:51636105-51736117	BTBT
13:24612602-24711551	BIBI
14:18971921-19070191	BIBI
14:32640674-32735119	BIBI
14:32640674-32735119	BIBT
14:32640674-32735119	BTBI
14:32640674-32735119	BTBT
14:50245018-50344872	BIBI
14:77599616-77699399	BIBI
15:24161202-24261086	BIBI
15:24161202-24261086	BIBT
15:24161202-24261086	BTBI
15:24161202-24261086	BTBT
15:43966300-44066409	BIBI
15:43966300-44066409	BIBT
15:43966300-44066409	BTBT
16:66516189-66616158	BIBI
16:66516189-66616158	BIBT
16:66516189-66616158	BTBI
16:66516189-66616158	BTBT
17:36322710-36421945	BTBT
19:3180205-3280287	BIBI
19:3180205-3280287	BIBT
19:3180205-3280287	BTBI
19:3180205-3280287	BTBT
2:46697759-46796760	BTBI
2:46697759-46796760	BTBT
2:52774285-52874322	BIBI
2:52774285-52874322	BTBI
2:52774285-52874322	BTBT
2:99101991-99201979	BIBI
2:99101991-99201979	BIBT
2:99101991-99201979	BTBI
2:99101991-99201979	BTBT
22:11184743-11285445	BTBI
22:11184743-11285445	BTBT
22:18905127-19004197	BIBI
22:18905127-19004197	BIBT
22:18905127-19004197	BTBI
22:24801663-24902792	BIBI
22:24801663-24902792	BIBT
22:24801663-24902792	BTBI
22:24801663-24902792	BTBT
28:12600577-12700592	BIBI
28:33894082-33994026	BIBI
28:33894082-33994026	BIBT
28:33894082-33994026	BTBI
28:33894082-33994026	BTBT
29:20736793-20837162	BIBI
29:20736793-20837162	BIBT
29:20736793-20837162	BTBI
3:10512388-10612454	BIBI
3:10512388-10612454	BIBT
3:10512388-10612454	BTBI
3:10512388-10612454	BTBT
3:69130131-69230180	BIBI
3:69130131-69230180	BIBT
3:69130131-69230180	BTBT
3:76115763-76210919	BIBI
4:33897219-33996869	BTBT
4:39178177-39278187	BIBI
4:54812960-54913046	BIBT
4:54812960-54913046	BTBI
4:54812960-54913046	BTBT
4:76408512-76508536	BIBI
4:76408512-76508536	BIBT
4:76408512-76508536	BTBI
4:76408512-76508536	BTBT
4:79108671-79208700	BTBT
5:1991860-2092810	BIBT
5:1991860-2092810	BTBT
5:54278499-54378302	BIBI
5:54278499-54378302	BIBT
6:108554264-108655597	BIBI
6:108554264-108655597	BTBT
6:111270876-111370736	BTBT
8:30033850-30134279	BIBI
8:30033850-30134279	BTBI
9:4278186-4378579	BIBT
9:4278186-4378579	BTBT
9:46511115-46602817	BTBI
9:46511115-46602817	BTBT
9:51726103-51825301	BTBT
9:60980935-61081494	BIBI
9:60980935-61081494	BTBI
9:60980935-61081494	BTBT
9:76970115-77069927	BIBT
9:76970115-77069927	BTBI
9:76970115-77069927	BTBT
9:837706-937760	BIBI
9:837706-937760	BIBT
9:837706-937760	BTBT
X:46000000-46100000	BTBT

## Sheet: BTBT
coord_id	mean_angus_methylation	mean_brahman_methylation	p_val	padj
10:50959832-51060039	0.757805	0.552749	0	0
10:61707147-61807164	0.514452	0.597232	1.92083e-66	8.19683e-63
10:73008776-73109080	0.504564	0.376736	6.20839e-88	3.97399e-84
11:52789631-52889809	0.574591	0.541959	6.53482e-05	0.0418507
11:67736192-67836252	0.564031	0.505907	1.93096e-22	2.90825e-19
12:12272971-12372989	0.592332	0.564096	1.13338e-22	1.8137e-19
12:51636105-51736117	0.581532	0.734528	4.11499e-307	5.26801e-303
14:32640674-32735119	0.486239	0.359929	5.01096e-72	2.56601e-68
15:24161202-24261086	0.558731	0.577645	1.80668e-26	3.55832e-23
15:43966300-44066409	0.534398	0.521279	6.53815e-05	0.0418507
16:66516189-66616158	0.611467	0.650286	8.28616e-33	1.92872e-29
17:36322710-36421945	0.583034	0.534113	3.70439e-11	3.64797e-08
19:3180205-3280287	0.564547	0.454177	1.45813e-57	5.33343e-54
1:100833739-100934087	0.544238	0.57833	1.30558e-08	1.07833e-05
1:15100948-15200945	0.57148	0.532785	7.83416e-13	8.35774e-10
1:1840820-1940871	0.557006	0.50541	6.06288e-22	8.62411e-19
1:38544962-38644881	0.560144	0.467506	2.50104e-31	5.33638e-28
1:43924295-44024290	0.654692	0.565227	2.0659e-35	5.87725e-32
1:86336309-86443174	0.548537	0.510502	6.45614e-09	5.90367e-06
22:11184743-11285445	0.593317	0.563767	1.65538e-13	1.8428e-10
22:24801663-24902792	0.585481	0.513838	1.57142e-19	1.91593e-16
28:33894082-33994026	0.589421	0.61653	7.52787e-26	1.37674e-22
2:46697759-46796760	0.609224	0.543196	1.04865e-34	2.68497e-31
2:52774285-52874322	0.601496	0.56169	3.75268e-08	3.00261e-05
2:99101991-99201979	0.465682	0.571378	8.52025e-42	2.7269e-38
3:10512388-10612454	0.555134	0.484284	8.96116e-21	1.14721e-17
3:69130131-69230180	0.567037	0.541845	9.04374e-06	0.00661588
4:33897219-33996869	0.589756	0.540498	8.92155e-10	8.46027e-07
4:54812960-54913046	0.641725	0.605843	1.26385e-08	1.07833e-05
4:76408512-76508536	0.504701	0.399656	7.08656e-106	6.04814e-102
4:79108671-79208700	0.594536	0.623486	3.06996e-05	0.0206851
5:1991860-2092810	0.587251	0.543748	1.33023e-11	1.36236e-08
6:108554264-108655597	0.518623	0.48017	1.2387e-16	1.44162e-13
6:111270876-111370736	0.58205	0.539264	3.56588e-21	4.8053e-18
9:4278186-4378579	0.558798	0.509274	1.15659e-06	0.000870981
9:46511115-46602817	0.574288	0.522972	6.75589e-09	5.96475e-06
9:51726103-51825301	0.543093	0.519062	7.34871e-05	0.0458918
9:60980935-61081494	0.608278	0.58759	6.06855e-08	4.70846e-05
9:76970115-77069927	0.591873	0.54217	1.11315e-22	1.8137e-19
9:837706-937760	0.505959	0.470985	2.2519e-05	0.0155831
X:46000000-46100000	0.559686	0.556021	2.07657e-05	0.0147691

## Sheet: BTBI
coord_id	mean_angus_methylation	mean_brahman_methylation	p_val	padj
10:50959832-51060039	0.727469	0.506374	0	0
10:61707147-61807164	0.481223	0.554181	1.61219e-54	5.89695e-51
10:73008776-73109080	0.464587	0.364803	9.16987e-62	3.91309e-58
11:67736192-67836252	0.532068	0.483807	9.80673e-20	1.93147e-16
12:12272971-12372989	0.551595	0.544348	6.28449e-07	0.0006996
12:51636105-51736117	0.535206	0.7117	0	0
14:32640674-32735119	0.443822	0.332703	3.22694e-68	1.65245e-64
15:24161202-24261086	0.513965	0.541681	6.63936e-32	1.5454e-28
16:66516189-66616158	0.56295	0.651471	1.96744e-94	1.25936e-90
19:3180205-3280287	0.523563	0.433483	3.74127e-44	1.19739e-40
1:100833739-100934087	0.515256	0.541613	1.58274e-06	0.00162098
1:15100948-15200945	0.540334	0.503007	5.56469e-14	8.90489e-11
1:1840820-1940871	0.530397	0.48801	1.29066e-15	2.20307e-12
1:38544962-38644881	0.512579	0.450137	1.88278e-18	3.44334e-15
1:43924295-44024290	0.632291	0.555461	1.504e-32	3.85083e-29
1:86336309-86443174	0.514775	0.483143	3.5581e-09	4.79482e-06
22:11184743-11285445	0.555679	0.536242	1.14074e-07	0.000132761
22:18905127-19004197	0.498994	0.515357	3.6014e-06	0.00354655
22:24801663-24902792	0.538117	0.490912	1.31388e-11	1.86892e-08
28:33894082-33994026	0.542017	0.572507	1.2085e-28	2.57854e-25
29:20736793-20837162	0.512237	0.537114	1.2454e-08	1.59436e-05
2:46697759-46796760	0.552388	0.515641	3.49886e-13	5.26969e-10
2:52774285-52874322	0.561169	0.540207	1.83979e-05	0.015702
2:99101991-99201979	0.434761	0.530403	4.80505e-41	1.36698e-37
3:10512388-10612454	0.516324	0.482885	2.83493e-08	3.45645e-05
4:54812960-54913046	0.607368	0.582461	9.083e-07	0.000969005
4:76408512-76508536	0.487491	0.389002	3.66711e-96	3.12975e-92
8:30033850-30134279	0.565103	0.576865	4.9758e-05	0.0410969
9:46511115-46602817	0.522462	0.491461	1.41668e-05	0.0125078
9:60980935-61081494	0.552597	0.533739	1.02623e-05	0.00938413
9:76970115-77069927	0.531208	0.510711	4.02295e-06	0.00381495

## Sheet: BIBT
coord_id	mean_angus_methylation	mean_brahman_methylation	p_val	padj
10:50959832-51060039	0.709407	0.479057	0	0
10:61707147-61807164	0.455481	0.540806	7.75888e-76	3.31097e-72
10:73008776-73109080	0.460596	0.350162	3.87259e-76	1.98307e-72
11:50989965-51090038	0.476478	0.449383	2.84126e-06	0.00279799
11:67736192-67836252	0.514602	0.478957	5.72038e-12	7.32323e-09
12:51636105-51736117	0.501536	0.696882	0	0
14:32640674-32735119	0.430012	0.316939	2.91641e-71	1.06674e-67
15:24161202-24261086	0.496777	0.525922	4.91356e-33	1.39785e-29
15:43966300-44066409	0.470815	0.498205	4.75653e-06	0.0045106
16:66516189-66616158	0.536179	0.618608	1.93297e-77	1.23729e-73
19:3180205-3280287	0.485834	0.424586	6.2121e-22	1.2235e-18
1:100833739-100934087	0.470095	0.523394	8.72911e-18	1.59643e-14
1:15100948-15200945	0.523711	0.484635	2.39787e-15	3.61148e-12
1:1840820-1940871	0.509919	0.469747	6.8466e-14	9.7389e-11
1:38544962-38644881	0.502332	0.432312	4.60507e-25	9.82569e-22
1:43924295-44024290	0.61707	0.546184	1.44314e-30	3.3591e-27
22:18905127-19004197	0.462445	0.49465	2.91352e-16	4.66237e-13
22:24801663-24902792	0.51866	0.465802	1.4425e-16	2.46225e-13
28:33894082-33994026	0.521155	0.562356	4.78902e-49	1.53272e-45
29:20736793-20837162	0.478515	0.507054	1.26953e-10	1.4775e-07
2:99101991-99201979	0.422728	0.505257	4.85791e-31	1.24382e-27
3:10512388-10612454	0.498022	0.467566	3.03637e-07	0.000310973
3:69130131-69230180	0.493123	0.509792	1.87013e-05	0.0165113
4:54812960-54913046	0.584966	0.563536	5.34045e-05	0.045579
4:76408512-76508536	0.477446	0.379265	6.29058e-100	5.3688e-96
5:1991860-2092810	0.506949	0.47755	1.36894e-07	0.000146043
5:54278499-54378302	0.465793	0.507008	1.86722e-13	2.51622e-10
9:4278186-4378579	0.509099	0.473401	1.7908e-05	0.0163756
9:76970115-77069927	0.519524	0.489624	3.77511e-10	4.20252e-07
9:837706-937760	0.464361	0.419221	4.75136e-11	5.79304e-08

## Sheet: BIBI
coord_id	mean_angus_methylation	mean_brahman_methylation	p_val	padj
10:50959832-51060039	0.724166	0.500289	3.14824e-285	4.03037e-281
10:61707147-61807164	0.48516	0.55538	1.77447e-51	6.4905e-48
10:73008776-73109080	0.46457	0.388846	7.9216e-34	2.02825e-30
11:67736192-67836252	0.535414	0.510336	4.4639e-05	0.0326553
12:51636105-51736117	0.519893	0.716835	0	0
13:24612602-24711551	0.48813	0.51328	6.38967e-11	7.79053e-08
14:18971921-19070191	0.496056	0.521675	2.76399e-05	0.0208145
14:32640674-32735119	0.448117	0.336179	9.29568e-64	4.76013e-60
14:50245018-50344872	0.50889	0.548214	8.21413e-09	8.76311e-06
14:77599616-77699399	0.499637	0.519728	1.93093e-07	0.000170481
15:24161202-24261086	0.517155	0.555798	2.91534e-44	9.33053e-41
15:43966300-44066409	0.491036	0.54312	9.24181e-21	1.97189e-17
16:66516189-66616158	0.561355	0.68124	5.16659e-138	4.40951e-134
19:3180205-3280287	0.497902	0.454614	3.91213e-12	5.27191e-09
1:100833739-100934087	0.507996	0.556146	8.52002e-14	1.36342e-10
1:15100948-15200945	0.542184	0.503722	8.69583e-12	1.11324e-08
1:1840820-1940871	0.545525	0.503886	5.75065e-14	9.81598e-11
1:38544962-38644881	0.526366	0.486854	2.10709e-06	0.00163484
1:43924295-44024290	0.653122	0.598753	6.38602e-15	1.16791e-11
22:18905127-19004197	0.469903	0.507514	1.4045e-17	2.76623e-14
22:24801663-24902792	0.534515	0.483523	3.28539e-13	4.67329e-10
28:12600577-12700592	0.501649	0.55278	2.86726e-08	2.82359e-05
28:33894082-33994026	0.547168	0.594778	2.0867e-53	8.90463e-50
29:20736793-20837162	0.501767	0.556235	7.981e-26	1.85769e-22
2:52774285-52874322	0.56564	0.598965	9.6875e-09	9.92155e-06
2:99101991-99201979	0.44752	0.552543	5.95058e-42	1.69287e-38
3:10512388-10612454	0.523862	0.491774	2.39623e-09	2.78878e-06
3:69130131-69230180	0.509261	0.546074	2.85061e-13	4.29336e-10
3:76115763-76210919	0.494371	0.536042	1.61212e-07	0.000147417
4:39178177-39278187	0.506722	0.542606	9.61275e-08	9.11573e-05
4:76408512-76508536	0.496813	0.399115	1.28108e-91	8.20016e-88
5:54278499-54378302	0.503974	0.534605	4.67959e-09	5.2094e-06
6:108554264-108655597	0.489064	0.516145	5.84869e-07	0.000483064
8:30033850-30134279	0.573891	0.5914	5.11554e-07	0.000436594
9:60980935-61081494	0.557369	0.537536	5.08919e-05	0.0361954
9:837706-937760	0.497568	0.46454	7.32732e-07	0.000586277
