# Supplementary material for: DNA methylation analysis to differentiate reference, breed, and parent-of-origin effects in the bovine pangenome era
Source: Gigascience. 2024 Oct 17;13:giae061. doi: 10.1093/gigascience/giae061 (PMC11484048; doi:10.1093/gigascience/giae061)
Supplement: giae061_Supplemental_Files [file giae061_supplemental_files.zip › S. table 12 - DMRs.xlsx]

## Sheet: All CpGs
Brahman Ref	Control on left
	BIBI vs BTBT	BIBI_dams vs BTBT_dams	BIBI_sires vs BTBT_sires
Hypermethylated in Right relative to left	128534	13580	50107
Hypomethylated in Right relative to left	99847	32195	28619
Angus Ref	Control on left
	BTBT vs BIBI	BTBT_dams vs BIBI_dams	BTBT_sires vs BIBI_sires
Hypermethylated in Right relative to left	17924	6070	3916
Hypomethylated in Right relative to left	271248	38253	101034

## Sheet: Shared CpGs
Difference	10
Brahman Ref	Control on left
	BIBI vs BTBT	BIBI_dams vs BTBT_dams	BIBI_sires vs BTBT_sires	Comment
Hypermethylated in Right relative to left	105657	12108	56992	Notice how in all 3 comparisons have larger numbers as hypermethylated in BTBT B-D4
Hypomethylated in Right relative to left	17945	6098	5064	This reverses when BTBT becomes control. Mose of the DMRs are hypomethylated in BIBI (B-D16).
				This means that they are hypermethylated in BTBT.
Angus Ref	Control on left
	BTBT vs BIBI	BTBT_dams vs BIBI_dams	BTBT_sires vs BIBI_sires
Hypermethylated in Right relative to left	17215	7636	5016
Hypomethylated in Right relative to left	108329	14584	58500
Difference	25
Brahman Ref	Control on left
	BIBI vs BTBT	BIBI_dams vs BTBT_dams	BIBI_sires vs BTBT_sires
Hypermethylated in Right relative to left	16138	757	3723
Hypomethylated in Right relative to left	2725	405	252
Angus Ref	Control on left
	BTBT vs BIBI	BTBT_dams vs BIBI_dams	BTBT_sires vs BIBI_sires
Hypermethylated in Right relative to left	2691	413	243
Hypomethylated in Right relative to left	16308	725	3815
Difference	50
Brahman Ref	Control on left
	BIBI vs BTBT	BIBI_dams vs BTBT_dams	BIBI_sires vs BTBT_sires
Hypermethylated in Right relative to left	999	1	25
Hypomethylated in Right relative to left	140	0	0
Angus Ref	Control on left
	BTBT vs BIBI	BTBT_dams vs BIBI_dams	BTBT_sires vs BIBI_sires
Hypermethylated in Right relative to left	145	0	0
Hypomethylated in Right relative to left	979	0	24
				17149.3
