# Supplementary material for: DNA methylation analysis to differentiate reference, breed, and parent-of-origin effects in the bovine pangenome era
Source: Gigascience. 2024 Oct 17;13:giae061. doi: 10.1093/gigascience/giae061 (PMC11484048; doi:10.1093/gigascience/giae061)
Supplement: giae061_Supplemental_Files [file giae061_supplemental_files.zip › S. table 13 - DEGs_DESeq2.xlsx]

## Sheet: Sheet1
Brahman Ref
	BIBI vs BTBT	BIBI_dams vs BTBT_dams	BIBI_sires vs BTBT_sires
Up regulated in left relative to right	830	240	661
Not significant	15730	16925	15189
Down regulated in left relative to right	719	217	529
Total	1549	457	1190
Angus Ref
	BTBT vs BIBI	BTBT_dams vs BIBI_dams	BTBT_sires s BIBI_sires
Up regulated in left relative to right	917	215	769
Not significant	14542	16433	14527
Down regulated in left relative to right	955	143	799
Total	1872	358	1568
