# Supplementary material for: DNA methylation analysis to differentiate reference, breed, and parent-of-origin effects in the bovine pangenome era
Source: Gigascience. 2024 Oct 17;13:giae061. doi: 10.1093/gigascience/giae061 (PMC11484048; doi:10.1093/gigascience/giae061)
Supplement: giae061_Supplemental_Files [file giae061_supplemental_files.zip › S. table 14 - DMR_DEG_overlap_normalised.xlsx]

## Sheet: Sheet1
Reference genome	Comparison	Num DEGs	Num DMRs	Num DMRs that hit DEG	Num DMR hit enhancer region	Num DMR hit promoter	Number of DMR bases overlapping DEG bases	Number of DMR bases overlapping putative enhancer bases	Number of DMR bases overlapping DEG promoter bases	Normalised Enhancer overlap (Num_enhancer_hit / 125)	Relative difference between promoter and enhancer region	Fold difference
Brahman	BIBI vs BTBT	1549	123602	23575	18290	68	8035592	18288213	67446	146.32	125	2.15176
Brahman	Maternal_BI vs Maternal_BT	457	18206	1236	910	3	372000	909827	3000	7.28	125	2.42667
Brahman	Paternal_BI vs Paternal_BT	1190	62056	7840	6281	21	2410955	6280194	20889	50.248	125	2.39276
Angus	BTBT vs BIBI	1872	125544	31252	22984	113	12081854	22945886	112018	183.872	125	1.62719
Angus	Maternal_BT vs Maternal_BI	358	22220	1254	870	3	408000	870000	3000	6.96	125	2.32
Angus	Paternal_BT vs Paternal_BI	1568	63516	12251	9184	36	4546714	9183156	35597	73.472	125	2.04089
