# Supplementary material for: DNA methylation analysis to differentiate reference, breed, and parent-of-origin effects in the bovine pangenome era
Source: Gigascience. 2024 Oct 17;13:giae061. doi: 10.1093/gigascience/giae061 (PMC11484048; doi:10.1093/gigascience/giae061)
Supplement: giae061_Supplemental_Files [file giae061_supplemental_files.zip › S. table 15 - minimap2_accuarcy.xlsx]

## Sheet: minimap2_accuarcy
chromosome	num_correct	num_mutations	breed	accuracy (%)
1	1570035	1570071	Angus	99.9977
2	1341678	1341701	Angus	99.9983
3	1210417	1210444	Angus	99.9978
4	1197119	1197140	Angus	99.9982
5	1194359	1194386	Angus	99.9977
6	1171426	1171452	Angus	99.9978
7	1102775	1102798	Angus	99.9979
8	1126559	1126587	Angus	99.9975
9	1082114	1082140	Angus	99.9976
10	1027628	1027656	Angus	99.9973
11	1065029	1065051	Angus	99.9979
12	910899	911366	Angus	99.9488
13	833529	833551	Angus	99.9974
14	825037	825060	Angus	99.9972
15	840118	840141	Angus	99.9973
16	803137	803163	Angus	99.9968
17	725781	725804	Angus	99.9968
18	642967	642992	Angus	99.9961
19	632818	632839	Angus	99.9967
20	710232	710255	Angus	99.9968
21	695338	695363	Angus	99.9964
22	608730	608757	Angus	99.9956
23	513545	513752	Angus	99.9597
24	605260	605284	Angus	99.996
25	421211	421232	Angus	99.995
26	507706	507729	Angus	99.9955
27	441211	441232	Angus	99.9952
28	362769	362794	Angus	99.9931
29	511381	511403	Angus	99.9957
1	1569428	1569454	Brahman	99.9983
2	1358444	1358467	Brahman	99.9983
3	1207862	1207889	Brahman	99.9978
4	1194865	1194890	Brahman	99.9979
5	1201791	1201819	Brahman	99.9977
6	1172195	1172223	Brahman	99.9976
7	1104328	1104357	Brahman	99.9974
8	1131090	1131112	Brahman	99.9981
9	1044657	1044685	Brahman	99.9973
10	1031557	1031584	Brahman	99.9974
11	1061901	1061923	Brahman	99.9979
12	867429	867460	Brahman	99.9964
13	833526	833553	Brahman	99.9968
14	824664	824688	Brahman	99.9971
15	842698	842722	Brahman	99.9972
16	802346	802370	Brahman	99.997
17	726186	726210	Brahman	99.9967
18	625829	625853	Brahman	99.9962
19	644662	644690	Brahman	99.9957
20	715812	715835	Brahman	99.9968
21	698377	698398	Brahman	99.997
22	599947	599970	Brahman	99.9962
23	535108	535129	Brahman	99.9961
24	624145	624165	Brahman	99.9968
25	426046	426071	Brahman	99.9941
26	513098	513122	Brahman	99.9953
27	451082	451107	Brahman	99.9945
28	458967	458988	Brahman	99.9954
29	512541	512565	Brahman	99.9953
