# Supplementary material for: DNA methylation analysis to differentiate reference, breed, and parent-of-origin effects in the bovine pangenome era
Source: Gigascience. 2024 Oct 17;13:giae061. doi: 10.1093/gigascience/giae061 (PMC11484048; doi:10.1093/gigascience/giae061)
Supplement: giae061_Supplemental_Files [file giae061_supplemental_files.zip › S. table 16 - sample info.xlsx]

## Sheet: WGBS_model_1A
Sample Name	Genetics	Sex (Male = 0; Female = 1)	Control Group = 0; Treatment Group = 1	Comment
F22	BixBi	1	1	Control group = the breed that was used as the reference genome. I.e., Angus samples are control (0) because the methylation values were generated based on alignments to the Angus reference genome.
F46	BixBi	0	1
F56	BixBi	0	1
F65	BixBi	1	1
F78	BixBi	0	1
F99	BixBi	1	1
F13	BixBt	1
F62	BixBt	1
F77	BixBt	0
F8	BixBt	1
F80	BixBt	0
F91	BixBt	0
F100	BtxBi	1
F104	BtxBi	1
F106	BtxBi	1
F61	BtxBi	0
F74	BtxBi	0
F97	BtxBi	0
F103	BtxBt	0	0
F105	BtxBt	0	0
F52	BtxBt	0	0
F53	BtxBt	1	0
F60	BtxBt	1	0
F7	BtxBt	1	0

## Sheet: WGBS_model_1B
Sample Name	Genetics	Sex (Male = 0; Female = 1)	Control Group = 0; Treatment Group = 1	Comment
F22	BixBi	1	0	Control group = the breed that was used as the reference genome. I.e., Brahman samples are control (0) because the methylation values were generated based on alignments to the Brahman reference genome.
F46	BixBi	0	0
F56	BixBi	0	0
F65	BixBi	1	0
F78	BixBi	0	0
F99	BixBi	1	0
F13	BixBt	1
F62	BixBt	1
F77	BixBt	0
F8	BixBt	1
F80	BixBt	0
F91	BixBt	0
F100	BtxBi	1
F104	BtxBi	1
F106	BtxBi	1
F61	BtxBi	0
F74	BtxBi	0
F97	BtxBi	0
F103	BtxBt	0	1
F105	BtxBt	0	1
F52	BtxBt	0	1
F53	BtxBt	1	1
F60	BtxBt	1	1
F7	BtxBt	1	1

## Sheet: WGBS_model_2A
Sample Name	Genetics	Sex (Male = 0; Female = 1)	Control Group = 0; Treatment Group = 1
F22	BixBi	1	1
F46	BixBi	0	1
F56	BixBi	0	1
F65	BixBi	1	1
F78	BixBi	0	1
F99	BixBi	1	1
F13	BixBt	1	0
F62	BixBt	1	0
F77	BixBt	0	0
F8	BixBt	1	0
F80	BixBt	0	0
F91	BixBt	0	0
F100	BtxBi	1	1
F104	BtxBi	1	1
F106	BtxBi	1	1
F61	BtxBi	0	1
F74	BtxBi	0	1
F97	BtxBi	0	1
F103	BtxBt	0	0
F105	BtxBt	0	0
F52	BtxBt	0	0
F53	BtxBt	1	0
F60	BtxBt	1	0
F7	BtxBt	1	0

## Sheet: WGBS_model_2B
Sample Name	Genetics	Sex (Male = 0; Female = 1)	Control Group = 0; Treatment Group = 1
F22	BixBi	1	0
F46	BixBi	0	0
F56	BixBi	0	0
F65	BixBi	1	0
F78	BixBi	0	0
F99	BixBi	1	0
F13	BixBt	1	1
F62	BixBt	1	1
F77	BixBt	0	1
F8	BixBt	1	1
F80	BixBt	0	1
F91	BixBt	0	1
F100	BtxBi	1	0
F104	BtxBi	1	0
F106	BtxBi	1	0
F61	BtxBi	0	0
F74	BtxBi	0	0
F97	BtxBi	0	0
F103	BtxBt	0	1
F105	BtxBt	0	1
F52	BtxBt	0	1
F53	BtxBt	1	1
F60	BtxBt	1	1
F7	BtxBt	1	1

## Sheet: WGBS_model_3A
Sample Name	Genetics	Sex (Male = 0; Female = 1)	Control Group = 0; Treatment Group = 1
F22	BixBi	1	1
F46	BixBi	0	1
F56	BixBi	0	1
F65	BixBi	1	1
F78	BixBi	0	1
F99	BixBi	1	1
F13	BixBt	1	1
F62	BixBt	1	1
F77	BixBt	0	1
F8	BixBt	1	1
F80	BixBt	0	1
F91	BixBt	0	1
F100	BtxBi	1	0
F104	BtxBi	1	0
F106	BtxBi	1	0
F61	BtxBi	0	0
F74	BtxBi	0	0
F97	BtxBi	0	0
F103	BtxBt	0	0
F105	BtxBt	0	0
F52	BtxBt	0	0
F53	BtxBt	1	0
F60	BtxBt	1	0
F7	BtxBt	1	0

## Sheet: WGBS_model_3B
Sample Name	Genetics	Sex (Male = 0; Female = 1)	Control Group = 0; Treatment Group = 1
F22	BixBi	1	0
F46	BixBi	0	0
F56	BixBi	0	0
F65	BixBi	1	0
F78	BixBi	0	0
F99	BixBi	1	0
F13	BixBt	1	0
F62	BixBt	1	0
F77	BixBt	0	0
F8	BixBt	1	0
F80	BixBt	0	0
F91	BixBt	0	0
F100	BtxBi	1	1
F104	BtxBi	1	1
F106	BtxBi	1	1
F61	BtxBi	0	1
F74	BtxBi	0	1
F97	BtxBi	0	1
F103	BtxBt	0	1
F105	BtxBt	0	1
F52	BtxBt	0	1
F53	BtxBt	1	1
F60	BtxBt	1	1
F7	BtxBt	1	1

## Sheet: RNA_model_1A
Sample Name	Genetics	Sex (Male = 0; Female = 1)	RNA-seq Batch	Control Group = 0; Treatment Group = 1
F22	BixBi	1	1	1
F46	BixBi	0	2	1
F56	BixBi	0	1	1
F65	BixBi	1	1	1
F78	BixBi	0	1	1
F99	BixBi	1	1	1
F13	BixBt	1	1
F62	BixBt	1	1
F77	BixBt	0	1
F8	BixBt	1	1
F80	BixBt	0	1
F91	BixBt	0	1
F100	BtxBi	1	1
F104	BtxBi	1	1
F106	BtxBi	1	1
F61	BtxBi	0	1
F74	BtxBi	0	1
F97	BtxBi	0	1
F103	BtxBt	0	1	0
F105	BtxBt	0	1	0
F52	BtxBt	0	2	0
F53	BtxBt	1	1	0
F60	BtxBt	1	1	0
F7	BtxBt	1	1	0

## Sheet: RNA_model_1B
Sample Name	Genetics	Sex (Male = 0; Female = 1)	RNA-seq Batch	Control Group = 0; Treatment Group = 1
F22	BixBi	1	1	0
F46	BixBi	0	2	0
F56	BixBi	0	1	0
F65	BixBi	1	1	0
F78	BixBi	0	1	0
F99	BixBi	1	1	0
F13	BixBt	1	1
F62	BixBt	1	1
F77	BixBt	0	1
F8	BixBt	1	1
F80	BixBt	0	1
F91	BixBt	0	1
F100	BtxBi	1	1
F104	BtxBi	1	1
F106	BtxBi	1	1
F61	BtxBi	0	1
F74	BtxBi	0	1
F97	BtxBi	0	1
F103	BtxBt	0	1	1
F105	BtxBt	0	1	1
F52	BtxBt	0	2	1
F53	BtxBt	1	1	1
F60	BtxBt	1	1	1
F7	BtxBt	1	1	1

## Sheet: RNA_model_2A
Sample Name	Genetics	Sex (Male = 0; Female = 1)	RNA-seq Batch	Control Group = 0; Treatment Group = 1
F22	BixBi	1	1	1
F46	BixBi	0	2	1
F56	BixBi	0	1	1
F65	BixBi	1	1	1
F78	BixBi	0	1	1
F99	BixBi	1	1	1
F13	BixBt	1	1	0
F62	BixBt	1	1	0
F77	BixBt	0	1	0
F8	BixBt	1	1	0
F80	BixBt	0	1	0
F91	BixBt	0	1	0
F100	BtxBi	1	1	1
F104	BtxBi	1	1	1
F106	BtxBi	1	1	1
F61	BtxBi	0	1	1
F74	BtxBi	0	1	1
F97	BtxBi	0	1	1
F103	BtxBt	0	1	0
F105	BtxBt	0	1	0
F52	BtxBt	0	2	0
F53	BtxBt	1	1	0
F60	BtxBt	1	1	0
F7	BtxBt	1	1	0

## Sheet: RNA_model_2B
Sample Name	Genetics	Sex (Male = 0; Female = 1)	RNA-seq Batch	Control Group = 0; Treatment Group = 1
F22	BixBi	1	1	0
F46	BixBi	0	2	0
F56	BixBi	0	1	0
F65	BixBi	1	1	0
F78	BixBi	0	1	0
F99	BixBi	1	1	0
F13	BixBt	1	1	1
F62	BixBt	1	1	1
F77	BixBt	0	1	1
F8	BixBt	1	1	1
F80	BixBt	0	1	1
F91	BixBt	0	1	1
F100	BtxBi	1	1	0
F104	BtxBi	1	1	0
F106	BtxBi	1	1	0
F61	BtxBi	0	1	0
F74	BtxBi	0	1	0
F97	BtxBi	0	1	0
F103	BtxBt	0	1	1
F105	BtxBt	0	1	1
F52	BtxBt	0	2	1
F53	BtxBt	1	1	1
F60	BtxBt	1	1	1
F7	BtxBt	1	1	1

[truncated: 2 more sheets: RNA_model_3A, RNA_model_3B]
