# Supplementary material for: DNA methylation analysis to differentiate reference, breed, and parent-of-origin effects in the bovine pangenome era
Source: Gigascience. 2024 Oct 17;13:giae061. doi: 10.1093/gigascience/giae061 (PMC11484048; doi:10.1093/gigascience/giae061)
Supplement: giae061_Supplemental_Files [file giae061_supplemental_files.zip › S. table 17 - CCA.xlsx]

## Sheet: Sheet1
Canonical Correlation	p value
0.995607	0.0033
0.96723	0.003
0.947721	0.0014
0.906994	0.0048
0.728702	0.0147
0.709641	0.0033
0.607629	0.0031
0.482097	0.0028
0.405206	0.004
0.016432	0.819
