# Supplementary material for: DNA methylation analysis to differentiate reference, breed, and parent-of-origin effects in the bovine pangenome era
Source: Gigascience. 2024 Oct 17;13:giae061. doi: 10.1093/gigascience/giae061 (PMC11484048; doi:10.1093/gigascience/giae061)
Supplement: giae061_Supplemental_Files [file giae061_supplemental_files.zip › S. table 18 - imprinted_genes.xlsx]

## Sheet: Sheet1
species	gene_name	source
cow	ASB4 (LOC535831)	https://corpapp.otago.ac.nz/gene-catalogue/
cow	CD81	https://corpapp.otago.ac.nz/gene-catalogue/
cow	CDKN1C	https://corpapp.otago.ac.nz/gene-catalogue/
cow	COPG2	https://corpapp.otago.ac.nz/gene-catalogue/
cow	COPG2IT1	https://corpapp.otago.ac.nz/gene-catalogue/
cow	DCN	https://corpapp.otago.ac.nz/gene-catalogue/
cow	DGAT1	https://corpapp.otago.ac.nz/gene-catalogue/
cow	GNAS complex locus (GNAS, NESP55, GNASXL)	https://corpapp.otago.ac.nz/gene-catalogue/
cow	GTL2 (MEG3)	https://corpapp.otago.ac.nz/gene-catalogue/
cow	H19	https://corpapp.otago.ac.nz/gene-catalogue/
cow	HTR2A	https://corpapp.otago.ac.nz/gene-catalogue/
cow	IGF2	https://corpapp.otago.ac.nz/gene-catalogue/
cow	IGF2R	https://corpapp.otago.ac.nz/gene-catalogue/
cow	Inpp5f_v2	https://corpapp.otago.ac.nz/gene-catalogue/
cow	ITUP1 (MIM1, MIMT1, IMPO1)	https://corpapp.otago.ac.nz/gene-catalogue/
cow	LINC24061	https://corpapp.otago.ac.nz/gene-catalogue/
cow	LOC100848941, LOC101907203, LOC100849023, LOC101907679	https://corpapp.otago.ac.nz/gene-catalogue/
cow	LOC508098, MGC157368 (AST1), LOC104974975, LOC100298176	https://corpapp.otago.ac.nz/gene-catalogue/
cow	MAGEL2 ( LOC538665)	https://corpapp.otago.ac.nz/gene-catalogue/
cow	MAGI2	https://corpapp.otago.ac.nz/gene-catalogue/
cow	MCTS2	https://corpapp.otago.ac.nz/gene-catalogue/
cow	MEG8	https://corpapp.otago.ac.nz/gene-catalogue/
cow	MEST	https://corpapp.otago.ac.nz/gene-catalogue/
cow	MIMT1	https://corpapp.otago.ac.nz/gene-catalogue/
cow	Mirg/MEG9	https://corpapp.otago.ac.nz/gene-catalogue/
cow	MKRN3	https://corpapp.otago.ac.nz/gene-catalogue/
cow	NAP1L5	https://corpapp.otago.ac.nz/gene-catalogue/
cow	NNAT	https://corpapp.otago.ac.nz/gene-catalogue/
cow	OSBPL5	https://corpapp.otago.ac.nz/gene-catalogue/
cow	PEG10	https://corpapp.otago.ac.nz/gene-catalogue/
cow	PEG3	https://corpapp.otago.ac.nz/gene-catalogue/
cow	PHLDA2	https://corpapp.otago.ac.nz/gene-catalogue/
cow	PLAGL1	https://corpapp.otago.ac.nz/gene-catalogue/
cow	PON3	https://corpapp.otago.ac.nz/gene-catalogue/
cow	PPP1R9A	https://corpapp.otago.ac.nz/gene-catalogue/
cow	RTL1 (provisional)	https://corpapp.otago.ac.nz/gene-catalogue/
cow	SDHD	https://corpapp.otago.ac.nz/gene-catalogue/
cow	SLC38A4 (ATA)	https://corpapp.otago.ac.nz/gene-catalogue/
cow	SNRPN	https://corpapp.otago.ac.nz/gene-catalogue/
cow	TSSC4	https://corpapp.otago.ac.nz/gene-catalogue/
cow	Usp29	https://corpapp.otago.ac.nz/gene-catalogue/
cow	USP29	https://corpapp.otago.ac.nz/gene-catalogue/
cow	XIST	https://corpapp.otago.ac.nz/gene-catalogue/
cow	XLOC_045114	https://corpapp.otago.ac.nz/gene-catalogue/
cow	Zfp264	https://corpapp.otago.ac.nz/gene-catalogue/
human	ADTRP	https://www.geneimprint.com/site/genes-by-species.Homo+sapiens.imprinted-All
human	AIM1	https://www.geneimprint.com/site/genes-by-species.Homo+sapiens.imprinted-All
human	ANO1	https://www.geneimprint.com/site/genes-by-species.Homo+sapiens.imprinted-All
human	ATP10A	https://www.geneimprint.com/site/genes-by-species.Homo+sapiens.imprinted-All
human	ATP5F1EP2	https://www.geneimprint.com/site/genes-by-species.Homo+sapiens.imprinted-All
human	AXL	https://www.geneimprint.com/site/genes-by-species.Homo+sapiens.imprinted-All
human	BLCAP	https://www.geneimprint.com/site/genes-by-species.Homo+sapiens.imprinted-All
human	CCDC71L	https://www.geneimprint.com/site/genes-by-species.Homo+sapiens.imprinted-All
human	CDKN1C	https://www.geneimprint.com/site/genes-by-species.Homo+sapiens.imprinted-All
human	CMTM1	https://www.geneimprint.com/site/genes-by-species.Homo+sapiens.imprinted-All
human	COPG2IT1	https://www.geneimprint.com/site/genes-by-species.Homo+sapiens.imprinted-All
human	CPA4	https://www.geneimprint.com/site/genes-by-species.Homo+sapiens.imprinted-All
human	DDC	https://www.geneimprint.com/site/genes-by-species.Homo+sapiens.imprinted-All
human	DGCR6	https://www.geneimprint.com/site/genes-by-species.Homo+sapiens.imprinted-All
human	DGCR6L	https://www.geneimprint.com/site/genes-by-species.Homo+sapiens.imprinted-All
human	DIO3	https://www.geneimprint.com/site/genes-by-species.Homo+sapiens.imprinted-All
human	DIO3OS	https://www.geneimprint.com/site/genes-by-species.Homo+sapiens.imprinted-All
human	DIRAS3	https://www.geneimprint.com/site/genes-by-species.Homo+sapiens.imprinted-All
human	DLGAP2	https://www.geneimprint.com/site/genes-by-species.Homo+sapiens.imprinted-All
human	DLK1	https://www.geneimprint.com/site/genes-by-species.Homo+sapiens.imprinted-All
human	DLX5	https://www.geneimprint.com/site/genes-by-species.Homo+sapiens.imprinted-All
human	DNMT1	https://www.geneimprint.com/site/genes-by-species.Homo+sapiens.imprinted-All
human	DSCAM	https://www.geneimprint.com/site/genes-by-species.Homo+sapiens.imprinted-All
human	ERAP2	https://www.geneimprint.com/site/genes-by-species.Homo+sapiens.imprinted-All
human	ESR2	https://www.geneimprint.com/site/genes-by-species.Homo+sapiens.imprinted-All
human	FAM50B	https://www.geneimprint.com/site/genes-by-species.Homo+sapiens.imprinted-All
human	GDAP1L1	https://www.geneimprint.com/site/genes-by-species.Homo+sapiens.imprinted-All
human	GLI3	https://www.geneimprint.com/site/genes-by-species.Homo+sapiens.imprinted-All
human	GLIS3	https://www.geneimprint.com/site/genes-by-species.Homo+sapiens.imprinted-All
human	GNAS	https://www.geneimprint.com/site/genes-by-species.Homo+sapiens.imprinted-All
human	GNASAS	https://www.geneimprint.com/site/genes-by-species.Homo+sapiens.imprinted-All
human	GPR1	https://www.geneimprint.com/site/genes-by-species.Homo+sapiens.imprinted-All
human	GRB10	https://www.geneimprint.com/site/genes-by-species.Homo+sapiens.imprinted-All
human	H19	https://www.geneimprint.com/site/genes-by-species.Homo+sapiens.imprinted-All
human	HECW1	https://www.geneimprint.com/site/genes-by-species.Homo+sapiens.imprinted-All
human	HNF1A	https://www.geneimprint.com/site/genes-by-species.Homo+sapiens.imprinted-All
human	HOXA4	https://www.geneimprint.com/site/genes-by-species.Homo+sapiens.imprinted-All
human	HYMAI	https://www.geneimprint.com/site/genes-by-species.Homo+sapiens.imprinted-All
human	IGF2	https://www.geneimprint.com/site/genes-by-species.Homo+sapiens.imprinted-All
human	IGF2AS	https://www.geneimprint.com/site/genes-by-species.Homo+sapiens.imprinted-All
human	INPP5F V2	https://www.geneimprint.com/site/genes-by-species.Homo+sapiens.imprinted-All
human	INS	https://www.geneimprint.com/site/genes-by-species.Homo+sapiens.imprinted-All
human	IRAIN	https://www.geneimprint.com/site/genes-by-species.Homo+sapiens.imprinted-All
human	KCNK9	https://www.geneimprint.com/site/genes-by-species.Homo+sapiens.imprinted-All
human	KCNQ1	https://www.geneimprint.com/site/genes-by-species.Homo+sapiens.imprinted-All
human	KCNQ1DN	https://www.geneimprint.com/site/genes-by-species.Homo+sapiens.imprinted-All
human	KCNQ1OT1	https://www.geneimprint.com/site/genes-by-species.Homo+sapiens.imprinted-All
human	KLF14	https://www.geneimprint.com/site/genes-by-species.Homo+sapiens.imprinted-All
human	L3MBTL1	https://www.geneimprint.com/site/genes-by-species.Homo+sapiens.imprinted-All
human	LIN28B	https://www.geneimprint.com/site/genes-by-species.Homo+sapiens.imprinted-All
human	LRRTM1	https://www.geneimprint.com/site/genes-by-species.Homo+sapiens.imprinted-All
human	MAGEL2	https://www.geneimprint.com/site/genes-by-species.Homo+sapiens.imprinted-All
human	MAGI2	https://www.geneimprint.com/site/genes-by-species.Homo+sapiens.imprinted-All
human	MCTS2	https://www.geneimprint.com/site/genes-by-species.Homo+sapiens.imprinted-All
human	MEG3	https://www.geneimprint.com/site/genes-by-species.Homo+sapiens.imprinted-All
human	MEG8	https://www.geneimprint.com/site/genes-by-species.Homo+sapiens.imprinted-All
human	MEST	https://www.geneimprint.com/site/genes-by-species.Homo+sapiens.imprinted-All
human	MESTIT1	https://www.geneimprint.com/site/genes-by-species.Homo+sapiens.imprinted-All
human	MIMT1	https://www.geneimprint.com/site/genes-by-species.Homo+sapiens.imprinted-All
human	MIR296	https://www.geneimprint.com/site/genes-by-species.Homo+sapiens.imprinted-All
human	MIR298	https://www.geneimprint.com/site/genes-by-species.Homo+sapiens.imprinted-All
human	MIR371A	https://www.geneimprint.com/site/genes-by-species.Homo+sapiens.imprinted-All
human	MKRN3	https://www.geneimprint.com/site/genes-by-species.Homo+sapiens.imprinted-All
human	NAA60	https://www.geneimprint.com/site/genes-by-species.Homo+sapiens.imprinted-All
human	NAP1L5	https://www.geneimprint.com/site/genes-by-species.Homo+sapiens.imprinted-All
human	NDN	https://www.geneimprint.com/site/genes-by-species.Homo+sapiens.imprinted-All
human	NFKB1	https://www.geneimprint.com/site/genes-by-species.Homo+sapiens.imprinted-All
human	NLRP2	https://www.geneimprint.com/site/genes-by-species.Homo+sapiens.imprinted-All
human	NNAT	https://www.geneimprint.com/site/genes-by-species.Homo+sapiens.imprinted-All
human	NPAP1	https://www.geneimprint.com/site/genes-by-species.Homo+sapiens.imprinted-All
human	NTM	https://www.geneimprint.com/site/genes-by-species.Homo+sapiens.imprinted-All
human	OSBPL5	https://www.geneimprint.com/site/genes-by-species.Homo+sapiens.imprinted-All
human	PARD6G	https://www.geneimprint.com/site/genes-by-species.Homo+sapiens.imprinted-All
human	PEG10	https://www.geneimprint.com/site/genes-by-species.Homo+sapiens.imprinted-All
human	PEG13	https://www.geneimprint.com/site/genes-by-species.Homo+sapiens.imprinted-All
human	PEG3	https://www.geneimprint.com/site/genes-by-species.Homo+sapiens.imprinted-All
human	PEG3-AS1	https://www.geneimprint.com/site/genes-by-species.Homo+sapiens.imprinted-All
human	PHLDA2	https://www.geneimprint.com/site/genes-by-species.Homo+sapiens.imprinted-All
human	PLAGL1	https://www.geneimprint.com/site/genes-by-species.Homo+sapiens.imprinted-All
human	PPP1R9A	https://www.geneimprint.com/site/genes-by-species.Homo+sapiens.imprinted-All
human	PRR25	https://www.geneimprint.com/site/genes-by-species.Homo+sapiens.imprinted-All
human	PSIMCT-1	https://www.geneimprint.com/site/genes-by-species.Homo+sapiens.imprinted-All
human	PWAR6	https://www.geneimprint.com/site/genes-by-species.Homo+sapiens.imprinted-All
human	PWCR1	https://www.geneimprint.com/site/genes-by-species.Homo+sapiens.imprinted-All
human	PXDC1	https://www.geneimprint.com/site/genes-by-species.Homo+sapiens.imprinted-All
human	RAC1	https://www.geneimprint.com/site/genes-by-species.Homo+sapiens.imprinted-All
human	RASGRF1	https://www.geneimprint.com/site/genes-by-species.Homo+sapiens.imprinted-All
human	RB1	https://www.geneimprint.com/site/genes-by-species.Homo+sapiens.imprinted-All
human	RBP5	https://www.geneimprint.com/site/genes-by-species.Homo+sapiens.imprinted-All
human	RHOBTB3	https://www.geneimprint.com/site/genes-by-species.Homo+sapiens.imprinted-All
human	RNU5D-1	https://www.geneimprint.com/site/genes-by-species.Homo+sapiens.imprinted-All
human	RTL1	https://www.geneimprint.com/site/genes-by-species.Homo+sapiens.imprinted-All
human	SANG	https://www.geneimprint.com/site/genes-by-species.Homo+sapiens.imprinted-All
human	SGCE	https://www.geneimprint.com/site/genes-by-species.Homo+sapiens.imprinted-All
human	SGK2	https://www.geneimprint.com/site/genes-by-species.Homo+sapiens.imprinted-All
human	SLC22A18	https://www.geneimprint.com/site/genes-by-species.Homo+sapiens.imprinted-All
human	SLC22A2*	https://www.geneimprint.com/site/genes-by-species.Homo+sapiens.imprinted-All
human	SLC22A3*	https://www.geneimprint.com/site/genes-by-species.Homo+sapiens.imprinted-All
human	SMOC1	https://www.geneimprint.com/site/genes-by-species.Homo+sapiens.imprinted-All
human	SNORD107	https://www.geneimprint.com/site/genes-by-species.Homo+sapiens.imprinted-All
human	SNORD108	https://www.geneimprint.com/site/genes-by-species.Homo+sapiens.imprinted-All
human	SNORD109A	https://www.geneimprint.com/site/genes-by-species.Homo+sapiens.imprinted-All
human	SNORD109B	https://www.geneimprint.com/site/genes-by-species.Homo+sapiens.imprinted-All
human	SNORD113-1	https://www.geneimprint.com/site/genes-by-species.Homo+sapiens.imprinted-All
human	SNORD114-1	https://www.geneimprint.com/site/genes-by-species.Homo+sapiens.imprinted-All
human	SNORD115-48	https://www.geneimprint.com/site/genes-by-species.Homo+sapiens.imprinted-All
human	SNORD115@	https://www.geneimprint.com/site/genes-by-species.Homo+sapiens.imprinted-All
human	SNORD116	https://www.geneimprint.com/site/genes-by-species.Homo+sapiens.imprinted-All
human	SNORD64	https://www.geneimprint.com/site/genes-by-species.Homo+sapiens.imprinted-All
human	SNRPN	https://www.geneimprint.com/site/genes-by-species.Homo+sapiens.imprinted-All
human	SNURF	https://www.geneimprint.com/site/genes-by-species.Homo+sapiens.imprinted-All
human	ST8SIA1	https://www.geneimprint.com/site/genes-by-species.Homo+sapiens.imprinted-All
human	SVOPL	https://www.geneimprint.com/site/genes-by-species.Homo+sapiens.imprinted-All
human	TCEB3C	https://www.geneimprint.com/site/genes-by-species.Homo+sapiens.imprinted-All
human	TFPI2	https://www.geneimprint.com/site/genes-by-species.Homo+sapiens.imprinted-All
human	TP53	https://www.geneimprint.com/site/genes-by-species.Homo+sapiens.imprinted-All
human	TP73	https://www.geneimprint.com/site/genes-by-species.Homo+sapiens.imprinted-All
human	UBE3A	https://www.geneimprint.com/site/genes-by-species.Homo+sapiens.imprinted-All
human	VTRNA2-1	https://www.geneimprint.com/site/genes-by-species.Homo+sapiens.imprinted-All
human	WT1	https://www.geneimprint.com/site/genes-by-species.Homo+sapiens.imprinted-All
human	WT1-AS	https://www.geneimprint.com/site/genes-by-species.Homo+sapiens.imprinted-All
human	ZC3H12C	https://www.geneimprint.com/site/genes-by-species.Homo+sapiens.imprinted-All
human	ZDBF2	https://www.geneimprint.com/site/genes-by-species.Homo+sapiens.imprinted-All
human	ZFAT	https://www.geneimprint.com/site/genes-by-species.Homo+sapiens.imprinted-All
human	ZFAT-AS1	https://www.geneimprint.com/site/genes-by-species.Homo+sapiens.imprinted-All
human	ZFP90	https://www.geneimprint.com/site/genes-by-species.Homo+sapiens.imprinted-All
human	ZIM2	https://www.geneimprint.com/site/genes-by-species.Homo+sapiens.imprinted-All
human	ZNF396	https://www.geneimprint.com/site/genes-by-species.Homo+sapiens.imprinted-All
human	ZNF597	https://www.geneimprint.com/site/genes-by-species.Homo+sapiens.imprinted-All
mouse	AF313042	https://www.geneimprint.com/site/genes-by-species.Mus+musculus.imprinted-All
mouse	AF357341	https://www.geneimprint.com/site/genes-by-species.Mus+musculus.imprinted-All
mouse	AF357355	https://www.geneimprint.com/site/genes-by-species.Mus+musculus.imprinted-All
mouse	AF357359	https://www.geneimprint.com/site/genes-by-species.Mus+musculus.imprinted-All
mouse	AF357425	https://www.geneimprint.com/site/genes-by-species.Mus+musculus.imprinted-All
mouse	AF357426	https://www.geneimprint.com/site/genes-by-species.Mus+musculus.imprinted-All
mouse	AF357428	https://www.geneimprint.com/site/genes-by-species.Mus+musculus.imprinted-All
mouse	Air	https://www.geneimprint.com/site/genes-by-species.Mus+musculus.imprinted-All
mouse	AK155734	https://www.geneimprint.com/site/genes-by-species.Mus+musculus.imprinted-All
mouse	Ampd3	https://www.geneimprint.com/site/genes-by-species.Mus+musculus.imprinted-All
mouse	Ano1	https://www.geneimprint.com/site/genes-by-species.Mus+musculus.imprinted-All
mouse	Aqp1	https://www.geneimprint.com/site/genes-by-species.Mus+musculus.imprinted-All
mouse	Asb4	https://www.geneimprint.com/site/genes-by-species.Mus+musculus.imprinted-All
mouse	Ascl2	https://www.geneimprint.com/site/genes-by-species.Mus+musculus.imprinted-All
mouse	Axl	https://www.geneimprint.com/site/genes-by-species.Mus+musculus.imprinted-All
mouse	B830012L14Rik	https://www.geneimprint.com/site/genes-by-species.Mus+musculus.imprinted-All
mouse	Begain	https://www.geneimprint.com/site/genes-by-species.Mus+musculus.imprinted-All
mouse	Blcap	https://www.geneimprint.com/site/genes-by-species.Mus+musculus.imprinted-All
mouse	Calcr	https://www.geneimprint.com/site/genes-by-species.Mus+musculus.imprinted-All
mouse	Ccdc40	https://www.geneimprint.com/site/genes-by-species.Mus+musculus.imprinted-All
mouse	Cd81	https://www.geneimprint.com/site/genes-by-species.Mus+musculus.imprinted-All
mouse	Cdh15	https://www.geneimprint.com/site/genes-by-species.Mus+musculus.imprinted-All
mouse	Cdkn1c	https://www.geneimprint.com/site/genes-by-species.Mus+musculus.imprinted-All
mouse	Chrac1	https://www.geneimprint.com/site/genes-by-species.Mus+musculus.imprinted-All
mouse	Commd1	https://www.geneimprint.com/site/genes-by-species.Mus+musculus.imprinted-All
mouse	Copg2	https://www.geneimprint.com/site/genes-by-species.Mus+musculus.imprinted-All
mouse	Dact2	https://www.geneimprint.com/site/genes-by-species.Mus+musculus.imprinted-All
mouse	Dcn	https://www.geneimprint.com/site/genes-by-species.Mus+musculus.imprinted-All
mouse	Ddc	https://www.geneimprint.com/site/genes-by-species.Mus+musculus.imprinted-All
mouse	Dhcr7	https://www.geneimprint.com/site/genes-by-species.Mus+musculus.imprinted-All
mouse	Dio3	https://www.geneimprint.com/site/genes-by-species.Mus+musculus.imprinted-All
mouse	Dio3os	https://www.geneimprint.com/site/genes-by-species.Mus+musculus.imprinted-All
mouse	Dlk1	https://www.geneimprint.com/site/genes-by-species.Mus+musculus.imprinted-All
mouse	Fkbp6	https://www.geneimprint.com/site/genes-by-species.Mus+musculus.imprinted-All
mouse	Gab1	https://www.geneimprint.com/site/genes-by-species.Mus+musculus.imprinted-All
mouse	Galnt6	https://www.geneimprint.com/site/genes-by-species.Mus+musculus.imprinted-All
mouse	Gatm	https://www.geneimprint.com/site/genes-by-species.Mus+musculus.imprinted-All
mouse	Gnas	https://www.geneimprint.com/site/genes-by-species.Mus+musculus.imprinted-All
mouse	Gpr1	https://www.geneimprint.com/site/genes-by-species.Mus+musculus.imprinted-All
mouse	Grb10	https://www.geneimprint.com/site/genes-by-species.Mus+musculus.imprinted-All
mouse	Gtl2	https://www.geneimprint.com/site/genes-by-species.Mus+musculus.imprinted-All
mouse	H13	https://www.geneimprint.com/site/genes-by-species.Mus+musculus.imprinted-All
mouse	H19	https://www.geneimprint.com/site/genes-by-species.Mus+musculus.imprinted-All
mouse	Htr2a	https://www.geneimprint.com/site/genes-by-species.Mus+musculus.imprinted-All
mouse	Hymai	https://www.geneimprint.com/site/genes-by-species.Mus+musculus.imprinted-All
mouse	Igf2	https://www.geneimprint.com/site/genes-by-species.Mus+musculus.imprinted-All
mouse	Igf2as	https://www.geneimprint.com/site/genes-by-species.Mus+musculus.imprinted-All
mouse	Igf2r	https://www.geneimprint.com/site/genes-by-species.Mus+musculus.imprinted-All
mouse	Il6	https://www.geneimprint.com/site/genes-by-species.Mus+musculus.imprinted-All
mouse	Impact	https://www.geneimprint.com/site/genes-by-species.Mus+musculus.imprinted-All
mouse	Inpp5f V2	https://www.geneimprint.com/site/genes-by-species.Mus+musculus.imprinted-All
mouse	Ins2	https://www.geneimprint.com/site/genes-by-species.Mus+musculus.imprinted-All
mouse	Jade1	https://www.geneimprint.com/site/genes-by-species.Mus+musculus.imprinted-All
mouse	Kcnk9	https://www.geneimprint.com/site/genes-by-species.Mus+musculus.imprinted-All
mouse	Kcnq1	https://www.geneimprint.com/site/genes-by-species.Mus+musculus.imprinted-All
mouse	Kcnq1ot1	https://www.geneimprint.com/site/genes-by-species.Mus+musculus.imprinted-All
mouse	Klf14	https://www.geneimprint.com/site/genes-by-species.Mus+musculus.imprinted-All
mouse	Lin28a	https://www.geneimprint.com/site/genes-by-species.Mus+musculus.imprinted-All
mouse	LOC101055709	https://www.geneimprint.com/site/genes-by-species.Mus+musculus.imprinted-All
mouse	Magel2	https://www.geneimprint.com/site/genes-by-species.Mus+musculus.imprinted-All
mouse	Magi2	https://www.geneimprint.com/site/genes-by-species.Mus+musculus.imprinted-All
mouse	Mcts2	https://www.geneimprint.com/site/genes-by-species.Mus+musculus.imprinted-All
mouse	Mest	https://www.geneimprint.com/site/genes-by-species.Mus+musculus.imprinted-All
mouse	Mir127	https://www.geneimprint.com/site/genes-by-species.Mus+musculus.imprinted-All
mouse	Mir134	https://www.geneimprint.com/site/genes-by-species.Mus+musculus.imprinted-All
mouse	Mir136	https://www.geneimprint.com/site/genes-by-species.Mus+musculus.imprinted-All
mouse	Mir154	https://www.geneimprint.com/site/genes-by-species.Mus+musculus.imprinted-All
mouse	Mir184	https://www.geneimprint.com/site/genes-by-species.Mus+musculus.imprinted-All
mouse	Mir296	https://www.geneimprint.com/site/genes-by-species.Mus+musculus.imprinted-All
mouse	Mir298	https://www.geneimprint.com/site/genes-by-species.Mus+musculus.imprinted-All
mouse	Mir335	https://www.geneimprint.com/site/genes-by-species.Mus+musculus.imprinted-All
mouse	Mir337	https://www.geneimprint.com/site/genes-by-species.Mus+musculus.imprinted-All
mouse	Mir370	https://www.geneimprint.com/site/genes-by-species.Mus+musculus.imprinted-All
mouse	Mir376b	https://www.geneimprint.com/site/genes-by-species.Mus+musculus.imprinted-All
mouse	Mir380	https://www.geneimprint.com/site/genes-by-species.Mus+musculus.imprinted-All
mouse	Mir410	https://www.geneimprint.com/site/genes-by-species.Mus+musculus.imprinted-All
mouse	Mir411	https://www.geneimprint.com/site/genes-by-species.Mus+musculus.imprinted-All
mouse	Mir431	https://www.geneimprint.com/site/genes-by-species.Mus+musculus.imprinted-All
mouse	Mirg	https://www.geneimprint.com/site/genes-by-species.Mus+musculus.imprinted-All
mouse	Mkrn1-ps1	https://www.geneimprint.com/site/genes-by-species.Mus+musculus.imprinted-All
mouse	Mkrn3	https://www.geneimprint.com/site/genes-by-species.Mus+musculus.imprinted-All
mouse	Musd2	https://www.geneimprint.com/site/genes-by-species.Mus+musculus.imprinted-All
mouse	Nap1l4	https://www.geneimprint.com/site/genes-by-species.Mus+musculus.imprinted-All
mouse	Nap1l5	https://www.geneimprint.com/site/genes-by-species.Mus+musculus.imprinted-All
mouse	Nctc1	https://www.geneimprint.com/site/genes-by-species.Mus+musculus.imprinted-All
mouse	Ndn	https://www.geneimprint.com/site/genes-by-species.Mus+musculus.imprinted-All
mouse	Nespas	https://www.geneimprint.com/site/genes-by-species.Mus+musculus.imprinted-All
mouse	Nlrp2	https://www.geneimprint.com/site/genes-by-species.Mus+musculus.imprinted-All
mouse	Nnat	https://www.geneimprint.com/site/genes-by-species.Mus+musculus.imprinted-All
mouse	Ntm	https://www.geneimprint.com/site/genes-by-species.Mus+musculus.imprinted-All
mouse	Pde10a	https://www.geneimprint.com/site/genes-by-species.Mus+musculus.imprinted-All
mouse	Peg10	https://www.geneimprint.com/site/genes-by-species.Mus+musculus.imprinted-All
mouse	Peg12	https://www.geneimprint.com/site/genes-by-species.Mus+musculus.imprinted-All
mouse	Peg13	https://www.geneimprint.com/site/genes-by-species.Mus+musculus.imprinted-All
mouse	Peg3	https://www.geneimprint.com/site/genes-by-species.Mus+musculus.imprinted-All
mouse	Peg3os	https://www.geneimprint.com/site/genes-by-species.Mus+musculus.imprinted-All
mouse	Phlda2	https://www.geneimprint.com/site/genes-by-species.Mus+musculus.imprinted-All
mouse	Plagl1	https://www.geneimprint.com/site/genes-by-species.Mus+musculus.imprinted-All
mouse	Platr20	https://www.geneimprint.com/site/genes-by-species.Mus+musculus.imprinted-All
mouse	Ppp1r9a	https://www.geneimprint.com/site/genes-by-species.Mus+musculus.imprinted-All
mouse	Prkn	https://www.geneimprint.com/site/genes-by-species.Mus+musculus.imprinted-All
mouse	Pwcr1	https://www.geneimprint.com/site/genes-by-species.Mus+musculus.imprinted-All
mouse	Qpct	https://www.geneimprint.com/site/genes-by-species.Mus+musculus.imprinted-All
mouse	Rasgrf1	https://www.geneimprint.com/site/genes-by-species.Mus+musculus.imprinted-All
mouse	Rian	https://www.geneimprint.com/site/genes-by-species.Mus+musculus.imprinted-All
mouse	Rtl1	https://www.geneimprint.com/site/genes-by-species.Mus+musculus.imprinted-All
mouse	Sfmbt2	https://www.geneimprint.com/site/genes-by-species.Mus+musculus.imprinted-All
mouse	Sgce	https://www.geneimprint.com/site/genes-by-species.Mus+musculus.imprinted-All
mouse	Slc22a18	https://www.geneimprint.com/site/genes-by-species.Mus+musculus.imprinted-All
mouse	Slc22a2	https://www.geneimprint.com/site/genes-by-species.Mus+musculus.imprinted-All
mouse	Slc22a3	https://www.geneimprint.com/site/genes-by-species.Mus+musculus.imprinted-All
mouse	Slc38a4	https://www.geneimprint.com/site/genes-by-species.Mus+musculus.imprinted-All
mouse	Smoc1	https://www.geneimprint.com/site/genes-by-species.Mus+musculus.imprinted-All
mouse	Smoc2	https://www.geneimprint.com/site/genes-by-species.Mus+musculus.imprinted-All
mouse	Snrpn	https://www.geneimprint.com/site/genes-by-species.Mus+musculus.imprinted-All
mouse	Snurf	https://www.geneimprint.com/site/genes-by-species.Mus+musculus.imprinted-All
mouse	Snx14	https://www.geneimprint.com/site/genes-by-species.Mus+musculus.imprinted-All
mouse	Tfpi2	https://www.geneimprint.com/site/genes-by-species.Mus+musculus.imprinted-All
mouse	Th	https://www.geneimprint.com/site/genes-by-species.Mus+musculus.imprinted-All
mouse	Thbs2	https://www.geneimprint.com/site/genes-by-species.Mus+musculus.imprinted-All
mouse	Tnfrsf22	https://www.geneimprint.com/site/genes-by-species.Mus+musculus.imprinted-All
mouse	Tnfrsf23	https://www.geneimprint.com/site/genes-by-species.Mus+musculus.imprinted-All
mouse	Tnfrsf26	https://www.geneimprint.com/site/genes-by-species.Mus+musculus.imprinted-All
mouse	Trappc9	https://www.geneimprint.com/site/genes-by-species.Mus+musculus.imprinted-All
mouse	Tssc4	https://www.geneimprint.com/site/genes-by-species.Mus+musculus.imprinted-All
mouse	U2af1-rs1	https://www.geneimprint.com/site/genes-by-species.Mus+musculus.imprinted-All
mouse	Ube3a	https://www.geneimprint.com/site/genes-by-species.Mus+musculus.imprinted-All
mouse	Usp29	https://www.geneimprint.com/site/genes-by-species.Mus+musculus.imprinted-All
mouse	Zdbf2	https://www.geneimprint.com/site/genes-by-species.Mus+musculus.imprinted-All
mouse	Zfp127as	https://www.geneimprint.com/site/genes-by-species.Mus+musculus.imprinted-All
mouse	Zfp264	https://www.geneimprint.com/site/genes-by-species.Mus+musculus.imprinted-All
mouse	Zfp64	https://www.geneimprint.com/site/genes-by-species.Mus+musculus.imprinted-All
mouse	Zim1	https://www.geneimprint.com/site/genes-by-species.Mus+musculus.imprinted-All
mouse	Zim2	https://www.geneimprint.com/site/genes-by-species.Mus+musculus.imprinted-All
mouse	Zim3	https://www.geneimprint.com/site/genes-by-species.Mus+musculus.imprinted-All
mouse	Zrsr1	https://www.geneimprint.com/site/genes-by-species.Mus+musculus.imprinted-All
