# Supplementary material for: DNA methylation analysis to differentiate reference, breed, and parent-of-origin effects in the bovine pangenome era
Source: Gigascience. 2024 Oct 17;13:giae061. doi: 10.1093/gigascience/giae061 (PMC11484048; doi:10.1093/gigascience/giae061)
Supplement: giae061_Supplemental_Files [file giae061_supplemental_files.zip › S. table 2 - global coverage stats.xlsx]

## Sheet: Sheet1
Reference	Shared (Y/N)	Num symmetric CpGs in genome	Num CpGs w 10X coverage in all samples	Proportion (D/C)
Brahman	N	25799915	21962589	0.8513
Brahman	Y	18773809	16560104	0.8821
Angus	N	25712990	22116287	0.8601
Angus	Y	18741869	16609195	0.8862
