# Supplementary material for: DNA methylation analysis to differentiate reference, breed, and parent-of-origin effects in the bovine pangenome era
Source: Gigascience. 2024 Oct 17;13:giae061. doi: 10.1093/gigascience/giae061 (PMC11484048; doi:10.1093/gigascience/giae061)
Supplement: giae061_Supplemental_Files [file giae061_supplemental_files.zip › S. table 3 - CpG coverage stats.xlsx]

## Sheet: Sheet1
	Brahman		Angus
ID	Shared	standard	Shared	standard
F8	27	27	27	27
F77	32	31	32	31
F62	32	31	32	31
F80	26	25	26	25
F91	29	28	29	28
F13	32	31	32	31
F7	31	30	31	31
F53	33	32	33	32
F103	28	28	28	28
F52	30	30	31	30
F105	27	26	27	27
F60	27	26	27	27
F99	33	33	33	33
F78	34	33	34	33
F56	34	33	34	33
F46	30	29	30	29
F22	32	31	32	31
F65	32	31	32	31
F74	32	32	32	32
F61	32	31	32	31
F104	34	34	34	34
F97	29	28	29	28
F100	27	26	27	26
F106	28	28	28	28
				29.875
