# Supplementary material for: DNA methylation analysis to differentiate reference, breed, and parent-of-origin effects in the bovine pangenome era
Source: Gigascience. 2024 Oct 17;13:giae061. doi: 10.1093/gigascience/giae061 (PMC11484048; doi:10.1093/gigascience/giae061)
Supplement: giae061_Supplemental_Files [file giae061_supplemental_files.zip › S. table 4 - global methylation.xlsx]

## Sheet: Sheet1
global_meth	group	reference	type
56.8208	BTBT	angus	All_CpGs
61.8416	BTBT	angus	All_CpGs
57.7231	BTBT	angus	All_CpGs
53.4934	BTBT	angus	All_CpGs
50.2486	BTBT	angus	All_CpGs
53.7591	BTBT	angus	All_CpGs
52.4204	BTBI	angus	All_CpGs
50.0751	BTBI	angus	All_CpGs
52.5985	BTBI	angus	All_CpGs
51.1739	BTBI	angus	All_CpGs
51.4071	BTBI	angus	All_CpGs
55.433	BTBI	angus	All_CpGs
50.7975	BIBT	angus	All_CpGs
50.1592	BIBT	angus	All_CpGs
50.9618	BIBT	angus	All_CpGs
49.3326	BIBT	angus	All_CpGs
53.5425	BIBT	angus	All_CpGs
47.871	BIBT	angus	All_CpGs
51.3398	BIBI	angus	All_CpGs
60.0186	BIBI	angus	All_CpGs
49.7114	BIBI	angus	All_CpGs
49.9674	BIBI	angus	All_CpGs
52.6649	BIBI	angus	All_CpGs
52.6576	BIBI	angus	All_CpGs
54.8325	BTBT	brahman	All_CpGs
59.6783	BTBT	brahman	All_CpGs
55.478	BTBT	brahman	All_CpGs
51.6166	BTBT	brahman	All_CpGs
48.5176	BTBT	brahman	All_CpGs
51.894	BTBT	brahman	All_CpGs
51.2672	BTBI	brahman	All_CpGs
49.2438	BTBI	brahman	All_CpGs
51.747	BTBI	brahman	All_CpGs
50.1144	BTBI	brahman	All_CpGs
50.5472	BTBI	brahman	All_CpGs
55.4425	BTBI	brahman	All_CpGs
50.137	BIBT	brahman	All_CpGs
49.534	BIBT	brahman	All_CpGs
50.2291	BIBT	brahman	All_CpGs
48.6201	BIBT	brahman	All_CpGs
52.7954	BIBT	brahman	All_CpGs
47.2248	BIBT	brahman	All_CpGs
51.6771	BIBI	brahman	All_CpGs
60.3538	BIBI	brahman	All_CpGs
50.0051	BIBI	brahman	All_CpGs
50.3647	BIBI	brahman	All_CpGs
53.029	BIBI	brahman	All_CpGs
52.9945	BIBI	brahman	All_CpGs
57.0573	BTBT	angus	Shared_only
62.0818	BTBT	angus	Shared_only
57.8734	BTBT	angus	Shared_only
53.7345	BTBT	angus	Shared_only
50.4915	BTBT	angus	Shared_only
53.9978	BTBT	angus	Shared_only
52.9648	BTBI	angus	Shared_only
50.7109	BTBI	angus	Shared_only
53.2518	BTBI	angus	Shared_only
51.7418	BTBI	angus	Shared_only
52.0377	BTBI	angus	Shared_only
56.7514	BTBI	angus	Shared_only
51.5149	BIBT	angus	Shared_only
50.8939	BIBT	angus	Shared_only
51.6477	BIBT	angus	Shared_only
49.9895	BIBT	angus	Shared_only
54.2562	BIBT	angus	Shared_only
48.5434	BIBT	angus	Shared_only
52.5295	BIBI	angus	Shared_only
61.3407	BIBI	angus	Shared_only
50.8667	BIBI	angus	Shared_only
51.1627	BIBI	angus	Shared_only
53.8862	BIBI	angus	Shared_only
53.8699	BIBI	angus	Shared_only
57.0008	BTBT	brahman	Shared_only
62.0172	BTBT	brahman	Shared_only
57.8107	BTBT	brahman	Shared_only
53.6849	BTBT	brahman	Shared_only
50.4475	BTBT	brahman	Shared_only
53.9461	BTBT	brahman	Shared_only
52.9219	BTBI	brahman	Shared_only
50.678	BTBI	brahman	Shared_only
53.2159	BTBI	brahman	Shared_only
51.7036	BTBI	brahman	Shared_only
51.999	BTBI	brahman	Shared_only
56.7255	BTBI	brahman	Shared_only
51.4854	BIBT	brahman	Shared_only
50.8656	BIBT	brahman	Shared_only
51.6166	BIBT	brahman	Shared_only
49.9544	BIBT	brahman	Shared_only
54.218	BIBT	brahman	Shared_only
48.5158	BIBT	brahman	Shared_only
52.5131	BIBI	brahman	Shared_only
61.3108	BIBI	brahman	Shared_only
50.8497	BIBI	brahman	Shared_only
51.1468	BIBI	brahman	Shared_only
53.8626	BIBI	brahman	Shared_only
53.8487	BIBI	brahman	Shared_only
