# Supplementary material for: DNA methylation analysis to differentiate reference, breed, and parent-of-origin effects in the bovine pangenome era
Source: Gigascience. 2024 Oct 17;13:giae061. doi: 10.1093/gigascience/giae061 (PMC11484048; doi:10.1093/gigascience/giae061)
Supplement: giae061_Supplemental_Files [file giae061_supplemental_files.zip › S. table 5 - Descriptive stats regional meth.xlsx]

## Sheet: Sheet1
region	mean	nobs	variance	skewness	kurtosis	group	reference	shared_CpGs_only
3utr	64.0484	295010	549.277	-1.23082	1.00601	AxA	Angus	FALSE
3utr	68.1913	295010	586.956	-1.41574	1.37609	AxA	Angus	FALSE
3utr	64.8571	295010	541.275	-1.29264	1.18076	AxA	Angus	FALSE
3utr	61.5914	295010	528.297	-1.12827	0.810478	AxA	Angus	FALSE
3utr	59.0364	295010	523.308	-0.958084	0.481378	AxA	Angus	FALSE
3utr	61.9306	295010	534.541	-1.12945	0.813042	AxA	Angus	FALSE
3utr	60.7775	295010	534.275	-1.01755	0.565312	AxB	Angus	FALSE
3utr	59.1128	295010	523.512	-0.953107	0.434115	AxB	Angus	FALSE
3utr	60.8931	295010	539.533	-1.03088	0.551185	AxB	Angus	FALSE
3utr	59.9243	295010	528.735	-0.991189	0.484709	AxB	Angus	FALSE
3utr	59.9361	295010	534.493	-1.00117	0.479211	AxB	Angus	FALSE
3utr	63.3674	295010	543.797	-1.15037	0.808382	AxB	Angus	FALSE
3utr	59.6869	295010	527.808	-0.977436	0.459357	BxA	Angus	FALSE
3utr	59.1862	295010	531.737	-0.940707	0.38066	BxA	Angus	FALSE
3utr	59.5495	295010	543.974	-0.976384	0.398213	BxA	Angus	FALSE
3utr	58.1144	295010	541.426	-0.846182	0.205022	BxA	Angus	FALSE
3utr	61.4447	295010	547.821	-1.04634	0.57998	BxA	Angus	FALSE
3utr	57.4189	295010	536.473	-0.828344	0.154403	BxA	Angus	FALSE
3utr	60.3342	295010	578.298	-1.03511	0.440443	BxB	Angus	FALSE
3utr	67.5636	295010	613.179	-1.4118	1.28119	BxB	Angus	FALSE
3utr	59.2162	295010	580.011	-0.963127	0.28429	BxB	Angus	FALSE
3utr	59.3417	295010	571.718	-0.998022	0.375575	BxB	Angus	FALSE
3utr	61.4106	295010	582.426	-1.10155	0.564122	BxB	Angus	FALSE
3utr	61.6808	295010	593.731	-1.0869	0.516034	BxB	Angus	FALSE
5utr	12.0026	273593	625.708	2.01011	2.51438	AxA	Angus	FALSE
5utr	12.7318	273593	706.341	1.98852	2.36247	AxA	Angus	FALSE
5utr	12.0831	273593	633.197	2.00811	2.48504	AxA	Angus	FALSE
5utr	11.4885	273593	580.113	2.03615	2.64878	AxA	Angus	FALSE
5utr	10.998	273593	536.924	2.07227	2.87452	AxA	Angus	FALSE
5utr	11.5848	273593	586.605	2.03177	2.62573	AxA	Angus	FALSE
5utr	11.4742	273593	572.066	2.03983	2.7126	AxB	Angus	FALSE
5utr	11.1835	273593	537.755	2.06325	2.82792	AxB	Angus	FALSE
5utr	11.5541	273593	574.197	2.03426	2.67225	AxB	Angus	FALSE
5utr	11.2467	273593	557.296	2.05784	2.77444	AxB	Angus	FALSE
5utr	11.2932	273593	558.269	2.05524	2.75665	AxB	Angus	FALSE
5utr	11.8979	273593	611.907	2.02282	2.58088	AxB	Angus	FALSE
5utr	11.2686	273593	555.736	2.04959	2.74705	BxA	Angus	FALSE
5utr	11.2305	273593	548.832	2.0595	2.8061	BxA	Angus	FALSE
5utr	11.2147	273593	553.317	2.06992	2.83138	BxA	Angus	FALSE
5utr	11.0635	273593	533.222	2.07557	2.93076	BxA	Angus	FALSE
5utr	11.5292	273593	584.354	2.03996	2.69447	BxA	Angus	FALSE
5utr	10.9447	273593	522.261	2.09272	2.99479	BxA	Angus	FALSE
5utr	11.5308	273593	577.834	2.03808	2.67767	BxB	Angus	FALSE
5utr	12.9983	273593	709.951	1.94567	2.17869	BxB	Angus	FALSE
5utr	11.2672	273593	553.631	2.06698	2.82685	BxB	Angus	FALSE
5utr	11.3386	273593	556.677	2.05486	2.77045	BxB	Angus	FALSE
5utr	11.6725	273593	590.726	2.03656	2.64691	BxB	Angus	FALSE
5utr	11.7886	273593	598.966	2.03515	2.65125	BxB	Angus	FALSE
enhancer	48.8015	4248038	908.731	-0.499509	-1.13216	AxA	Angus	FALSE
enhancer	52.3938	4248038	1024.63	-0.575603	-1.1382	AxA	Angus	FALSE
enhancer	49.5099	4248038	916.721	-0.532391	-1.11348	AxA	Angus	FALSE
enhancer	46.5432	4248038	841.779	-0.451892	-1.12539	AxA	Angus	FALSE
enhancer	44.2807	4248038	788.336	-0.372634	-1.12364	AxA	Angus	FALSE
enhancer	46.8681	4248038	854.579	-0.450144	-1.12979	AxA	Angus	FALSE
enhancer	45.915	4248038	829.813	-0.407887	-1.12809	AxB	Angus	FALSE
enhancer	44.1248	4248038	783.314	-0.353161	-1.13433	AxB	Angus	FALSE
enhancer	45.9309	4248038	836.883	-0.399113	-1.1507	AxB	Angus	FALSE
enhancer	45.1021	4248038	815.46	-0.37481	-1.1488	AxB	Angus	FALSE
enhancer	45.1785	4248038	816.854	-0.387871	-1.15667	AxB	Angus	FALSE
enhancer	47.9191	4248038	885.021	-0.459192	-1.14409	AxB	Angus	FALSE
enhancer	44.8077	4248038	805.801	-0.371087	-1.14636	BxA	Angus	FALSE
enhancer	44.3496	4248038	796.248	-0.347484	-1.14432	BxA	Angus	FALSE
enhancer	44.8406	4248038	821.214	-0.360845	-1.1744	BxA	Angus	FALSE
enhancer	43.5689	4248038	792.325	-0.302641	-1.15329	BxA	Angus	FALSE
enhancer	46.4677	4248038	866.785	-0.394136	-1.16127	BxA	Angus	FALSE
enhancer	42.8732	4248038	768.02	-0.29107	-1.15342	BxA	Angus	FALSE
enhancer	45.4924	4248038	857.064	-0.378573	-1.19795	BxB	Angus	FALSE
enhancer	51.8226	4248038	1017.34	-0.568654	-1.15994	BxB	Angus	FALSE
enhancer	44.0651	4248038	826.293	-0.318627	-1.20252	BxB	Angus	FALSE
enhancer	44.4451	4248038	832.427	-0.344947	-1.20016	BxB	Angus	FALSE
enhancer	46.2028	4248038	880.915	-0.398515	-1.21028	BxB	Angus	FALSE
enhancer	46.3334	4248038	893.366	-0.381021	-1.21818	BxB	Angus	FALSE
exon	50.6725	1842868	1155.97	-0.503355	-1.35182	AxA	Angus	FALSE
exon	53.8621	1842868	1279.65	-0.564456	-1.35573	AxA	Angus	FALSE
exon	51.1124	1842868	1167.18	-0.52103	-1.3502	AxA	Angus	FALSE
exon	48.657	1842868	1081.08	-0.465547	-1.34871	AxA	Angus	FALSE
exon	46.703	1842868	1024.12	-0.397077	-1.34571	AxA	Angus	FALSE
exon	49.0502	1842868	1094.89	-0.468951	-1.34674	AxA	Angus	FALSE
exon	48.2848	1842868	1073.52	-0.43426	-1.34645	AxB	Angus	FALSE
exon	46.9173	1842868	1020.85	-0.404436	-1.34497	AxB	Angus	FALSE
exon	48.5041	1842868	1075.06	-0.444154	-1.34814	AxB	Angus	FALSE
exon	47.6342	1842868	1054.38	-0.420838	-1.35741	AxB	Angus	FALSE
exon	47.7494	1842868	1056.44	-0.427887	-1.36027	AxB	Angus	FALSE
exon	50.1833	1842868	1137.44	-0.483962	-1.35534	AxB	Angus	FALSE
exon	47.5673	1842868	1043.74	-0.423237	-1.34652	BxA	Angus	FALSE
exon	47.1678	1842868	1036.44	-0.40341	-1.35236	BxA	Angus	FALSE
exon	47.4062	1842868	1057.36	-0.407	-1.37429	BxA	Angus	FALSE
exon	46.4316	1842868	1026.77	-0.363411	-1.35644	BxA	Angus	FALSE
exon	48.933	1842868	1103.43	-0.443104	-1.35438	BxA	Angus	FALSE
exon	45.7438	1842868	1001.83	-0.348335	-1.3616	BxA	Angus	FALSE
exon	48.4151	1842868	1092.01	-0.434394	-1.37296	BxB	Angus	FALSE
exon	53.8384	1842868	1270.74	-0.57541	-1.34973	BxB	Angus	FALSE
exon	47.293	1842868	1063.48	-0.393095	-1.38277	BxB	Angus	FALSE
exon	47.5113	1842868	1062.2	-0.40996	-1.37421	BxB	Angus	FALSE
exon	49.0714	1842868	1117.04	-0.452513	-1.38029	BxB	Angus	FALSE
exon	49.4298	1842868	1131.03	-0.451289	-1.37883	BxB	Angus	FALSE
intron	59.4534	10320888	556.448	-1.0857	0.610861	AxA	Angus	FALSE
intron	64.3593	10320888	613.54	-1.27736	0.93249	AxA	Angus	FALSE
intron	60.3352	10320888	547.068	-1.14536	0.769662	AxA	Angus	FALSE
intron	56.2524	10320888	519.697	-0.961274	0.441258	AxA	Angus	FALSE
intron	52.9956	10320888	508.025	-0.75564	0.119701	AxA	Angus	FALSE
intron	56.4461	10320888	527.3	-0.949789	0.412824	AxA	Angus	FALSE
intron	55.0653	10320888	524.493	-0.822265	0.181124	AxB	Angus	FALSE
intron	52.8875	10320888	506.441	-0.744821	0.0627415	AxB	Angus	FALSE
intron	55.251	10320888	535.142	-0.839776	0.149231	AxB	Angus	FALSE
intron	53.9168	10320888	514.21	-0.779964	0.0881802	AxB	Angus	FALSE
intron	54.0842	10320888	521.712	-0.804749	0.104069	AxB	Angus	FALSE
intron	58.1284	10320888	542.032	-0.956717	0.366443	AxB	Angus	FALSE
intron	53.5211	10320888	520.508	-0.760317	0.0404836	BxA	Angus	FALSE
intron	52.9594	10320888	516.554	-0.725276	0.00334446	BxA	Angus	FALSE
intron	53.6492	10320888	526.727	-0.771626	0.0340456	BxA	Angus	FALSE
intron	51.9217	10320888	518.154	-0.653538	-0.0829032	BxA	Angus	FALSE
intron	56.1074	10320888	546.143	-0.88526	0.209997	BxA	Angus	FALSE
intron	50.6515	10320888	511.13	-0.584769	-0.182607	BxA	Angus	FALSE
intron	54.0606	10320888	578.059	-0.809739	-0.0349694	BxB	Angus	FALSE
intron	62.5579	10320888	660.113	-1.18474	0.555933	BxB	Angus	FALSE
intron	52.6038	10320888	567.985	-0.731214	-0.138107	BxB	Angus	FALSE
intron	52.7752	10320888	570.69	-0.760142	-0.107753	BxB	Angus	FALSE
intron	55.4004	10320888	592.169	-0.882593	0.0512471	BxB	Angus	FALSE
intron	55.4208	10320888	604.317	-0.853236	-0.021354	BxB	Angus	FALSE
promoter	29.097	1003791	1038.12	0.520893	-1.37713	AxA	Angus	FALSE
promoter	31.2104	1003791	1188.03	0.488307	-1.46458	AxA	Angus	FALSE
promoter	29.3898	1003791	1055.35	0.511129	-1.40239	AxA	Angus	FALSE
promoter	27.7267	1003791	952.775	0.548172	-1.31288	AxA	Angus	FALSE
promoter	26.2637	1003791	871.941	0.598676	-1.19282	AxA	Angus	FALSE
promoter	27.9013	1003791	961.951	0.546142	-1.31617	AxA	Angus	FALSE
promoter	27.2278	1003791	924.666	0.575295	-1.24705	AxB	Angus	FALSE
promoter	26.4249	1003791	870.206	0.595929	-1.19944	AxB	Angus	FALSE
promoter	27.4553	1003791	933.621	0.569166	-1.26476	AxB	Angus	FALSE
promoter	26.693	1003791	898.379	0.593608	-1.22023	AxB	Angus	FALSE
promoter	26.7753	1003791	901.506	0.588963	-1.23273	AxB	Angus	FALSE
promoter	28.4394	1003791	999.112	0.547269	-1.32522	AxB	Angus	FALSE
promoter	26.7804	1003791	896.392	0.585584	-1.22458	BxA	Angus	FALSE
promoter	26.589	1003791	883.564	0.596004	-1.19829	BxA	Angus	FALSE
promoter	26.5056	1003791	894.271	0.607423	-1.20149	BxA	Angus	FALSE
promoter	25.8108	1003791	853.266	0.635031	-1.1169	BxA	Angus	FALSE
promoter	27.7036	1003791	961.338	0.566281	-1.28019	BxA	Angus	FALSE
promoter	25.4265	1003791	827.389	0.648177	-1.08772	BxA	Angus	FALSE
promoter	27.2282	1003791	936.579	0.583543	-1.25225	BxB	Angus	FALSE
promoter	31.1457	1003791	1173.78	0.482061	-1.46989	BxB	Angus	FALSE
promoter	26.316	1003791	891.404	0.624402	-1.17178	BxB	Angus	FALSE
promoter	26.5239	1003791	896.142	0.606232	-1.20442	BxB	Angus	FALSE
promoter	27.614	1003791	966.219	0.578962	-1.27963	BxB	Angus	FALSE
promoter	27.6524	1003791	970.767	0.584758	-1.26813	BxB	Angus	FALSE
intergenic	58.5685	7502906	354.937	-0.949605	0.983506	AxA	Angus	FALSE
intergenic	64.6037	7502906	386.803	-1.21074	1.55264	AxA	Angus	FALSE
intergenic	59.6773	7502906	334.301	-0.980775	1.13792	AxA	Angus	FALSE
intergenic	54.4767	7502906	320.929	-0.804752	0.803748	AxA	Angus	FALSE
intergenic	50.6457	7502906	318.703	-0.573307	0.379806	AxA	Angus	FALSE
intergenic	54.7857	7502906	326.397	-0.792461	0.778999	AxA	Angus	FALSE
intergenic	53.2607	7502906	327.193	-0.626843	0.362853	AxB	Angus	FALSE
intergenic	50.2965	7502906	316.049	-0.585427	0.302314	AxB	Angus	FALSE
intergenic	53.436	7502906	343.329	-0.677859	0.364839	AxB	Angus	FALSE
intergenic	51.6211	7502906	326.69	-0.551607	0.175411	AxB	Angus	FALSE
intergenic	51.9932	7502906	332.881	-0.631529	0.311783	AxB	Angus	FALSE
intergenic	56.7765	7502906	334.863	-0.709322	0.38761	AxB	Angus	FALSE
intergenic	51.1491	7502906	333.497	-0.577307	0.211273	BxA	Angus	FALSE
intergenic	50.3076	7502906	326.957	-0.541014	0.19087	BxA	Angus	FALSE
intergenic	51.4912	7502906	336.629	-0.600853	0.254458	BxA	Angus	FALSE
intergenic	49.7141	7502906	329.604	-0.493133	0.154605	BxA	Angus	FALSE
intergenic	54.7255	7502906	353.019	-0.743186	0.46438	BxA	Angus	FALSE
intergenic	47.6286	7502906	325.572	-0.404303	0.0192885	BxA	Angus	FALSE
intergenic	51.5869	7502906	394.722	-0.729076	0.305529	BxB	Angus	FALSE
intergenic	61.9507	7502906	464.108	-1.18037	1.1291	BxB	Angus	FALSE
intergenic	49.5823	7502906	376.641	-0.657443	0.220977	BxB	Angus	FALSE
intergenic	49.9262	7502906	388.377	-0.696643	0.239455	BxB	Angus	FALSE
intergenic	53.239	7502906	402.584	-0.83657	0.471923	BxB	Angus	FALSE
intergenic	53.097	7502906	417.728	-0.778503	0.314742	BxB	Angus	FALSE
3utr	64.2466	229662	545.603	-1.25013	1.06902	AxA	Angus	TRUE
3utr	68.4325	229662	582.305	-1.43788	1.4556	AxA	Angus	TRUE
3utr	65.0301	229662	539.814	-1.31259	1.24452	AxA	Angus	TRUE
3utr	61.8206	229662	523.666	-1.14898	0.881887	AxA	Angus	TRUE
3utr	59.2541	229662	519.706	-0.974407	0.533957	AxA	Angus	TRUE
3utr	62.1418	229662	530.429	-1.146	0.870928	AxA	Angus	TRUE
3utr	61.2254	229662	528.576	-1.05897	0.689284	AxB	Angus	TRUE
3utr	59.6112	229662	514.962	-0.993088	0.560791	AxB	Angus	TRUE
3utr	61.4216	229662	530.504	-1.07906	0.699661	AxB	Angus	TRUE
3utr	60.3922	229662	522.118	-1.0403	0.628355	AxB	Angus	TRUE
3utr	60.4667	229662	525.875	-1.04569	0.619408	AxB	Angus	TRUE
3utr	64.3568	229662	529.937	-1.26557	1.18193	AxB	Angus	TRUE
3utr	60.2733	229662	517.351	-1.02487	0.613406	BxA	Angus	TRUE
3utr	59.7989	229662	520.947	-0.989935	0.534096	BxA	Angus	TRUE
3utr	60.1328	229662	533.165	-1.02547	0.551113	BxA	Angus	TRUE
3utr	58.6627	229662	532.494	-0.886953	0.323006	BxA	Angus	TRUE
3utr	62.0102	229662	536.195	-1.09564	0.744642	BxA	Angus	TRUE
3utr	57.948	229662	527.857	-0.866218	0.266261	BxA	Angus	TRUE
3utr	61.264	229662	545.673	-1.08319	0.655629	BxB	Angus	TRUE
3utr	68.5936	229662	571.886	-1.48918	1.63845	BxB	Angus	TRUE
3utr	60.1374	229662	550.916	-1.00949	0.472464	BxB	Angus	TRUE
3utr	60.2805	229662	539.539	-1.04145	0.574791	BxB	Angus	TRUE
3utr	62.3649	229662	548.874	-1.15495	0.797614	BxB	Angus	TRUE
3utr	62.6535	229662	558.988	-1.13855	0.74432	BxB	Angus	TRUE
5utr	12.1841	217891	636.835	1.98765	2.41424	AxA	Angus	TRUE
5utr	12.9281	217891	718.971	1.96591	2.26361	AxA	Angus	TRUE
5utr	12.2692	217891	645.679	1.98628	2.38676	AxA	Angus	TRUE
5utr	11.6759	217891	591.674	2.01247	2.54119	AxA	Angus	TRUE
5utr	11.18	217891	547.541	2.04778	2.75983	AxA	Angus	TRUE
5utr	11.7766	217891	598.826	2.00805	2.51658	AxA	Angus	TRUE
5utr	11.6934	217891	586.076	2.01164	2.58001	AxB	Angus	TRUE
5utr	11.4018	217891	551.296	2.03466	2.69224	AxB	Angus	TRUE
5utr	11.771	217891	586.919	2.00536	2.54093	AxB	Angus	TRUE
5utr	11.4528	217891	570.494	2.03068	2.64754	AxB	Angus	TRUE
5utr	11.5018	217891	571.902	2.02821	2.62882	AxB	Angus	TRUE
5utr	12.1824	217891	631.304	1.98595	2.40722	AxB	Angus	TRUE
5utr	11.4924	217891	569.126	2.01898	2.604	BxA	Angus	TRUE
5utr	11.4666	217891	563.844	2.02846	2.65769	BxA	Angus	TRUE
5utr	11.435	217891	567.176	2.03994	2.68754	BxA	Angus	TRUE
5utr	11.2879	217891	546.796	2.04547	2.78739	BxA	Angus	TRUE
5utr	11.7471	217891	598.409	2.01103	2.55816	BxA	Angus	TRUE
5utr	11.1641	217891	535.779	2.06251	2.84696	BxA	Angus	TRUE
5utr	11.8157	217891	594.962	2.00094	2.50706	BxB	Angus	TRUE
5utr	13.2999	217891	729.078	1.90957	2.02196	BxB	Angus	TRUE
5utr	11.5341	217891	569.476	2.03105	2.65912	BxB	Angus	TRUE
5utr	11.6068	217891	571.795	2.01731	2.59936	BxB	Angus	TRUE
5utr	11.9538	217891	607.373	1.99941	2.47843	BxB	Angus	TRUE
5utr	12.0751	217891	616.167	1.99922	2.4896	BxB	Angus	TRUE
enhancer	48.6188	3251421	915.235	-0.49065	-1.15033	AxA	Angus	TRUE
enhancer	52.1989	3251421	1032.01	-0.566211	-1.15758	AxA	Angus	TRUE
enhancer	49.2821	3251421	924.794	-0.521038	-1.13654	AxA	Angus	TRUE
enhancer	46.3827	3251421	848.254	-0.443509	-1.14251	AxA	Angus	TRUE
enhancer	44.1159	3251421	793.991	-0.364702	-1.13963	AxA	Angus	TRUE
enhancer	46.6887	3251421	860.405	-0.441473	-1.1467	AxA	Angus	TRUE
enhancer	45.9321	3251421	838.283	-0.412199	-1.13769	AxB	Angus	TRUE
enhancer	44.2045	3251421	789.531	-0.361425	-1.13881	AxB	Angus	TRUE
enhancer	46.0625	3251421	843.962	-0.41057	-1.15294	AxB	Angus	TRUE
enhancer	45.167	3251421	824.251	-0.383675	-1.1571	AxB	Angus	TRUE
enhancer	45.272	3251421	824.153	-0.396767	-1.16141	AxB	Angus	TRUE
enhancer	48.5009	3251421	899.253	-0.502151	-1.12575	AxB	Angus	TRUE
enhancer	44.9749	3251421	812.702	-0.385376	-1.14714	BxA	Angus	TRUE
enhancer	44.5389	3251421	803.614	-0.362159	-1.1454	BxA	Angus	TRUE
enhancer	45.0039	3251421	827.941	-0.37428	-1.17579	BxA	Angus	TRUE
enhancer	43.6823	3251421	798.717	-0.313276	-1.15744	BxA	Angus	TRUE
enhancer	46.6037	3251421	873.538	-0.406069	-1.16264	BxA	Angus	TRUE
enhancer	43.0165	3251421	774.798	-0.302293	-1.15665	BxA	Angus	TRUE
enhancer	45.9762	3251421	852.683	-0.40643	-1.16997	BxB	Angus	TRUE
enhancer	52.3576	3251421	1012.4	-0.599613	-1.12213	BxB	Angus	TRUE
enhancer	44.5204	3251421	824.662	-0.344153	-1.18163	BxB	Angus	TRUE
enhancer	44.9544	3251421	827.834	-0.373164	-1.17161	BxB	Angus	TRUE
enhancer	46.7174	3251421	876.325	-0.427473	-1.17999	BxB	Angus	TRUE
enhancer	46.8194	3251421	888.982	-0.408587	-1.19093	BxB	Angus	TRUE
exon	50.9957	1510889	1155.87	-0.518516	-1.33712	AxA	Angus	TRUE
exon	54.1959	1510889	1278.88	-0.579581	-1.33941	AxA	Angus	TRUE
exon	51.4107	1510889	1167.84	-0.53475	-1.33707	AxA	Angus	TRUE
exon	48.9875	1510889	1081.2	-0.481349	-1.33433	AxA	Angus	TRUE
exon	47.0289	1510889	1024.96	-0.412068	-1.33388	AxA	Angus	TRUE
exon	49.3835	1510889	1095.07	-0.484533	-1.33244	AxA	Angus	TRUE
exon	48.7313	1510889	1075.93	-0.456475	-1.32969	AxB	Angus	TRUE
exon	47.3799	1510889	1022.54	-0.427916	-1.32722	AxB	Angus	TRUE
exon	48.9815	1510889	1076.11	-0.468989	-1.32785	AxB	Angus	TRUE
exon	48.0801	1510889	1056.87	-0.4442	-1.34076	AxB	Angus	TRUE
exon	48.2226	1510889	1058.39	-0.452131	-1.34162	AxB	Angus	TRUE
exon	50.8872	1510889	1142.36	-0.523406	-1.3249	AxB	Angus	TRUE
exon	48.0704	1510889	1045.41	-0.44945	-1.32627	BxA	Angus	TRUE
exon	47.6834	1510889	1037.96	-0.430659	-1.33222	BxA	Angus	TRUE
exon	47.905	1510889	1059.08	-0.432942	-1.35527	BxA	Angus	TRUE
exon	46.917	1510889	1028.95	-0.388093	-1.33991	BxA	Angus	TRUE
exon	49.425	1510889	1104.15	-0.468659	-1.33296	BxA	Angus	TRUE
exon	46.229	1510889	1003.98	-0.373305	-1.34532	BxA	Angus	TRUE
exon	49.0938	1510889	1086.93	-0.469754	-1.33765	BxB	Angus	TRUE
exon	54.5601	1510889	1262.96	-0.612738	-1.30451	BxB	Angus	TRUE
exon	47.9565	1510889	1059.78	-0.427234	-1.3518	BxB	Angus	TRUE
exon	48.199	1510889	1057.53	-0.445263	-1.3398	BxB	Angus	TRUE
exon	49.7572	1510889	1112.19	-0.487547	-1.34431	BxB	Angus	TRUE
exon	50.1344	1510889	1125.68	-0.487155	-1.34188	BxB	Angus	TRUE
intron	59.729	7796660	551.207	-1.10556	0.676514	AxA	Angus	TRUE
intron	64.6494	7796660	607.151	-1.30085	1.01359	AxA	Angus	TRUE
intron	60.535	7796660	545.739	-1.1646	0.822739	AxA	Angus	TRUE
intron	56.5273	7796660	515.634	-0.979724	0.498081	AxA	Angus	TRUE
intron	53.2707	7796660	504.46	-0.770928	0.162935	AxA	Angus	TRUE
intron	56.724	7796660	522.58	-0.968086	0.470682	AxA	Angus	TRUE
intron	55.6578	7796660	518.161	-0.871707	0.309865	AxB	Angus	TRUE
intron	53.5523	7796660	497.128	-0.7915	0.189471	AxB	Angus	TRUE
intron	55.9554	7796660	524.249	-0.892361	0.296906	AxB	Angus	TRUE
intron	54.5324	7796660	508.665	-0.833831	0.217249	AxB	Angus	TRUE
intron	54.763	7796660	511.877	-0.855212	0.241145	AxB	Angus	TRUE
intron	59.5096	7796660	526.93	-1.1036	0.779215	AxB	Angus	TRUE
intron	54.2888	7796660	509.004	-0.814984	0.189133	BxA	Angus	TRUE
intron	53.7523	7796660	505.304	-0.780427	0.149988	BxA	Angus	TRUE
intron	54.3912	7796660	515.385	-0.824995	0.17801	BxA	Angus	TRUE
intron	52.6218	7796660	508.497	-0.698827	0.0337513	BxA	Angus	TRUE
intron	56.872	7796660	532.777	-0.943971	0.381868	BxA	Angus	TRUE
intron	51.3693	7796660	501.96	-0.628443	-0.075814	BxA	Angus	TRUE
intron	55.3161	7796660	541.259	-0.869686	0.196123	BxB	Angus	TRUE
intron	63.9611	7796660	610.719	-1.28241	0.939502	BxB	Angus	TRUE
intron	53.8416	7796660	534.48	-0.785634	0.0664318	BxB	Angus	TRUE
intron	54.0325	7796660	534.761	-0.815331	0.109303	BxB	Angus	TRUE
intron	56.7008	7796660	552.97	-0.950342	0.310591	BxB	Angus	TRUE
intron	56.7078	7796660	565.735	-0.91765	0.218862	BxB	Angus	TRUE
promoter	28.641	780703	1038.04	0.549027	-1.35142	AxA	Angus	TRUE
promoter	30.7216	780703	1187.75	0.516293	-1.44089	AxA	Angus	TRUE
promoter	28.891	780703	1054.87	0.541352	-1.37533	AxA	Angus	TRUE
promoter	27.3078	780703	953.629	0.575756	-1.28656	AxA	Angus	TRUE
promoter	25.8706	780703	873.265	0.626305	-1.16401	AxA	Angus	TRUE
promoter	27.4757	780703	962.246	0.573355	-1.29056	AxA	Angus	TRUE
promoter	26.9386	780703	930.764	0.593931	-1.23613	AxB	Angus	TRUE
promoter	26.1887	780703	877.14	0.612841	-1.1899	AxB	Angus	TRUE
promoter	27.2124	780703	940.398	0.58463	-1.25821	AxB	Angus	TRUE
promoter	26.4333	780703	906.224	0.611848	-1.20996	AxB	Angus	TRUE
promoter	26.5314	780703	908.229	0.605198	-1.22454	AxB	Angus	TRUE
promoter	28.4123	780703	1020.22	0.549257	-1.34686	AxB	Angus	TRUE
promoter	26.5702	780703	904.341	0.599752	-1.22002	BxA	Angus	TRUE
promoter	26.4038	780703	892.268	0.608801	-1.19628	BxA	Angus	TRUE
promoter	26.3028	780703	901.932	0.621668	-1.19543	BxA	Angus	TRUE
promoter	25.6011	780703	860.716	0.649882	-1.11003	BxA	Angus	TRUE
promoter	27.475	780703	969.304	0.581365	-1.2741	BxA	Angus	TRUE
promoter	25.236	780703	835.255	0.662695	-1.08091	BxA	Angus	TRUE
promoter	27.2105	780703	944.775	0.585923	-1.2589	BxB	Angus	TRUE
promoter	31.1199	780703	1184.05	0.484895	-1.47627	BxB	Angus	TRUE
promoter	26.3148	780703	900.513	0.62669	-1.17885	BxB	Angus	TRUE
promoter	26.5337	780703	904.414	0.608004	-1.21071	BxB	Angus	TRUE
promoter	27.6079	780703	975.639	0.581191	-1.28648	BxB	Angus	TRUE
promoter	27.6488	780703	979.164	0.586392	-1.27503	BxB	Angus	TRUE
intergenic	59.0736	5495466	335.124	-0.93202	1.03131	AxA	Angus	TRUE
intergenic	65.1708	5495466	362.391	-1.20493	1.64795	AxA	Angus	TRUE
intergenic	60.0708	5495466	319.897	-0.977039	1.20466	AxA	Angus	TRUE
intergenic	54.936	5495466	304.367	-0.78134	0.836201	AxA	Angus	TRUE
intergenic	51.0655	5495466	304.529	-0.548892	0.400908	AxA	Angus	TRUE
intergenic	55.2411	5495466	309.309	-0.769077	0.812387	AxA	Angus	TRUE
intergenic	54.0738	5495466	307.443	-0.639806	0.505462	AxB	Angus	TRUE
intergenic	51.2113	5495466	292.5	-0.578041	0.414219	AxB	Angus	TRUE
intergenic	54.3751	5495466	317.332	-0.679302	0.490112	AxB	Angus	TRUE
intergenic	52.4329	5495466	308.191	-0.569546	0.309158	AxB	Angus	TRUE
intergenic	52.8958	5495466	308.902	-0.631769	0.428824	AxB	Angus	TRUE
intergenic	58.5934	5495466	297.709	-0.838498	1.01837	AxB	Angus	TRUE
intergenic	52.1434	5495466	307.764	-0.575897	0.331057	BxA	Angus	TRUE
intergenic	51.2942	5495466	302.253	-0.536873	0.303888	BxA	Angus	TRUE
intergenic	52.4424	5495466	311.46	-0.597923	0.367506	BxA	Angus	TRUE
intergenic	50.6332	5495466	306.649	-0.483438	0.249368	BxA	Angus	TRUE
intergenic	55.7732	5495466	322.472	-0.748404	0.621981	BxA	Angus	TRUE
intergenic	48.5273	5495466	304.094	-0.394114	0.100309	BxA	Angus	TRUE
intergenic	53.1448	5495466	340.992	-0.70018	0.48242	BxB	Angus	TRUE
intergenic	63.7901	5495466	385.902	-1.20793	1.54863	BxB	Angus	TRUE
intergenic	51.0559	5495466	328.876	-0.62658	0.379544	BxB	Angus	TRUE
intergenic	51.467	5495466	336.475	-0.669609	0.424795	BxB	Angus	TRUE
intergenic	54.8393	5495466	344.793	-0.819292	0.699125	BxB	Angus	TRUE
intergenic	54.6788	5495466	362.03	-0.764804	0.511875	BxB	Angus	TRUE
3utr	62.6639	303361	621.742	-1.18338	0.66637	AxA	Brahman	FALSE
3utr	66.7478	303361	667.615	-1.34196	0.950991	AxA	Brahman	FALSE
3utr	63.2868	303361	624.253	-1.23007	0.761605	AxA	Brahman	FALSE
3utr	60.2954	303361	594.001	-1.09349	0.520416	AxA	Brahman	FALSE
3utr	57.8053	303361	582.917	-0.941924	0.259724	AxA	Brahman	FALSE
3utr	60.6096	303361	601.757	-1.09332	0.515231	AxA	Brahman	FALSE
3utr	59.9899	303361	572.989	-1.00271	0.417982	AxB	Brahman	FALSE
3utr	58.522	303361	553.365	-0.946133	0.329642	AxB	Brahman	FALSE
3utr	60.336	303361	567.655	-1.02494	0.457074	AxB	Brahman	FALSE
3utr	59.2454	303361	561.973	-0.980325	0.360897	AxB	Brahman	FALSE
3utr	59.3889	303361	562.301	-0.994198	0.382696	AxB	Brahman	FALSE
3utr	63.3904	303361	546.262	-1.15226	0.809899	AxB	Brahman	FALSE
3utr	59.2561	303361	550.524	-0.97275	0.384557	BxA	Brahman	FALSE
3utr	58.8397	303361	550.802	-0.936928	0.318636	BxA	Brahman	FALSE
3utr	59.1693	303361	563.84	-0.971165	0.331045	BxA	Brahman	FALSE
3utr	57.6511	303361	564.381	-0.845573	0.140815	BxA	Brahman	FALSE
3utr	60.9554	303361	571.326	-1.0374	0.493629	BxA	Brahman	FALSE
3utr	56.9843	303361	558.107	-0.828674	0.097323	BxA	Brahman	FALSE
3utr	60.6994	303361	564.736	-1.05094	0.518395	BxB	Brahman	FALSE
3utr	67.9484	303361	596.372	-1.43808	1.40823	BxB	Brahman	FALSE
3utr	59.5479	303361	568.868	-0.975724	0.345028	BxB	Brahman	FALSE
3utr	59.7418	303361	555.825	-1.01015	0.455019	BxB	Brahman	FALSE
3utr	61.7864	303361	568.096	-1.11765	0.646837	BxB	Brahman	FALSE
3utr	62.0424	303361	580.091	-1.10213	0.593106	BxB	Brahman	FALSE
5utr	11.8871	283988	613.015	2.02615	2.60374	AxA	Brahman	FALSE
5utr	12.5914	283988	691.76	2.00849	2.46405	AxA	Brahman	FALSE
5utr	11.9359	283988	619.446	2.03109	2.60155	AxA	Brahman	FALSE
5utr	11.3725	283988	568.639	2.05396	2.74382	AxA	Brahman	FALSE
5utr	10.8791	283988	524.33	2.0876	2.96178	AxA	Brahman	FALSE
5utr	11.4611	283988	574.616	2.05151	2.73196	AxA	Brahman	FALSE
5utr	11.3943	283988	561.122	2.0481	2.76894	AxB	Brahman	FALSE
5utr	11.1123	283988	529.212	2.07167	2.88209	AxB	Brahman	FALSE
5utr	11.5213	283988	567.295	2.03928	2.71119	AxB	Brahman	FALSE
5utr	11.1709	283988	547.4	2.06861	2.84188	AxB	Brahman	FALSE
5utr	11.2497	283988	550.786	2.0618	2.80235	AxB	Brahman	FALSE
5utr	11.8705	283988	606.663	2.02473	2.5992	AxB	Brahman	FALSE
5utr	11.2078	283988	547.866	2.05605	2.78886	BxA	Brahman	FALSE
5utr	11.1755	283988	540.674	2.06222	2.82962	BxA	Brahman	FALSE
5utr	11.17	283988	545.845	2.07374	2.86197	BxA	Brahman	FALSE
5utr	11.0324	283988	525.784	2.07571	2.94705	BxA	Brahman	FALSE
5utr	11.4843	283988	577.359	2.04619	2.73488	BxA	Brahman	FALSE
5utr	10.8996	283988	515.416	2.09588	3.0203	BxA	Brahman	FALSE
5utr	11.558	283988	575.252	2.02873	2.64447	BxB	Brahman	FALSE
5utr	13.0182	283988	706.954	1.94008	2.16318	BxB	Brahman	FALSE
5utr	11.2798	283988	550.946	2.06267	2.81852	BxB	Brahman	FALSE
5utr	11.3644	283988	554.06	2.04568	2.73794	BxB	Brahman	FALSE
5utr	11.6705	283988	586.943	2.03255	2.63776	BxB	Brahman	FALSE
5utr	11.7981	283988	595.469	2.02981	2.63766	BxB	Brahman	FALSE
enhancer	47.5232	4243710	941.402	-0.434048	-1.2363	AxA	Brahman	FALSE
enhancer	51.0212	4243710	1062.41	-0.505136	-1.25207	AxA	Brahman	FALSE
enhancer	48.0654	4243710	954.15	-0.457205	-1.23518	AxA	Brahman	FALSE
enhancer	45.3231	4243710	871.272	-0.388836	-1.22396	AxA	Brahman	FALSE
enhancer	43.1249	4243710	814.582	-0.314563	-1.21105	AxA	Brahman	FALSE
enhancer	45.6503	4243710	884.432	-0.387838	-1.22719	AxA	Brahman	FALSE
enhancer	45.0947	4243710	848.083	-0.365546	-1.19063	AxB	Brahman	FALSE
enhancer	43.5347	4243710	796.315	-0.323372	-1.17829	AxB	Brahman	FALSE
enhancer	45.4335	4243710	848.378	-0.373584	-1.18871	AxB	Brahman	FALSE
enhancer	44.4268	4243710	829.339	-0.339841	-1.19707	AxB	Brahman	FALSE
enhancer	44.6226	4243710	829.752	-0.358823	-1.1991	AxB	Brahman	FALSE
enhancer	47.9381	4243710	886.468	-0.460062	-1.14526	AxB	Brahman	FALSE
enhancer	44.4073	4243710	815.237	-0.350168	-1.17753	BxA	Brahman	FALSE
enhancer	43.9772	4243710	804.669	-0.328417	-1.17203	BxA	Brahman	FALSE
enhancer	44.4299	4243710	830.524	-0.339685	-1.20449	BxA	Brahman	FALSE
enhancer	43.1115	4243710	802.041	-0.279994	-1.18457	BxA	Brahman	FALSE
enhancer	45.9954	4243710	878.085	-0.370169	-1.19672	BxA	Brahman	FALSE
enhancer	42.4568	4243710	776.896	-0.270068	-1.18191	BxA	Brahman	FALSE
enhancer	45.7896	4243710	852.01	-0.39351	-1.17836	BxB	Brahman	FALSE
enhancer	52.1136	4243710	1011.02	-0.583453	-1.13665	BxB	Brahman	FALSE
enhancer	44.2955	4243710	822.878	-0.329806	-1.18897	BxB	Brahman	FALSE
enhancer	44.7895	4243710	826.381	-0.36206	-1.17743	BxB	Brahman	FALSE
enhancer	46.5395	4243710	874.688	-0.415207	-1.18715	BxB	Brahman	FALSE
enhancer	46.624	4243710	888.115	-0.395122	-1.19929	BxB	Brahman	FALSE
exon	49.939	1859337	1172.71	-0.463552	-1.40365	AxA	Brahman	FALSE
exon	53.0797	1859337	1298.33	-0.522494	-1.41173	AxA	Brahman	FALSE
exon	50.2886	1859337	1186.01	-0.475854	-1.40915	AxA	Brahman	FALSE
exon	47.9586	1859337	1096.39	-0.426892	-1.39756	AxA	Brahman	FALSE
exon	46.0438	1859337	1037.72	-0.36131	-1.38899	AxA	Brahman	FALSE
exon	48.3421	1859337	1110.37	-0.430093	-1.39598	AxA	Brahman	FALSE
exon	47.8223	1859337	1082.06	-0.408475	-1.37668	AxB	Brahman	FALSE
exon	46.5434	1859337	1028.07	-0.383607	-1.36989	AxB	Brahman	FALSE
exon	48.1771	1859337	1081.57	-0.425551	-1.37056	AxB	Brahman	FALSE
exon	47.2151	1859337	1062.07	-0.397042	-1.38473	AxB	Brahman	FALSE
exon	47.4134	1859337	1063.02	-0.408735	-1.38294	AxB	Brahman	FALSE
exon	50.0923	1859337	1139.56	-0.478604	-1.36236	AxB	Brahman	FALSE
exon	47.2845	1859337	1049.31	-0.407144	-1.36589	BxA	Brahman	FALSE
exon	46.9134	1859337	1041.49	-0.38874	-1.36948	BxA	Brahman	FALSE
exon	47.1293	1859337	1062.59	-0.391287	-1.39234	BxA	Brahman	FALSE
exon	46.1389	1859337	1031.7	-0.347394	-1.37376	BxA	Brahman	FALSE
exon	48.6257	1859337	1109.21	-0.425899	-1.37472	BxA	Brahman	FALSE
exon	45.465	1859337	1007.2	-0.332731	-1.37904	BxA	Brahman	FALSE
exon	48.488	1859337	1090.42	-0.438209	-1.36851	BxB	Brahman	FALSE
exon	53.9213	1859337	1268.91	-0.579656	-1.34424	BxB	Brahman	FALSE
exon	47.3533	1859337	1062.48	-0.3961	-1.37964	BxB	Brahman	FALSE
exon	47.6124	1859337	1060.23	-0.415187	-1.36827	BxB	Brahman	FALSE
exon	49.1525	1859337	1115.64	-0.456482	-1.37564	BxB	Brahman	FALSE
exon	49.5101	1859337	1129.26	-0.455279	-1.37378	BxB	Brahman	FALSE
intron	57.475	10245271	646.145	-1.00417	0.159127	AxA	Brahman	FALSE
intron	62.2255	10245271	718.907	-1.16246	0.371731	AxA	Brahman	FALSE
intron	58.1103	10245271	649.314	-1.04734	0.228832	AxA	Brahman	FALSE
intron	54.3728	10245271	599.832	-0.898872	0.0450227	AxA	Brahman	FALSE
intron	51.2589	10245271	576.654	-0.719313	-0.174942	AxA	Brahman	FALSE
intron	54.5852	10245271	606.835	-0.889422	0.0288283	AxA	Brahman	FALSE
intron	53.9392	10245271	569.938	-0.796636	-0.012998	AxB	Brahman	FALSE
intron	52.048	10245271	538.978	-0.729843	-0.072753	AxB	Brahman	FALSE
intron	54.4359	10245271	568.708	-0.819598	0.00684008	AxB	Brahman	FALSE
intron	52.886	10245271	554.632	-0.758056	-0.0792282	AxB	Brahman	FALSE
intron	53.2605	10245271	554.954	-0.78617	-0.0363514	AxB	Brahman	FALSE
intron	58.1808	10245271	541.385	-0.96054	0.375529	AxB	Brahman	FALSE
intron	52.8912	10245271	545.699	-0.748024	-0.0619982	BxA	Brahman	FALSE
intron	52.3801	10245271	539.285	-0.716053	-0.0852838	BxA	Brahman	FALSE
intron	52.9716	10245271	553.832	-0.757137	-0.075838	BxA	Brahman	FALSE
intron	51.242	10245271	543.893	-0.643377	-0.181149	BxA	Brahman	FALSE
intron	55.403	10245271	575.667	-0.865945	0.0808921	BxA	Brahman	FALSE
intron	50.0316	10245271	534.198	-0.578138	-0.263794	BxA	Brahman	FALSE
intron	54.4752	10245271	562.602	-0.823149	0.0362814	BxB	Brahman	FALSE
intron	62.9827	10245271	641.311	-1.20816	0.662142	BxB	Brahman	FALSE
intron	52.9885	10245271	553.843	-0.742015	-0.0764715	BxB	Brahman	FALSE
intron	53.2374	10245271	553.858	-0.774277	-0.0308839	BxB	Brahman	FALSE
intron	55.8548	10245271	574.492	-0.899242	0.136253	BxB	Brahman	FALSE
intron	55.8435	10245271	587.898	-0.868111	0.0528048	BxB	Brahman	FALSE
promoter	28.0501	993640	1021.85	0.580866	-1.30866	AxA	Brahman	FALSE
promoter	30.0814	993640	1169.47	0.549087	-1.39914	AxA	Brahman	FALSE
promoter	28.2317	993640	1037.32	0.577549	-1.32739	AxA	Brahman	FALSE
promoter	26.7267	993640	938.187	0.608783	-1.24066	AxA	Brahman	FALSE
promoter	25.3164	993640	858.073	0.658312	-1.11538	AxA	Brahman	FALSE
promoter	26.8929	993640	947.049	0.606827	-1.24401	AxA	Brahman	FALSE
promoter	26.5016	993640	912.142	0.617899	-1.19363	AxB	Brahman	FALSE
promoter	25.8397	993640	860.566	0.631756	-1.15272	AxB	Brahman	FALSE
promoter	26.8673	993640	923.604	0.603734	-1.22158	AxB	Brahman	FALSE
promoter	26.0313	993640	887.409	0.634897	-1.16626	AxB	Brahman	FALSE
promoter	26.186	993640	891.49	0.62437	-1.18786	AxB	Brahman	FALSE
promoter	28.1646	993640	994.87	0.562942	-1.3081	AxB	Brahman	FALSE
promoter	26.2559	993640	887.104	0.617405	-1.18339	BxA	Brahman	FALSE
promoter	26.0981	993640	874.606	0.625403	-1.15953	BxA	Brahman	FALSE
promoter	25.9918	993640	884.619	0.637563	-1.1618	BxA	Brahman	FALSE
promoter	25.2844	993640	843.607	0.66741	-1.07189	BxA	Brahman	FALSE
promoter	27.1412	993640	950.508	0.59877	-1.23927	BxA	Brahman	FALSE
promoter	24.9163	993640	818.158	0.679832	-1.04258	BxA	Brahman	FALSE
promoter	27.1212	993640	932.489	0.588421	-1.24486	BxB	Brahman	FALSE
promoter	31.055	993640	1170.94	0.486506	-1.46505	BxB	Brahman	FALSE
promoter	26.1947	993640	887.81	0.630641	-1.16278	BxB	Brahman	FALSE
promoter	26.4506	993640	893.22	0.609294	-1.20037	BxB	Brahman	FALSE
promoter	27.518	993640	962.854	0.583612	-1.27306	BxB	Brahman	FALSE
promoter	27.5586	993640	967.555	0.588944	-1.26273	BxB	Brahman	FALSE
intergenic	56.1076	7418438	469.711	-1.02359	0.676549	AxA	Brahman	FALSE
intergenic	61.9007	7418438	527.328	-1.23316	1.05809	AxA	Brahman	FALSE
intergenic	56.8808	7418438	467.913	-1.08358	0.814189	AxA	Brahman	FALSE
intergenic	52.1668	7418438	421.05	-0.910798	0.55394	AxA	Brahman	FALSE
intergenic	48.5263	7418438	402.589	-0.695134	0.2233	AxA	Brahman	FALSE
intergenic	52.4871	7418438	426.296	-0.900418	0.541832	AxA	Brahman	FALSE
intergenic	51.8389	7418438	385.629	-0.733807	0.365682	AxB	Brahman	FALSE
intergenic	49.3133	7418438	353.939	-0.660485	0.291981	AxB	Brahman	FALSE
intergenic	52.3521	7418438	387.947	-0.748714	0.349933	AxB	Brahman	FALSE
intergenic	50.2881	7418438	378.267	-0.649655	0.190883	AxB	Brahman	FALSE
intergenic	50.9086	7418438	376.546	-0.705881	0.296795	AxB	Brahman	FALSE
intergenic	56.8025	7418438	334.856	-0.714548	0.399637	AxB	Brahman	FALSE
intergenic	50.3179	7418438	366.012	-0.63904	0.215044	BxA	Brahman	FALSE
intergenic	49.497	7418438	358.236	-0.605729	0.198467	BxA	Brahman	FALSE
intergenic	50.5299	7418438	374.608	-0.668217	0.244812	BxA	Brahman	FALSE
intergenic	48.8224	7418438	363.41	-0.561632	0.150043	BxA	Brahman	FALSE
intergenic	53.7841	7418438	393.117	-0.804166	0.452848	BxA	Brahman	FALSE
intergenic	46.8249	7418438	354.577	-0.466974	0.0156132	BxA	Brahman	FALSE
intergenic	51.9398	7418438	380.416	-0.717095	0.33856	BxB	Brahman	FALSE
intergenic	62.303	7418438	446.559	-1.18127	1.19904	BxB	Brahman	FALSE
intergenic	49.8728	7418438	365.522	-0.645504	0.24525	BxB	Brahman	FALSE
intergenic	50.3598	7418438	371.749	-0.683429	0.285661	BxB	Brahman	FALSE
intergenic	53.6055	7418438	387.072	-0.827007	0.516061	BxB	Brahman	FALSE
intergenic	53.4342	7418438	403.962	-0.770915	0.349972	BxB	Brahman	FALSE
3utr	64.2681	237941	546.406	-1.25382	1.08063	AxA	Brahman	TRUE
3utr	68.4239	237941	582.673	-1.43781	1.45894	AxA	Brahman	TRUE
3utr	65.0142	237941	540.14	-1.31097	1.24344	AxA	Brahman	TRUE
3utr	61.8255	237941	524.028	-1.15077	0.888246	AxA	Brahman	TRUE
3utr	59.2464	237941	520.558	-0.979435	0.542238	AxA	Brahman	TRUE
3utr	62.1507	237941	531.125	-1.14919	0.878949	AxA	Brahman	TRUE
3utr	61.2385	237941	528.379	-1.06225	0.702364	AxB	Brahman	TRUE
3utr	59.6171	237941	517.035	-0.997232	0.569225	AxB	Brahman	TRUE
3utr	61.4195	237941	531.81	-1.08451	0.714459	AxB	Brahman	TRUE
3utr	60.4271	237941	523.317	-1.04448	0.636089	AxB	Brahman	TRUE
3utr	60.4646	237941	526.24	-1.04956	0.630968	AxB	Brahman	TRUE
3utr	64.3952	237941	531.02	-1.27053	1.19652	AxB	Brahman	TRUE
3utr	60.2562	237941	519.681	-1.02947	0.622268	BxA	Brahman	TRUE
3utr	59.8481	237941	522.703	-0.994152	0.543521	BxA	Brahman	TRUE
3utr	60.1868	237941	533.657	-1.02867	0.560417	BxA	Brahman	TRUE
3utr	58.6751	237941	532.985	-0.892227	0.337855	BxA	Brahman	TRUE
3utr	62.0279	237941	536.719	-1.10013	0.760465	BxA	Brahman	TRUE
3utr	57.9772	237941	529.319	-0.873463	0.279611	BxA	Brahman	TRUE
3utr	61.2858	237941	547.502	-1.08947	0.670433	BxB	Brahman	TRUE
3utr	68.6017	237941	575.021	-1.49831	1.66099	BxB	Brahman	TRUE
3utr	60.1682	237941	552.261	-1.01518	0.488103	BxB	Brahman	TRUE
3utr	60.2792	237941	540.747	-1.04548	0.58998	BxB	Brahman	TRUE
3utr	62.373	237941	550.304	-1.15899	0.810534	BxB	Brahman	TRUE
3utr	62.6453	237941	561.732	-1.14435	0.756361	BxB	Brahman	TRUE
5utr	12.1647	227022	627.281	1.9865	2.42867	AxA	Brahman	TRUE
5utr	12.8951	227022	709.066	1.96819	2.28823	AxA	Brahman	TRUE
5utr	12.2375	227022	635.599	1.98736	2.4082	AxA	Brahman	TRUE
5utr	11.6415	227022	582.18	2.01277	2.55861	AxA	Brahman	TRUE
5utr	11.1442	227022	538.114	2.04605	2.76878	AxA	Brahman	TRUE
5utr	11.7338	227022	588.758	2.01074	2.54857	AxA	Brahman	TRUE
5utr	11.6323	227022	574.675	2.01085	2.593	AxB	Brahman	TRUE
5utr	11.3249	227022	541.159	2.03809	2.7221	AxB	Brahman	TRUE
5utr	11.7408	227022	579.442	2.00557	2.55337	AxB	Brahman	TRUE
5utr	11.4002	227022	560.227	2.03241	2.6711	AxB	Brahman	TRUE
5utr	11.4472	227022	562.28	2.03038	2.65328	AxB	Brahman	TRUE
5utr	12.0882	227022	622.198	1.99348	2.44669	AxB	Brahman	TRUE
5utr	11.4115	227022	559.491	2.02372	2.63705	BxA	Brahman	TRUE
5utr	11.3828	227022	553.011	2.03021	2.67639	BxA	Brahman	TRUE
5utr	11.3862	227022	558.631	2.04107	2.70699	BxA	Brahman	TRUE
5utr	11.2325	227022	537.277	2.04494	2.79897	BxA	Brahman	TRUE
5utr	11.6989	227022	590.136	2.01484	2.58751	BxA	Brahman	TRUE
5utr	11.0961	227022	526.285	2.06527	2.873	BxA	Brahman	TRUE
5utr	11.721	227022	585.495	2.00558	2.53469	BxB	Brahman	TRUE
5utr	13.1949	227022	719.02	1.91728	2.06137	BxB	Brahman	TRUE
5utr	11.4237	227022	559.454	2.03846	2.7015	BxB	Brahman	TRUE
5utr	11.505	227022	561.971	2.02285	2.62979	BxB	Brahman	TRUE
5utr	11.8392	227022	596.792	2.00736	2.51931	BxB	Brahman	TRUE
5utr	11.9631	227022	606.394	2.00664	2.52657	BxB	Brahman	TRUE
enhancer	48.5947	3250940	915.503	-0.48959	-1.15176	AxA	Brahman	TRUE
enhancer	52.1793	3250940	1032.64	-0.564979	-1.15939	AxA	Brahman	TRUE
enhancer	49.2579	3250940	925.07	-0.519917	-1.13843	AxA	Brahman	TRUE
enhancer	46.3629	3250940	848.604	-0.44249	-1.14418	AxA	Brahman	TRUE
enhancer	44.0997	3250940	794.515	-0.363868	-1.14114	AxA	Brahman	TRUE
enhancer	46.6659	3250940	861.074	-0.440114	-1.14895	AxA	Brahman	TRUE
enhancer	45.9057	3250940	838.662	-0.411267	-1.13954	AxB	Brahman	TRUE
enhancer	44.1833	3250940	790.174	-0.360181	-1.14082	AxB	Brahman	TRUE
enhancer	46.0361	3250940	844.665	-0.409115	-1.15521	AxB	Brahman	TRUE
enhancer	45.1383	3250940	824.566	-0.3825	-1.15881	AxB	Brahman	TRUE
enhancer	45.244	3250940	824.747	-0.395167	-1.16365	AxB	Brahman	TRUE
enhancer	48.4783	3250940	899.94	-0.501081	-1.12767	AxB	Brahman	TRUE
enhancer	44.9506	3250940	813.609	-0.383464	-1.14962	BxA	Brahman	TRUE
enhancer	44.5152	3250940	803.886	-0.361328	-1.14692	BxA	Brahman	TRUE
enhancer	44.9834	3250940	828.449	-0.373269	-1.1774	BxA	Brahman	TRUE
enhancer	43.6634	3250940	799.178	-0.312318	-1.15888	BxA	Brahman	TRUE
enhancer	46.58	3250940	874.276	-0.405102	-1.16487	BxA	Brahman	TRUE
enhancer	42.996	3250940	775.276	-0.301822	-1.15841	BxA	Brahman	TRUE
enhancer	45.9612	3250940	853.598	-0.405466	-1.17181	BxB	Brahman	TRUE
enhancer	52.3295	3250940	1013.48	-0.598355	-1.12482	BxB	Brahman	TRUE
enhancer	44.5002	3250940	825.437	-0.343112	-1.18334	BxB	Brahman	TRUE
enhancer	44.9287	3250940	828.773	-0.371909	-1.17428	BxB	Brahman	TRUE
enhancer	46.6926	3250940	877.077	-0.426394	-1.18229	BxB	Brahman	TRUE
enhancer	46.7992	3250940	890.22	-0.407515	-1.19359	BxB	Brahman	TRUE
exon	50.8448	1528565	1157.8	-0.509902	-1.34782	AxA	Brahman	TRUE
exon	54.0334	1528565	1280.91	-0.570841	-1.35068	AxA	Brahman	TRUE
exon	51.2518	1528565	1169.31	-0.525969	-1.34816	AxA	Brahman	TRUE
exon	48.8267	1528565	1082.5	-0.472553	-1.34485	AxA	Brahman	TRUE
exon	46.8775	1528565	1025.74	-0.404613	-1.3426	AxA	Brahman	TRUE
exon	49.2161	1528565	1096.31	-0.475845	-1.3428	AxA	Brahman	TRUE
exon	48.5685	1528565	1076.91	-0.44856	-1.33912	AxB	Brahman	TRUE
exon	47.2124	1528565	1024.42	-0.419327	-1.33798	AxB	Brahman	TRUE
exon	48.8331	1528565	1077.95	-0.460887	-1.33771	AxB	Brahman	TRUE
exon	47.9298	1528565	1058.47	-0.436271	-1.35058	AxB	Brahman	TRUE
exon	48.0605	1528565	1059.78	-0.44376	-1.35137	AxB	Brahman	TRUE
exon	50.7202	1528565	1145.77	-0.514655	-1.33754	AxB	Brahman	TRUE
exon	47.912	1528565	1047.25	-0.441666	-1.33635	BxA	Brahman	TRUE
exon	47.5304	1528565	1040.53	-0.422567	-1.34281	BxA	Brahman	TRUE
exon	47.7528	1528565	1061.08	-0.425004	-1.36498	BxA	Brahman	TRUE
exon	46.7574	1528565	1029.93	-0.380811	-1.34823	BxA	Brahman	TRUE
exon	49.2659	1528565	1106.4	-0.460236	-1.34367	BxA	Brahman	TRUE
exon	46.0787	1528565	1005.81	-0.365462	-1.35481	BxA	Brahman	TRUE
exon	48.9363	1528565	1089.91	-0.461686	-1.34843	BxB	Brahman	TRUE
exon	54.3834	1528565	1267.31	-0.603557	-1.31854	BxB	Brahman	TRUE
exon	47.7979	1528565	1062.65	-0.419353	-1.36186	BxB	Brahman	TRUE
exon	48.0296	1528565	1060.14	-0.436999	-1.35068	BxB	Brahman	TRUE
exon	49.5881	1528565	1115.26	-0.479098	-1.35605	BxB	Brahman	TRUE
exon	49.9607	1528565	1128.95	-0.478712	-1.35364	BxB	Brahman	TRUE
intron	59.753	7770749	549.755	-1.10607	0.683981	AxA	Brahman	TRUE
intron	64.6698	7770749	605.37	-1.30185	1.02243	AxA	Brahman	TRUE
intron	60.5494	7770749	543.919	-1.16503	0.830762	AxA	Brahman	TRUE
intron	56.5484	7770749	514.321	-0.979884	0.504564	AxA	Brahman	TRUE
intron	53.2904	7770749	503.259	-0.77073	0.168325	AxA	Brahman	TRUE
intron	56.7413	7770749	521.37	-0.968056	0.475922	AxA	Brahman	TRUE
intron	55.6814	7770749	517.026	-0.872377	0.315787	AxB	Brahman	TRUE
intron	53.5838	7770749	496.076	-0.791867	0.195168	AxB	Brahman	TRUE
intron	55.9902	7770749	523.196	-0.893231	0.303204	AxB	Brahman	TRUE
intron	54.5651	7770749	507.512	-0.835046	0.224774	AxB	Brahman	TRUE
intron	54.7942	7770749	510.717	-0.855825	0.247966	AxB	Brahman	TRUE
intron	59.5588	7770749	525.494	-1.1062	0.791791	AxB	Brahman	TRUE
intron	54.3252	7770749	507.98	-0.815577	0.195453	BxA	Brahman	TRUE
intron	53.7877	7770749	504.186	-0.781368	0.15719	BxA	Brahman	TRUE
intron	54.4307	7770749	514.219	-0.8257	0.185075	BxA	Brahman	TRUE
intron	52.6532	7770749	507.454	-0.698802	0.0386405	BxA	Brahman	TRUE
intron	56.9077	7770749	531.494	-0.945351	0.389629	BxA	Brahman	TRUE
intron	51.4013	7770749	501.073	-0.629068	-0.0713535	BxA	Brahman	TRUE
intron	55.3702	7770749	540.354	-0.872038	0.205223	BxB	Brahman	TRUE
intron	64.0079	7770749	609.183	-1.28578	0.953682	BxB	Brahman	TRUE
intron	53.8892	7770749	533.589	-0.787585	0.074204	BxB	Brahman	TRUE
intron	54.0819	7770749	533.945	-0.81794	0.117601	BxB	Brahman	TRUE
intron	56.752	7770749	551.698	-0.952859	0.320983	BxB	Brahman	TRUE
intron	56.7586	7770749	564.518	-0.920325	0.228408	BxB	Brahman	TRUE
promoter	28.4341	776792	1032.04	0.559551	-1.33796	AxA	Brahman	TRUE
promoter	30.5035	776792	1181.97	0.527348	-1.42823	AxA	Brahman	TRUE
promoter	28.6738	776792	1048.67	0.552709	-1.36121	AxA	Brahman	TRUE
promoter	27.0979	776792	947.93	0.58748	-1.27107	AxA	Brahman	TRUE
promoter	25.6665	776792	867.139	0.637389	-1.14791	AxA	Brahman	TRUE
promoter	27.2563	776792	955.976	0.58531	-1.27449	AxA	Brahman	TRUE
promoter	26.7236	776792	924.674	0.6047	-1.22188	AxB	Brahman	TRUE
promoter	26.0001	776792	872.43	0.622957	-1.17633	AxB	Brahman	TRUE
promoter	26.9987	776792	934.778	0.596179	-1.24238	AxB	Brahman	TRUE
promoter	26.2335	776792	900.887	0.622857	-1.19547	AxB	Brahman	TRUE
promoter	26.3115	776792	901.903	0.61685	-1.20891	AxB	Brahman	TRUE
promoter	28.2027	776792	1015.55	0.560186	-1.33422	AxB	Brahman	TRUE
promoter	26.3618	776792	899.105	0.611669	-1.20355	BxA	Brahman	TRUE
promoter	26.1953	776792	886.536	0.619735	-1.18124	BxA	Brahman	TRUE
promoter	26.0999	776792	896.465	0.632066	-1.18168	BxA	Brahman	TRUE
promoter	25.3914	776792	854.109	0.660302	-1.09445	BxA	Brahman	TRUE
promoter	27.2639	776792	963.03	0.591956	-1.26067	BxA	Brahman	TRUE
promoter	25.0338	776792	829.254	0.672665	-1.06627	BxA	Brahman	TRUE
promoter	27.0017	776792	939.827	0.597452	-1.24378	BxB	Brahman	TRUE
promoter	30.9052	776792	1179.78	0.496218	-1.46443	BxB	Brahman	TRUE
promoter	26.0989	776792	895.108	0.638016	-1.16362	BxB	Brahman	TRUE
promoter	26.3221	776792	899.216	0.618095	-1.19928	BxB	Brahman	TRUE
promoter	27.3915	776792	970.201	0.592683	-1.27188	BxB	Brahman	TRUE
promoter	27.4426	776792	974.777	0.597277	-1.26209	BxB	Brahman	TRUE
intergenic	58.9869	5457710	336.06	-0.929386	1.02096	AxA	Brahman	TRUE
intergenic	65.0789	5457710	364.027	-1.2006	1.63016	AxA	Brahman	TRUE
intergenic	59.9848	5457710	321.197	-0.974802	1.19321	AxA	Brahman	TRUE
intergenic	54.865	5457710	305.332	-0.778902	0.826314	AxA	Brahman	TRUE
intergenic	51.0032	5457710	305.533	-0.547669	0.393157	AxA	Brahman	TRUE
intergenic	55.1698	5457710	310.119	-0.767656	0.804301	AxA	Brahman	TRUE
intergenic	54.0117	5457710	308.378	-0.640916	0.503203	AxB	Brahman	TRUE
intergenic	51.1622	5457710	293.428	-0.579355	0.413	AxB	Brahman	TRUE
intergenic	54.3211	5457710	318.271	-0.681088	0.48918	AxB	Brahman	TRUE
intergenic	52.3691	5457710	309.024	-0.569679	0.30602	AxB	Brahman	TRUE
intergenic	52.8416	5457710	309.844	-0.631919	0.424512	AxB	Brahman	TRUE
intergenic	58.562	5457710	298.608	-0.842297	1.02485	AxB	Brahman	TRUE
intergenic	52.0978	5457710	308.67	-0.577118	0.330023	BxA	Brahman	TRUE
intergenic	51.2544	5457710	302.984	-0.538448	0.303372	BxA	Brahman	TRUE
intergenic	52.3931	5457710	312.212	-0.599853	0.366793	BxA	Brahman	TRUE
intergenic	50.5841	5457710	307.522	-0.484333	0.248237	BxA	Brahman	TRUE
intergenic	55.7214	5457710	323.435	-0.749679	0.620824	BxA	Brahman	TRUE
intergenic	48.4864	5457710	304.953	-0.395023	0.0981973	BxA	Brahman	TRUE
intergenic	53.115	5457710	341.693	-0.703398	0.48437	BxB	Brahman	TRUE
intergenic	63.7566	5457710	387.062	-1.21047	1.55054	BxB	Brahman	TRUE
intergenic	51.0316	5457710	329.791	-0.628411	0.379571	BxB	Brahman	TRUE
intergenic	51.4473	5457710	337.33	-0.672117	0.425201	BxB	Brahman	TRUE
intergenic	54.8058	5457710	346.036	-0.822577	0.700544	BxB	Brahman	TRUE
intergenic	54.6491	5457710	363.103	-0.767756	0.512394	BxB	Brahman	TRUE
