# Supplementary material for: DNA methylation analysis to differentiate reference, breed, and parent-of-origin effects in the bovine pangenome era
Source: Gigascience. 2024 Oct 17;13:giae061. doi: 10.1093/gigascience/giae061 (PMC11484048; doi:10.1093/gigascience/giae061)
Supplement: giae061_Supplemental_Files [file giae061_supplemental_files.zip › S. table 6 - CpG Mapping between refs.xlsx]

## Sheet: Brahman CpGs to Angus ref
	Chr1	Chr2	Chr3	Chr4	Chr5	Chr6	Chr7	Chr8	Chr9	Chr10	Chr11	Chr12	Chr13	Chr14	Chr15	Chr16	Chr17	Chr18	Chr19	Chr20	Chr21	Chr22	Chr23	Chr24	Chr25	Chr26	Chr27	Chr28	Chr29	Row Totals
Total_CpGs	1266443	1189893	1156580	1082434	1225710	994685	1104983	1020697	918888	988159	1187000	838265	998898	841827	814934	888144	826940	902248	969593	682832	805276	744641	686128	699152	726619	594619	516580	451303	675680	25799151		19784855
Unmapped	3123	9032	1305	1518	1645	4874	13668	4442	22252	2543	1955	1323	364	372	1553	12268	906	7260	7501	6867	5307	377	17131	33786	9992	4542	4985	96469	1472	278832
Secondary	336	218	1146	277	640	412	228	693	183	326	295	161	234	1026	279	257	427	502	545	334	674	72	520	153	705	355	238	812	425	12473		1280661
Supplementary	1443	1206	1019	1091	1089	1238	1186	1126	1105	849	728	895	487	449	1004	582	640	393	438	313	648	282	790	569	169	465	451	554	648	21857		0.0647294
Alignment < 900	12110	11291	10314	9489	10914	10314	9281	9064	16091	9561	8126	10130	5349	6100	9342	8678	5851	7049	8554	4632	8607	5365	10702	8998	5021	6613	8635	13453	7846	257480
Alignment >= 900	1249431	1168146	1142796	1070059	1211422	977847	1080620	1005372	879257	974880	1175896	825756	992464	833880	802756	866359	819116	887044	952555	670686	790040	738545	656985	655646	710732	582644	502271	340015	665289	25228509
Sum of row 2:7 must == row 2	1266443	1189893	1156580	1082434	1225710	994685	1104983	1020697	918888	988159	1187000	838265	998898	841827	814934	888144	826940	902248	969593	682832	805276	744641	686128	699152	726619	594619	516580	451303	675680	25799151
																														0
Consensus_CpGs	913989	855746	864143	789603	916139	712791	796921	748549	622302	708628	888107	610141	778517	622216	581430	643138	626370	705396	717934	547036	577946	539987	474794	461261	556728	446045	335403	258294	482134	18781688
SNP_change_CpGs	59528	52919	46615	46881	45018	45016	44603	41460	41091	44105	44253	32938	32572	33979	37169	33930	28607	24068	31020	19749	31289	26870	25312	30963	19703	20240	23909	13136	26224	1003167
No_subalignments	0	0	0	0	0	0	0	0	0	0	0	0	0	0	0	0	0	0	0	0	0	0	0	0	0	0	0	0	0	0
Sub alignments too short	234977	220722	196639	198941	212932	186953	202778	182391	182866	188437	207191	155500	154640	151317	157007	160532	139473	133443	173255	88127	153570	144624	132233	139029	114317	98702	120786	58179	133257	4622818
Too many subalignments	40937	38759	35399	34634	37333	33087	36318	32972	32998	33710	36345	27177	26735	26368	27150	28759	24666	24137	30346	15774	27235	27064	24646	24393	19984	17657	22173	10406	23674	820836
Sum of row 10:14 must == row 7	1249431	1168146	1142796	1070059	1211422	977847	1080620	1005372	879257	974880	1175896	825756	992464	833880	802756	866359	819116	887044	952555	670686	790040	738545	656985	655646	710732	582644	502271	340015	665289	25228509
																														5443654
																																0.0496915

## Sheet: Angus CpGs to Brahman ref
	Chr1	Chr2	Chr3	Chr4	Chr5	Chr6	Chr7	Chr8	Chr9	Chr10	Chr11	Chr12	Chr13	Chr14	Chr15	Chr16	Chr17	Chr18	Chr19	Chr20	Chr21	Chr22	Chr23	Chr24	Chr25	Chr26	Chr27	Chr28	Chr29	Row total
Total_CpGs	1265719	1190532	1157849	1090262	1219676	993336	1093156	1017626	991763	982341	1189384	868771	998639	842993	815146	879135	828540	938673	958378	679577	804440	751622	665961	661168	714625	590531	502472	344873	675112	25712300
Unmapped	1945	6519	4879	3937	1308	2991	1464	590	96728	511	4859	14845	617	3681	1016	3829	1398	43268	1427	3537	8214	6209	1996	469	450	1693	2714	772	1640	223506
Secondary	259	231	1688	283	487	201	227	624	310	282	340	248	115	719	343	140	292	567	142	224	759	113	153	86	516	151	138	1514	248	11400
Supplementary	1438	1106	927	1061	1028	1414	1190	916	1116	1031	543	1253	458	669	967	589	473	601	370	400	667	380	612	485	284	411	444	267	564	21664
Alignment < 900	11481	10964	9876	11569	9407	10537	9882	8361	19001	8298	8535	18604	5845	6483	10059	8252	6072	9409	5764	4377	7032	6579	6689	6659	4170	5622	5998	3569	6670	245764
Alignment >= 900	1250596	1171712	1140479	1073412	1207446	978193	1080393	1007135	874608	972219	1175107	833821	991604	831441	802761	866325	820305	884828	950675	671039	787768	738341	656511	653469	709205	582654	493178	338751	665990	25209966
Sum of row 2:7 must == row 2	1265719	1190532	1157849	1090262	1219676	993336	1093156	1017626	991763	982341	1189384	868771	998639	842993	815146	879135	828540	938673	958378	679577	804440	751622	665961	661168	714625	590531	502472	344873	675112	25712300
Consensus_CpGs	918835	858277	861989	791755	917160	712910	799800	754633	623621	709124	887251	609406	781496	621972	579635	647057	629910	706083	717982	547289	577314	544085	476461	461015	555741	445264	336268	258548	482845	18813726
SNP_change_CpGs	59259	53625	45843	46423	44141	44990	44171	41956	40634	43204	43659	33212	32604	33871	36485	33650	28478	22996	30515	19519	31085	26894	25078	30156	19130	19861	22976	12840	26063	993318
No_subalignments	0	0	0	0	0	0	0	0	0	0	0	0	0	0	0	0	0	0	0	0	0	0	0	0	0	0	0	0	0	0
Sub alignments too short	230917	220388	197521	199488	209537	187051	199836	177400	178497	186757	207725	162337	150779	149836	159254	156761	136798	131795	171812	88304	152545	140191	130391	138142	114811	99515	113470	57121	133298	4582277
Too many subalignments	41585	39422	35126	35746	36608	33242	36586	33146	31856	33134	36472	28866	26725	25762	27387	28857	25119	23954	30366	15927	26824	27171	24581	24156	19523	18014	20464	10242	23784	820645
Sum of row 10:14 must == row 7	1250596	1171712	1140479	1073412	1207446	978193	1080393	1007135	874608	972219	1175107	833821	991604	831441	802761	866325	820305	884828	950675	671039	787768	738341	656511	653469	709205	582654	493178	338751	665990	25209966
																														5402922
																																0.0473246

## Sheet: CpG mutation
	Autosomes		Comments
	Angus	Brahman
Shared between References	18813726	18781688	Angus means how many Angus CpGs mapped to the Brahman reference as a CpG
SNP change	993318	1003167	993,318 CpGs from Angus are no longer CpGs in Brahman.
Unmapped	223506	278832	Minimap2 could not align initial 1002bp sequence
Total Resolved	20030550	20063687
Total CpGs in Ref *	25712300	25799151
	0.0607484	0.0638965
