# Supplementary material for: DNA methylation analysis to differentiate reference, breed, and parent-of-origin effects in the bovine pangenome era
Source: Gigascience. 2024 Oct 17;13:giae061. doi: 10.1093/gigascience/giae061 (PMC11484048; doi:10.1093/gigascience/giae061)
Supplement: giae061_Supplemental_Files [file giae061_supplemental_files.zip › S. table 7 - SNPs and SV enrichment.xlsx]

## Sheet: Sheet1
	Number of SNPs	Length of Autosomes	Divergence (B/C)
Angus	10734284	2468157877	0.0043
Brahman	10734284	2478073158	0.0043
	CpGs identified in SVs	Length of SVs	Proportion (B/C)
Brahman as ref	322746	27470399	0.0117489
See code to determine SNP and SV enrichment here for more details and the calculations: https://github.com/DaviesCentreInformatics/Brahman_Angus_WGBS
