# Supplementary material for: DNA methylation analysis to differentiate reference, breed, and parent-of-origin effects in the bovine pangenome era
Source: Gigascience. 2024 Oct 17;13:giae061. doi: 10.1093/gigascience/giae061 (PMC11484048; doi:10.1093/gigascience/giae061)
Supplement: giae061_Supplemental_Files [file giae061_supplemental_files.zip › S. table 8 - CpG reference bias.xlsx]

## Sheet: All CpGs
sampleID	groupID	mean_Angus_meth	mean_Brahman_meth	abs_difference	p_value	adjusted_p_value
F103	BTBT	56.8213	54.8325	1.9888	0	0
F105	BTBT	61.842	59.6783	2.16367	0	0
F52	BTBT	57.7239	55.478	2.24589	0	0
F53	BTBT	53.4946	51.6166	1.87803	0	0
F60	BTBT	50.2491	48.5176	1.7315	0	0
F7	BTBT	53.7598	51.894	1.86578	0	0
F100	BTBI	52.4216	51.2672	1.15437	0	0
F104	BTBI	50.0764	49.2438	0.832666	0	0
F106	BTBI	52.6001	51.747	0.853116	0	0
F61	BTBI	51.1754	50.1144	1.06102	0	0
F74	BTBI	51.4077	50.5472	0.860557	0	0
F97	BTBI	55.4333	55.4425	0.00917129	9.5881e-07	9.5881e-07
F13	BIBT	50.7978	50.137	0.660804	0	0
F62	BIBT	50.1602	49.534	0.626192	0	0
F77	BIBT	50.9623	50.2291	0.733213	0	0
F80	BIBT	49.3334	48.6201	0.71327	0	0
F8	BIBT	53.5428	52.7954	0.747312	0	0
F91	BIBT	47.8712	47.2248	0.646441	0	0
F22	BIBI	51.3405	51.6771	0.336593	1.27437e-258	1.52924e-258
F46	BIBI	60.0199	60.3538	0.333895	1.64557e-207	1.71712e-207
F56	BIBI	49.712	50.0051	0.293124	7.23978e-208	7.89795e-208
F65	BIBI	49.9685	50.3647	0.396243	0	0
F78	BIBI	52.6657	53.029	0.363302	1.9649e-291	2.48198e-291
F99	BIBI	52.6588	52.9945	0.335723	1.1083e-240	1.26663e-240
All in group	BTBT	55.6485	53.6695	1.97894	0	0
All in group	BTBI	52.1858	51.3937	0.792094	0	0
All in group	BIBT	50.4446	49.7567	0.687872	0	0
All in group	BIBI	52.7276	53.0707	0.343147	0	0

## Sheet: Shared CpGs
sampleID	groupID	mean_Angus_meth	mean_Brahman_meth	abs_difference	p_value	adjusted_p_value
F103	AxA	57.0567	57.0008	0.0558868	1.00872e-08	8.06974e-08
F105	AxA	62.0812	62.0172	0.0639505	7.65425e-11	1.83702e-09
F52	AxA	57.8733	57.8107	0.0626688	1.63076e-09	1.95691e-08
F53	AxA	53.7342	53.6849	0.0493197	4.61742e-08	2.77045e-07
F60	AxA	50.4911	50.4475	0.0436654	7.10824e-06	2.8433e-05
F7	AxA	53.9976	53.9461	0.051518	7.92001e-08	3.80161e-07
F100	AxB	52.9651	52.9219	0.0431471	0.000201374	0.000690425
F104	AxB	50.7113	50.678	0.0332156	0.00115691	0.00248588
F106	AxB	53.2516	53.2159	0.0356654	0.00122627	0.00248588
F61	AxB	51.7421	51.7036	0.0384354	0.000932283	0.00248588
F74	AxB	52.0375	51.999	0.0385447	0.000371345	0.00111403
F97	AxB	56.7515	56.7255	0.026017	0.0068077	0.0068077
F13	BxA	51.5153	51.4854	0.02993	0.00194023	0.00332611
F62	BxA	50.8939	50.8656	0.028275	0.00500077	0.00571517
F77	BxA	51.6477	51.6166	0.0311375	0.00297948	0.0040591
F80	BxA	49.9899	49.9544	0.0355623	0.00178625	0.00329769
F8	BxA	54.2556	54.218	0.0376718	0.00124294	0.00248588
F91	BxA	48.5435	48.5158	0.0276473	0.00210098	0.00336158
F22	BxB	52.5294	52.5131	0.016266	0.00618245	0.00645125
F46	BxB	61.3408	61.3108	0.0299875	0.00557639	0.00608334
F56	BxB	50.8663	50.8497	0.0166482	0.0048924	0.00571517
F65	BxB	51.1624	51.1468	0.0155739	0.00245384	0.00368076
F78	BxB	53.8858	53.8626	0.0231651	0.00304433	0.0040591
F99	BxB	53.8694	53.8487	0.0206928	0.00384403	0.00485562
All in group	BTBT	55.8724	55.8179	0.0545015	1.65305e-40	6.61221e-40
All in group	BTBI	52.9098	52.874	0.0358375	1.51847e-18	3.03695e-18
All in group	BIBT	51.141	51.1093	0.031704	1.85041e-16	2.46721e-16
All in group	BIBI	53.9423	53.9219	0.0203889	2.94406e-16	2.94406e-16
