# Supplementary material for: DNA methylation analysis to differentiate reference, breed, and parent-of-origin effects in the bovine pangenome era
Source: Gigascience. 2024 Oct 17;13:giae061. doi: 10.1093/gigascience/giae061 (PMC11484048; doi:10.1093/gigascience/giae061)
Supplement: giae061_Supplemental_Files [file giae061_supplemental_files.zip › S. table 9 - variable_cpgs.xlsx]

## Sheet: Sheet1
angus_coord	brahman_coord	angus_meth	brahman_meth	sample
1:16207:+:CpG	1:164821:+:CpG	30	40	AxB_F74
1:23066:+:CpG	1:171506:+:CpG	32	43.4783	AxB_F104
1:25727:+:CpG	1:174168:+:CpG	45.4545	32.3529	AxA_F7
1:25727:+:CpG	1:174168:+:CpG	26.3158	16	BxB_F22
1:28676:+:CpG	1:177117:+:CpG	63.8889	78.2609	AxA_F7
1:28676:+:CpG	1:177117:+:CpG	47.0588	58	BxB_F65
1:28844:+:CpG	1:177285:+:CpG	45.4545	35.2941	AxA_F52
1:31570:+:CpG	1:180012:+:CpG	47.619	36.3636	AxA_F53
1:31570:+:CpG	1:180012:+:CpG	67.8571	55.5556	BxB_F46
1:31604:+:CpG	1:180046:+:CpG	28.8462	40	BxB_F99
1:34573:+:CpG	1:183042:+:CpG	53.8462	38.0952	AxA_F7
1:34573:+:CpG	1:183042:+:CpG	50	40	BxA_F13
1:37785:+:CpG	1:186253:+:CpG	54.5455	44	BxB_F99
1:41297:+:CpG	1:189763:+:CpG	20.6897	35	BxB_F78
1:43617:+:CpG	1:192074:+:CpG	21.4286	41.6667	AxA_F53
1:43617:+:CpG	1:192074:+:CpG	36.3636	47.0588	AxA_F7
1:43617:+:CpG	1:192074:+:CpG	50	34.7826	BxB_F46
1:43629:+:CpG	1:192086:+:CpG	44.4444	61.5385	AxA_F53
1:43629:+:CpG	1:192086:+:CpG	50	39.3939	AxA_F60
1:43629:+:CpG	1:192086:+:CpG	15.625	32.4324	AxB_F104
1:43629:+:CpG	1:192086:+:CpG	34.4828	48.3871	AxB_F61
1:44267:+:CpG	1:192724:+:CpG	72	82.6087	BxB_F78
1:45186:+:CpG	1:193642:+:CpG	60	40.9091	AxA_F60
1:45208:+:CpG	1:193664:+:CpG	58.3333	48.1481	AxA_F60
1:45208:+:CpG	1:193664:+:CpG	46.6667	65.3846	AxB_F97
1:45208:+:CpG	1:193664:+:CpG	60.7143	45.6522	BxA_F13
1:45208:+:CpG	1:193664:+:CpG	64.2857	53.3333	BxB_F78
1:45239:+:CpG	1:193695:+:CpG	31.25	50	AxB_F74
1:45239:+:CpG	1:193695:+:CpG	61.5385	50	AxB_F97
1:45268:+:CpG	1:193724:+:CpG	8.33333	25	AxA_F103
1:45268:+:CpG	1:193724:+:CpG	27.7778	42.4242	AxA_F52
1:45268:+:CpG	1:193724:+:CpG	55.5556	42.8571	AxA_F60
1:45268:+:CpG	1:193724:+:CpG	46.875	35.7143	AxB_F104
1:45268:+:CpG	1:193724:+:CpG	47.8261	35	BxB_F99
1:45346:+:CpG	1:193802:+:CpG	44.4444	33.3333	AxB_F106
1:45346:+:CpG	1:193802:+:CpG	58.8235	47.7273	BxA_F62
1:45346:+:CpG	1:193802:+:CpG	44.4444	32.1429	BxB_F22
1:45358:+:CpG	1:193814:+:CpG	54.5455	43.3333	AxA_F103
1:45569:+:CpG	1:194025:+:CpG	58.8235	72.2222	AxA_F103
1:45569:+:CpG	1:194025:+:CpG	55.5556	67.8571	AxA_F7
1:45569:+:CpG	1:194025:+:CpG	57.1429	46.1538	BxB_F22
1:45589:+:CpG	1:194045:+:CpG	45.8333	61.5385	AxA_F7
1:45589:+:CpG	1:194045:+:CpG	45.8333	58.3333	AxB_F97
1:45589:+:CpG	1:194045:+:CpG	29.4118	40.7407	BxB_F22
1:45589:+:CpG	1:194045:+:CpG	50	38.8889	BxB_F78
1:45594:+:CpG	1:194050:+:CpG	52.9412	42.8571	AxA_F53
1:45594:+:CpG	1:194050:+:CpG	56.5217	70.8333	AxA_F7
1:45594:+:CpG	1:194050:+:CpG	13.3333	32.3529	AxB_F104
1:45594:+:CpG	1:194050:+:CpG	48.2759	37.931	BxA_F80
1:45594:+:CpG	1:194050:+:CpG	22.2222	40.7407	BxB_F22
1:45632:+:CpG	1:194088:+:CpG	53.8462	64.7059	AxA_F7
1:45632:+:CpG	1:194088:+:CpG	33.3333	43.3333	BxA_F62
1:45632:+:CpG	1:194088:+:CpG	40	55.5556	BxB_F56
1:46590:+:CpG	1:195047:+:CpG	75	56.5217	AxA_F60
1:46978:+:CpG	1:195435:+:CpG	22.7273	34.4828	AxA_F103
1:47640:+:CpG	1:196097:+:CpG	33.3333	43.75	AxA_F7
1:47640:+:CpG	1:196097:+:CpG	77.2727	65.7895	BxB_F46
1:47645:+:CpG	1:196102:+:CpG	34.7826	45.4545	AxA_F7
1:47645:+:CpG	1:196102:+:CpG	44.8276	56.4103	AxB_F97
1:47645:+:CpG	1:196102:+:CpG	87.0968	76.4706	BxA_F8
1:47700:+:CpG	1:196157:+:CpG	22.2222	35.1351	AxA_F7
1:47712:+:CpG	1:196169:+:CpG	80.7692	64.5161	AxA_F52
1:47712:+:CpG	1:196169:+:CpG	53.8462	40.625	AxB_F106
1:47726:+:CpG	1:196183:+:CpG	80	69.697	AxA_F52
1:47726:+:CpG	1:196183:+:CpG	54.5455	64.8148	BxA_F13
1:47726:+:CpG	1:196183:+:CpG	75	86.2069	BxB_F46
1:48451:+:CpG	1:196908:+:CpG	61.9048	51.3514	AxB_F74
1:48451:+:CpG	1:196908:+:CpG	76.9231	65	BxB_F78
1:48464:+:CpG	1:196921:+:CpG	66.6667	53.125	AxA_F53
1:48464:+:CpG	1:196921:+:CpG	60.8696	50	BxB_F65
1:48464:+:CpG	1:196921:+:CpG	44.4444	31.4815	BxB_F99
1:80634:+:CpG	1:208292:+:CpG	50	61.9048	AxB_F97
1:80640:+:CpG	1:208298:+:CpG	23.8095	35.4839	AxA_F53
1:80640:+:CpG	1:208298:+:CpG	55	40.7407	AxA_F60
1:80640:+:CpG	1:208298:+:CpG	13.3333	25	BxA_F91
1:81183:+:CpG	1:208841:+:CpG	31.5789	41.9355	AxB_F74
1:81183:+:CpG	1:208841:+:CpG	6.66667	26.3158	AxB_F97
1:81183:+:CpG	1:208841:+:CpG	28	40	BxA_F91
1:81183:+:CpG	1:208841:+:CpG	77.7778	65.625	BxB_F46
1:81183:+:CpG	1:208841:+:CpG	28.2051	39.0625	BxB_F65
1:81193:+:CpG	1:208851:+:CpG	48.2759	60.6061	AxB_F61
1:81924:+:CpG	1:209584:+:CpG	25	14.8148	BxB_F22
1:81967:+:CpG	1:209627:+:CpG	85.7143	75	BxB_F46
1:82463:+:CpG	1:210123:+:CpG	55.5556	41.6667	AxA_F103
1:82463:+:CpG	1:210123:+:CpG	50	33.3333	AxA_F53
1:82494:+:CpG	1:210154:+:CpG	66.6667	54.5455	AxA_F53
1:82553:+:CpG	1:210213:+:CpG	68	56.25	BxB_F46
1:82626:+:CpG	1:210286:+:CpG	71.4286	60	AxA_F7
1:82683:+:CpG	1:210343:+:CpG	63.6364	75	AxA_F105
1:82683:+:CpG	1:210343:+:CpG	44.4444	56.5657	AxB_F100
1:82683:+:CpG	1:210343:+:CpG	70.3704	56	AxB_F106
1:82683:+:CpG	1:210343:+:CpG	52.6316	63.8889	AxB_F97
1:82683:+:CpG	1:210343:+:CpG	66.6667	56.6038	BxA_F80
1:82683:+:CpG	1:210343:+:CpG	81.25	68.5714	BxB_F46
1:82695:+:CpG	1:210355:+:CpG	62.5	47.8261	AxB_F106
1:82695:+:CpG	1:210355:+:CpG	42.8571	55.2632	AxB_F97
1:82725:+:CpG	1:210385:+:CpG	15	26.6667	AxA_F53
1:83155:+:CpG	1:210815:+:CpG	13.3333	24.1379	AxB_F106
1:83155:+:CpG	1:210815:+:CpG	38.4615	48.7179	AxB_F61
1:83155:+:CpG	1:210815:+:CpG	20	38.7097	AxB_F97
1:83155:+:CpG	1:210815:+:CpG	57.1429	45.2381	BxB_F56
1:83155:+:CpG	1:210815:+:CpG	20.9302	35.5263	BxB_F65
1:83155:+:CpG	1:210815:+:CpG	55.5556	66.6667	BxB_F78
1:83155:+:CpG	1:210815:+:CpG	48.1481	58.8235	BxB_F99
1:83176:+:CpG	1:210836:+:CpG	42.8571	57.1429	AxB_F74
1:83176:+:CpG	1:210836:+:CpG	61.2903	75.6757	BxB_F99
1:83179:+:CpG	1:210839:+:CpG	52.7778	63.2653	BxA_F80
1:83179:+:CpG	1:210839:+:CpG	58.0645	71.0526	BxB_F99
1:83439:+:CpG	1:211099:+:CpG	60.7143	50	BxB_F46
1:83526:+:CpG	1:211186:+:CpG	63.1579	51.6129	BxA_F8
1:83529:+:CpG	1:211189:+:CpG	60.6061	71.4286	AxB_F97
1:83529:+:CpG	1:211189:+:CpG	71.875	82.3529	BxB_F56
1:83529:+:CpG	1:211189:+:CpG	50	60	BxB_F99
1:83546:+:CpG	1:211206:+:CpG	32	45.1613	AxA_F7
1:83546:+:CpG	1:211206:+:CpG	35.2941	45.7143	AxB_F97
1:83546:+:CpG	1:211206:+:CpG	68.1818	58.0645	BxB_F78
1:83670:+:CpG	1:211330:+:CpG	48.3871	34.4828	BxB_F56
1:83740:+:CpG	1:211400:+:CpG	62.5	46.1538	BxA_F91
1:84102:+:CpG	1:211762:+:CpG	59.0909	46.6667	AxB_F106
1:84102:+:CpG	1:211762:+:CpG	40.9091	56.25	BxA_F80
1:84530:+:CpG	1:212190:+:CpG	50	36.8421	AxA_F52
1:84530:+:CpG	1:212190:+:CpG	46.1538	31.8182	AxA_F60
1:84530:+:CpG	1:212190:+:CpG	57.1429	45	AxA_F7
1:84530:+:CpG	1:212190:+:CpG	66.6667	40	BxA_F77
1:84530:+:CpG	1:212190:+:CpG	63.1579	52.1739	BxB_F65
1:84530:+:CpG	1:212190:+:CpG	21.4286	50	BxB_F99
1:84553:+:CpG	1:212213:+:CpG	57.1429	44	BxB_F56
1:84892:+:CpG	1:212552:+:CpG	45.4545	63.8889	AxA_F105
1:84892:+:CpG	1:212552:+:CpG	74.1935	63.6364	AxA_F7
1:84892:+:CpG	1:212552:+:CpG	40.7407	52.2727	AxB_F106
1:84892:+:CpG	1:212552:+:CpG	77.7778	64.1509	BxB_F99
1:84958:+:CpG	1:212618:+:CpG	68.4211	79.4118	AxA_F105
1:84958:+:CpG	1:212618:+:CpG	66.6667	78.0488	AxA_F52
1:84958:+:CpG	1:212618:+:CpG	71.4286	59.0909	BxB_F78
1:84964:+:CpG	1:212624:+:CpG	66.6667	53.0612	AxB_F106
1:84964:+:CpG	1:212624:+:CpG	64.2857	47.8261	BxB_F78
1:84978:+:CpG	1:212638:+:CpG	46.6667	56.8182	AxA_F52
1:84978:+:CpG	1:212638:+:CpG	36.8421	47.2222	AxA_F53
1:84978:+:CpG	1:212638:+:CpG	53.8462	65.1163	AxA_F7
1:84978:+:CpG	1:212638:+:CpG	70.8333	59.1837	AxB_F106
1:87075:+:CpG	1:214728:+:CpG	42.1053	30.7692	AxB_F97
1:87146:+:CpG	1:214799:+:CpG	78.5714	65	AxB_F97
1:87251:+:CpG	1:214904:+:CpG	76.9231	64.7059	BxB_F22
1:88841:+:CpG	1:216494:+:CpG	45.4545	56.25	AxB_F74
1:93638:+:CpG	1:221313:+:CpG	11.1111	22.5	BxB_F78
1:96545:+:CpG	1:224221:+:CpG	52.9412	66.6667	BxB_F78
1:96603:+:CpG	1:224279:+:CpG	32.1429	45	BxB_F22
1:99781:+:CpG	1:227454:+:CpG	61.1111	47.619	BxB_F46
1:100742:+:CpG	1:228415:+:CpG	45.4545	57.8947	BxA_F8
1:100964:+:CpG	1:228637:+:CpG	34.6154	23.8095	BxA_F80
1:101974:+:CpG	1:229647:+:CpG	50	40	AxA_F60
1:101974:+:CpG	1:229647:+:CpG	45.4545	32	AxA_F7
1:101974:+:CpG	1:229647:+:CpG	56.25	68.75	BxB_F56
1:101974:+:CpG	1:229647:+:CpG	63.6364	74.1935	BxB_F99
1:108426:+:CpG	1:236099:+:CpG	33.3333	45	BxB_F22
1:114066:+:CpG	1:241736:+:CpG	41.1765	53.8462	AxA_F53
1:114066:+:CpG	1:241736:+:CpG	54.5455	65	AxB_F104
1:114066:+:CpG	1:241736:+:CpG	50	61.9048	BxB_F99
1:123304:+:CpG	1:250973:+:CpG	58.3333	47.0588	AxB_F74
1:123304:+:CpG	1:250973:+:CpG	60	50	BxA_F77
1:123304:+:CpG	1:250973:+:CpG	57.1429	68.1818	BxA_F80
1:123716:+:CpG	1:251385:+:CpG	41.6667	61.5385	AxA_F105
1:123716:+:CpG	1:251385:+:CpG	69.2308	52.1739	AxA_F60
1:123724:+:CpG	1:251393:+:CpG	46.1538	60	AxA_F105
1:123724:+:CpG	1:251393:+:CpG	64.2857	52.1739	AxA_F60
1:123724:+:CpG	1:251393:+:CpG	53.3333	75	BxA_F77
1:123738:+:CpG	1:251407:+:CpG	47.0588	58.3333	AxA_F105
1:123738:+:CpG	1:251407:+:CpG	45	56	AxB_F104
1:123738:+:CpG	1:251407:+:CpG	50	64.2857	BxA_F77
1:128155:+:CpG	1:255820:+:CpG	53.8462	66.6667	BxB_F78
1:137625:+:CpG	1:265264:+:CpG	25	7.69231	AxB_F61
1:137625:+:CpG	1:265264:+:CpG	50	61.9048	BxB_F46
1:159888:+:CpG	1:287299:+:CpG	27.7778	44.1176	AxB_F97
1:159888:+:CpG	1:287299:+:CpG	18.75	39.1304	BxB_F56
1:159888:+:CpG	1:287299:+:CpG	42	55.2632	BxB_F78
1:162200:+:CpG	1:289619:+:CpG	23.0769	36.8421	BxA_F8
1:162200:+:CpG	1:289619:+:CpG	26.6667	45.1613	BxB_F56
1:162200:+:CpG	1:289619:+:CpG	39.3939	28.5714	BxB_F65
1:162200:+:CpG	1:289619:+:CpG	25	36.3636	BxB_F78
1:162200:+:CpG	1:289619:+:CpG	27.2727	16.6667	BxB_F99
1:166960:+:CpG	1:294380:+:CpG	23.4043	36	BxB_F56
1:287849:+:CpG	1:326489:+:CpG	67.4419	57.1429	AxA_F52
1:287849:+:CpG	1:326489:+:CpG	45.7143	56.7568	AxB_F74
1:287856:+:CpG	1:326496:+:CpG	40	50.8772	AxA_F103
1:287856:+:CpG	1:326496:+:CpG	61.7647	51.0204	AxA_F60
1:287856:+:CpG	1:326496:+:CpG	54.3478	68.2927	AxB_F97
1:287856:+:CpG	1:326496:+:CpG	47.3684	65.5738	BxB_F56
1:288768:+:CpG	1:327407:+:CpG	58.3333	69.5652	AxA_F103
1:288768:+:CpG	1:327407:+:CpG	59.322	44.1176	AxB_F74
1:288768:+:CpG	1:327407:+:CpG	49.1525	33.3333	BxA_F77
1:288768:+:CpG	1:327407:+:CpG	54.6875	65.3061	BxA_F80
1:288768:+:CpG	1:327407:+:CpG	50	39.0244	BxB_F22
1:288768:+:CpG	1:327407:+:CpG	55.814	66.6667	BxB_F46
1:288768:+:CpG	1:327407:+:CpG	35.6322	48	BxB_F99
1:288791:+:CpG	1:327430:+:CpG	40.2778	62.5	AxB_F104
1:288791:+:CpG	1:327430:+:CpG	46.5116	60	AxB_F61
1:288791:+:CpG	1:327430:+:CpG	59.6774	48.8372	AxB_F74
1:288791:+:CpG	1:327430:+:CpG	56.1644	67.3077	AxB_F97
1:288791:+:CpG	1:327430:+:CpG	40	56.5217	BxB_F56
1:288791:+:CpG	1:327430:+:CpG	44.4444	61.2245	BxB_F78
1:288794:+:CpG	1:327433:+:CpG	46.875	36.1111	AxB_F106
1:291443:+:CpG	1:330080:+:CpG	31.25	20.8333	AxA_F52
1:291443:+:CpG	1:330080:+:CpG	31.4815	42.8571	AxB_F106
1:291443:+:CpG	1:330080:+:CpG	40	55	BxA_F77
1:293052:+:CpG	1:331690:+:CpG	17.7419	35.7143	AxA_F103
1:293052:+:CpG	1:331690:+:CpG	15.5172	40.9091	AxA_F105
1:293052:+:CpG	1:331690:+:CpG	16.6667	30.5556	AxA_F52
1:293052:+:CpG	1:331690:+:CpG	15.5172	34.6154	AxA_F53
1:293052:+:CpG	1:331690:+:CpG	19.1489	45	AxA_F7
1:293052:+:CpG	1:331690:+:CpG	6.66667	31.25	AxB_F104
1:293052:+:CpG	1:331690:+:CpG	10.9589	38.8889	AxB_F106
1:293052:+:CpG	1:331690:+:CpG	6.06061	33.3333	AxB_F61
1:293052:+:CpG	1:331690:+:CpG	14.0625	25	AxB_F74
1:293052:+:CpG	1:331690:+:CpG	10.3896	25.9259	AxB_F97
1:293052:+:CpG	1:331690:+:CpG	21.875	41.9355	BxA_F62
1:293052:+:CpG	1:331690:+:CpG	13.6364	40	BxA_F80
1:293052:+:CpG	1:331690:+:CpG	14.5455	31.8182	BxA_F8
1:293052:+:CpG	1:331690:+:CpG	6.25	18.1818	BxA_F91
1:293052:+:CpG	1:331690:+:CpG	8.97436	37.5	BxB_F22
1:293052:+:CpG	1:331690:+:CpG	13.3333	35.7143	BxB_F46
1:293052:+:CpG	1:331690:+:CpG	15.4472	47.3684	BxB_F56
1:293052:+:CpG	1:331690:+:CpG	19.7802	38.6364	BxB_F78
1:293052:+:CpG	1:331690:+:CpG	16.6667	34.6154	BxB_F99
1:293097:+:CpG	1:331735:+:CpG	24.5902	47.619	AxA_F53
1:293097:+:CpG	1:331735:+:CpG	20.8333	35.2941	AxA_F7
1:293097:+:CpG	1:331735:+:CpG	26.7442	57.1429	AxB_F104
1:293097:+:CpG	1:331735:+:CpG	31.3953	41.9355	AxB_F106
1:293097:+:CpG	1:331735:+:CpG	30.6667	57.1429	AxB_F61
1:293097:+:CpG	1:331735:+:CpG	34.2105	50	AxB_F97
1:293097:+:CpG	1:331735:+:CpG	37.931	64.2857	BxA_F80
1:293097:+:CpG	1:331735:+:CpG	18.0723	30.4348	BxB_F22
1:293097:+:CpG	1:331735:+:CpG	56.1644	69.2308	BxB_F46
1:296751:+:CpG	1:335387:+:CpG	21.3115	32.1429	AxA_F60
1:296751:+:CpG	1:335387:+:CpG	38.7324	52.381	AxB_F100
1:296751:+:CpG	1:335387:+:CpG	26.9841	14.2857	AxB_F61
1:296751:+:CpG	1:335387:+:CpG	35.0649	54.5455	BxA_F80
1:296751:+:CpG	1:335387:+:CpG	47.9167	59.0909	BxB_F46
1:296848:+:CpG	1:335484:+:CpG	61.5385	49.0196	BxA_F77
1:296848:+:CpG	1:335484:+:CpG	56.6265	45.4545	BxA_F80
1:296848:+:CpG	1:335484:+:CpG	45.5696	34.0909	BxA_F91
1:296893:+:CpG	1:335529:+:CpG	34.0909	44.4444	AxB_F100
1:296893:+:CpG	1:335529:+:CpG	25	41.9355	AxB_F61
1:296956:+:CpG	1:335592:+:CpG	50	60	AxA_F52
1:296956:+:CpG	1:335592:+:CpG	37.3134	50	AxB_F61
1:296956:+:CpG	1:335592:+:CpG	46.25	56.7568	BxB_F78
1:299503:+:CpG	1:338133:+:CpG	50	39.5349	AxB_F97
1:299571:+:CpG	1:338201:+:CpG	75	61.1111	AxA_F105
1:299571:+:CpG	1:338201:+:CpG	40.8451	51.1111	BxA_F13
1:299571:+:CpG	1:338201:+:CpG	58.0645	71.4286	BxA_F62
1:299571:+:CpG	1:338201:+:CpG	50.6494	65.7143	BxA_F80
1:299571:+:CpG	1:338201:+:CpG	42.6829	61.1111	BxA_F91
1:299571:+:CpG	1:338201:+:CpG	47.4074	61.3636	BxB_F56
1:299571:+:CpG	1:338201:+:CpG	56.9767	70.7317	BxB_F99
1:299696:+:CpG	1:338326:+:CpG	39.2157	29.1667	AxA_F52
1:299696:+:CpG	1:338326:+:CpG	30.4348	42.8571	AxB_F97
1:299810:+:CpG	1:338440:+:CpG	67.5676	55.2632	AxA_F52
1:299810:+:CpG	1:338440:+:CpG	52.8571	68.9655	AxB_F106
1:299810:+:CpG	1:338440:+:CpG	47.8261	60.8696	AxB_F74
1:299810:+:CpG	1:338440:+:CpG	44.4444	59.6154	AxB_F97
1:299810:+:CpG	1:338440:+:CpG	48.1013	64.8649	BxA_F77
1:299810:+:CpG	1:338440:+:CpG	50.6173	60.7143	BxA_F80
1:299810:+:CpG	1:338440:+:CpG	52.381	62.5	BxA_F8
1:299810:+:CpG	1:338440:+:CpG	64.1509	79.5918	BxB_F46
1:299810:+:CpG	1:338440:+:CpG	40.5405	56.0976	BxB_F56
1:299810:+:CpG	1:338440:+:CpG	44.2029	54.7945	BxB_F65
1:299810:+:CpG	1:338440:+:CpG	33.6634	56.8182	BxB_F78
1:299810:+:CpG	1:338440:+:CpG	43.299	70	BxB_F99
1:299819:+:CpG	1:338449:+:CpG	36.9565	50	AxA_F103
1:299819:+:CpG	1:338449:+:CpG	30	40.625	AxA_F60
1:299819:+:CpG	1:338449:+:CpG	26.6667	37.1429	AxA_F7
1:299819:+:CpG	1:338449:+:CpG	44.2105	56.25	AxB_F74
1:299819:+:CpG	1:338449:+:CpG	39.5062	50	BxA_F13
1:300455:+:CpG	1:339084:+:CpG	35.0877	23.5294	AxA_F105
1:300473:+:CpG	1:339102:+:CpG	45.4545	35.2941	AxA_F105
1:300473:+:CpG	1:339102:+:CpG	28.3784	10.5263	AxA_F53
1:300473:+:CpG	1:339102:+:CpG	25	15	AxB_F104
1:300473:+:CpG	1:339102:+:CpG	42.6471	32.3529	AxB_F97
1:300473:+:CpG	1:339102:+:CpG	37.8788	21.875	BxB_F99
1:300488:+:CpG	1:339117:+:CpG	28.5714	16.2791	BxA_F77
1:300488:+:CpG	1:339117:+:CpG	31.7647	21.7391	BxB_F78
1:300492:+:CpG	1:339121:+:CpG	34.4828	21.4286	AxA_F105
1:300492:+:CpG	1:339121:+:CpG	15.625	0	BxB_F99
1:300500:+:CpG	1:339129:+:CpG	47.2727	36	AxA_F105
1:300500:+:CpG	1:339129:+:CpG	31.1688	20	AxA_F52
1:300500:+:CpG	1:339129:+:CpG	35	21.0526	AxB_F74
1:300500:+:CpG	1:339129:+:CpG	40.8451	28.5714	AxB_F97
1:300517:+:CpG	1:339146:+:CpG	33.3333	23.2558	AxA_F60
1:300517:+:CpG	1:339146:+:CpG	40	29.6875	AxB_F100
1:300517:+:CpG	1:339146:+:CpG	20.3125	30.9524	BxA_F91
1:300529:+:CpG	1:339158:+:CpG	28.5714	18.5185	AxB_F61
1:300552:+:CpG	1:339181:+:CpG	42.5532	22.2222	AxA_F105
1:300552:+:CpG	1:339181:+:CpG	40	21.875	AxB_F61
1:300573:+:CpG	1:339202:+:CpG	23.3333	10	AxB_F61
1:300584:+:CpG	1:339213:+:CpG	26.25	14.2857	BxB_F78
1:300589:+:CpG	1:339218:+:CpG	22.7848	11.7647	BxB_F78
1:300605:+:CpG	1:339234:+:CpG	20.2381	8.88889	BxB_F78
1:300607:+:CpG	1:339236:+:CpG	13.7931	25	BxB_F99
1:300695:+:CpG	1:339324:+:CpG	21.4286	9.09091	AxB_F61
1:300695:+:CpG	1:339324:+:CpG	22.7848	10.6383	AxB_F97
1:300698:+:CpG	1:339327:+:CpG	28.5714	18	BxB_F78
1:300720:+:CpG	1:339349:+:CpG	20.3704	8	AxB_F61
1:300769:+:CpG	1:339398:+:CpG	18.1818	4.54545	AxB_F61
1:300841:+:CpG	1:339470:+:CpG	30	20	AxA_F105
1:300841:+:CpG	1:339470:+:CpG	16.6667	0	AxB_F61
1:300841:+:CpG	1:339470:+:CpG	25.9259	9.09091	AxB_F74
1:300841:+:CpG	1:339470:+:CpG	17.5439	4.34783	BxA_F91
1:300841:+:CpG	1:339470:+:CpG	23.9583	13.7931	BxB_F56
1:300841:+:CpG	1:339470:+:CpG	13.4146	2.85714	BxB_F99
1:300849:+:CpG	1:339478:+:CpG	18.6441	5.88235	AxA_F103
1:300849:+:CpG	1:339478:+:CpG	21.0526	5.26316	AxB_F104
1:300849:+:CpG	1:339478:+:CpG	16	0	AxB_F61
1:300851:+:CpG	1:339480:+:CpG	15.7895	0	AxB_F104
1:300851:+:CpG	1:339480:+:CpG	28.8462	9.09091	AxB_F74
1:300853:+:CpG	1:339482:+:CpG	17.2414	6.06061	AxA_F103
1:300853:+:CpG	1:339482:+:CpG	23.6842	10	AxB_F104
1:300853:+:CpG	1:339482:+:CpG	15.0943	4.7619	AxB_F74
1:300853:+:CpG	1:339482:+:CpG	18.6047	7.14286	AxB_F97
1:300853:+:CpG	1:339482:+:CpG	17.9104	6.66667	BxB_F22
1:300853:+:CpG	1:339482:+:CpG	20.7921	2.94118	BxB_F56
1:300855:+:CpG	1:339484:+:CpG	28.5714	16.2162	AxA_F103
1:300855:+:CpG	1:339484:+:CpG	27.7778	12	AxA_F105
1:300855:+:CpG	1:339484:+:CpG	16.6667	6.25	AxA_F60
1:300855:+:CpG	1:339484:+:CpG	21.5909	8.82353	AxB_F100
1:300855:+:CpG	1:339484:+:CpG	20.8333	7.14286	AxB_F61
1:300855:+:CpG	1:339484:+:CpG	22.6415	4.54545	AxB_F74
1:300855:+:CpG	1:339484:+:CpG	20.6897	9.09091	AxB_F97
1:300855:+:CpG	1:339484:+:CpG	12.7273	0	BxA_F77
1:300855:+:CpG	1:339484:+:CpG	31.3725	17.1429	BxB_F56
1:300855:+:CpG	1:339484:+:CpG	31.6239	20.5128	BxB_F65
1:300855:+:CpG	1:339484:+:CpG	22.2222	8.10811	BxB_F78
1:300864:+:CpG	1:339493:+:CpG	10.4167	0	AxB_F61
1:300864:+:CpG	1:339493:+:CpG	13.4831	2.32558	AxB_F97
1:300864:+:CpG	1:339493:+:CpG	18.1818	4.54545	BxA_F91
1:300872:+:CpG	1:339501:+:CpG	26.3158	11.7647	AxA_F103
1:300872:+:CpG	1:339501:+:CpG	27.6316	15.625	AxA_F53
1:300872:+:CpG	1:339501:+:CpG	26.9841	13.7931	AxA_F60
1:300872:+:CpG	1:339501:+:CpG	26.9231	5	AxB_F104
1:300872:+:CpG	1:339501:+:CpG	28.2609	0	AxB_F61
1:300872:+:CpG	1:339501:+:CpG	31.8182	15.9091	AxB_F97
1:300872:+:CpG	1:339501:+:CpG	18.6047	8.33333	BxA_F80
1:300872:+:CpG	1:339501:+:CpG	16.3636	4.7619	BxA_F91
1:300872:+:CpG	1:339501:+:CpG	32.3944	19.4444	BxB_F22
1:300872:+:CpG	1:339501:+:CpG	26.7606	14.2857	BxB_F78
1:300876:+:CpG	1:339505:+:CpG	30.2326	17.9487	AxB_F100
1:300876:+:CpG	1:339505:+:CpG	20.5479	10.5263	AxB_F104
1:300876:+:CpG	1:339505:+:CpG	20.3125	6.89655	AxB_F74
1:300876:+:CpG	1:339505:+:CpG	21.5909	4.65116	AxB_F97
1:300876:+:CpG	1:339505:+:CpG	19.6721	8.82353	BxA_F13
1:300876:+:CpG	1:339505:+:CpG	15.2174	0	BxA_F77
1:300876:+:CpG	1:339505:+:CpG	30.5556	13.5135	BxB_F22
1:300876:+:CpG	1:339505:+:CpG	22.3881	9.375	BxB_F78
1:300904:+:CpG	1:339533:+:CpG	44.4444	34.375	AxA_F103
1:300904:+:CpG	1:339533:+:CpG	54.1667	41.3793	AxA_F105
1:300904:+:CpG	1:339533:+:CpG	23.6364	12	AxA_F60
1:300904:+:CpG	1:339533:+:CpG	40.2985	23.0769	AxB_F104
1:300904:+:CpG	1:339533:+:CpG	28.3333	16.6667	AxB_F106
1:300904:+:CpG	1:339533:+:CpG	41.3793	21.4286	AxB_F74
1:300904:+:CpG	1:339533:+:CpG	33.75	16.6667	AxB_F97
1:300904:+:CpG	1:339533:+:CpG	15.0943	0	BxA_F13
1:300904:+:CpG	1:339533:+:CpG	28.3333	12.9032	BxA_F91
1:300904:+:CpG	1:339533:+:CpG	32.4561	21.4286	BxB_F65
1:300912:+:CpG	1:339541:+:CpG	30.7692	12.9032	AxA_F7
1:300912:+:CpG	1:339541:+:CpG	25	6.25	AxB_F104
1:300912:+:CpG	1:339541:+:CpG	20.4082	6.25	AxB_F61
1:300912:+:CpG	1:339541:+:CpG	24.5902	10	AxB_F74
1:300912:+:CpG	1:339541:+:CpG	25.641	13.8889	AxB_F97
1:300912:+:CpG	1:339541:+:CpG	13.7255	0	BxA_F13
1:300912:+:CpG	1:339541:+:CpG	32.0513	21.875	BxB_F56
1:300912:+:CpG	1:339541:+:CpG	35	17.2414	BxB_F78
1:300926:+:CpG	1:339555:+:CpG	24.6154	9.67742	AxA_F7
1:300926:+:CpG	1:339555:+:CpG	31.5789	6.25	AxB_F104
1:300926:+:CpG	1:339555:+:CpG	24.1379	10.5263	AxB_F106
1:300926:+:CpG	1:339555:+:CpG	28.0702	6.89655	AxB_F74
1:300926:+:CpG	1:339555:+:CpG	26.5625	13.7931	BxB_F78
1:300932:+:CpG	1:339561:+:CpG	19.6078	0	AxB_F104
1:300943:+:CpG	1:339572:+:CpG	17.9487	5.26316	AxA_F105
1:300943:+:CpG	1:339572:+:CpG	10.6061	0	BxA_F13
1:300943:+:CpG	1:339572:+:CpG	18.3333	0	BxB_F78
1:300947:+:CpG	1:339576:+:CpG	17.0732	5.26316	AxA_F105
1:300947:+:CpG	1:339576:+:CpG	15.0943	4.34783	AxB_F74
1:300947:+:CpG	1:339576:+:CpG	16.3934	3.7037	BxB_F78
1:301038:+:CpG	1:339667:+:CpG	10.9091	22.2222	AxB_F61
1:301041:+:CpG	1:339670:+:CpG	43.3333	31.7073	AxA_F105
1:301041:+:CpG	1:339670:+:CpG	39.4366	24.4444	AxA_F53
1:301041:+:CpG	1:339670:+:CpG	45.3125	27.7778	AxB_F74
1:301041:+:CpG	1:339670:+:CpG	24.4898	13.3333	BxA_F80
1:301041:+:CpG	1:339670:+:CpG	28.3582	17.5	BxB_F78
1:301052:+:CpG	1:339681:+:CpG	26.3889	16.2162	AxB_F74
1:301052:+:CpG	1:339681:+:CpG	21.2121	5.55556	BxA_F77
1:301052:+:CpG	1:339681:+:CpG	21.0526	10.2041	BxA_F91
1:301054:+:CpG	1:339683:+:CpG	26.3889	10.8108	AxB_F74
1:301059:+:CpG	1:339688:+:CpG	38.9831	27.027	AxA_F103
1:301059:+:CpG	1:339688:+:CpG	25.9259	12	AxB_F104
1:301062:+:CpG	1:339691:+:CpG	21.875	6.66667	AxB_F74
1:301064:+:CpG	1:339693:+:CpG	23.8095	10.3448	AxB_F74
1:301064:+:CpG	1:339693:+:CpG	19.403	9.375	BxA_F77
1:301069:+:CpG	1:339698:+:CpG	33.8235	20.5882	AxA_F60
1:301069:+:CpG	1:339698:+:CpG	24.3243	8.33333	AxB_F104
1:301069:+:CpG	1:339698:+:CpG	34.4828	12	AxB_F74
1:301074:+:CpG	1:339703:+:CpG	48.2759	37.1429	AxA_F103
1:301074:+:CpG	1:339703:+:CpG	43.75	30	AxA_F105
1:301074:+:CpG	1:339703:+:CpG	39.3939	28.125	AxA_F60
1:301074:+:CpG	1:339703:+:CpG	50	26.3158	AxB_F104
1:301074:+:CpG	1:339703:+:CpG	22.2222	10	AxB_F106
1:301074:+:CpG	1:339703:+:CpG	42.3729	17.3913	AxB_F74
1:301074:+:CpG	1:339703:+:CpG	36.7647	24.3243	AxB_F97
1:301074:+:CpG	1:339703:+:CpG	28.125	14.8148	BxA_F77
1:301074:+:CpG	1:339703:+:CpG	27.6596	14.8148	BxA_F80
1:301074:+:CpG	1:339703:+:CpG	17.2414	5.88235	BxA_F8
1:301074:+:CpG	1:339703:+:CpG	32.0513	20.4082	BxA_F91
1:301080:+:CpG	1:339709:+:CpG	34.2105	21.875	AxA_F103
1:301080:+:CpG	1:339709:+:CpG	32.5581	21.875	AxA_F60
1:301080:+:CpG	1:339709:+:CpG	36.8421	23.5294	AxB_F104
1:301080:+:CpG	1:339709:+:CpG	29.6296	11.1111	AxB_F61
1:301080:+:CpG	1:339709:+:CpG	29.7297	16	AxB_F74
1:301080:+:CpG	1:339709:+:CpG	18.1818	0	BxA_F8
1:301080:+:CpG	1:339709:+:CpG	29.7872	18.1818	BxB_F78
1:301091:+:CpG	1:339720:+:CpG	42.6471	20	AxA_F103
1:301091:+:CpG	1:339720:+:CpG	41.791	27.027	AxA_F105
1:301091:+:CpG	1:339720:+:CpG	33.3333	14.2857	AxA_F60
1:301091:+:CpG	1:339720:+:CpG	35	13.8889	AxA_F7
1:301091:+:CpG	1:339720:+:CpG	41.6667	18.1818	AxB_F104
1:301091:+:CpG	1:339720:+:CpG	32	18.1818	AxB_F106
1:301091:+:CpG	1:339720:+:CpG	44.6154	16	AxB_F74
1:301091:+:CpG	1:339720:+:CpG	39.3939	21.875	AxB_F97
1:301091:+:CpG	1:339720:+:CpG	25.7576	15.1515	BxA_F13
1:301091:+:CpG	1:339720:+:CpG	24	12	BxA_F80
1:301091:+:CpG	1:339720:+:CpG	28.169	13.6364	BxA_F91
1:301091:+:CpG	1:339720:+:CpG	27.1429	16.6667	BxB_F22
1:301091:+:CpG	1:339720:+:CpG	29.7872	15.9091	BxB_F46
1:301091:+:CpG	1:339720:+:CpG	38.7755	27.027	BxB_F56
1:301091:+:CpG	1:339720:+:CpG	23.1884	6.89655	BxB_F78
1:301099:+:CpG	1:339728:+:CpG	39.3939	19.4444	AxA_F105
1:301099:+:CpG	1:339728:+:CpG	42.3729	31.0345	AxA_F53
1:301099:+:CpG	1:339728:+:CpG	29.8246	7.69231	AxA_F60
1:301099:+:CpG	1:339728:+:CpG	30.5085	18.1818	AxA_F7
1:301099:+:CpG	1:339728:+:CpG	39.6552	23.0769	AxB_F104
1:301099:+:CpG	1:339728:+:CpG	45.3125	28.5714	AxB_F74
1:301099:+:CpG	1:339728:+:CpG	27.1186	10	AxB_F97
1:301099:+:CpG	1:339728:+:CpG	18.8406	8.10811	BxA_F13
1:301099:+:CpG	1:339728:+:CpG	21.875	8.69565	BxA_F77
1:301099:+:CpG	1:339728:+:CpG	25.3333	5.71429	BxB_F22
1:301099:+:CpG	1:339728:+:CpG	23.6111	6.25	BxB_F78
1:301099:+:CpG	1:339728:+:CpG	33.3333	22.5806	BxB_F99
1:301101:+:CpG	1:339730:+:CpG	25.8621	3.7037	AxA_F60
1:301101:+:CpG	1:339730:+:CpG	22.4138	9.09091	AxA_F7
1:301101:+:CpG	1:339730:+:CpG	32.2034	21.4286	AxB_F104
1:301101:+:CpG	1:339730:+:CpG	22.7273	10	AxB_F61
1:301101:+:CpG	1:339730:+:CpG	21.3333	9.09091	BxA_F91
1:301101:+:CpG	1:339730:+:CpG	26.9231	13.5135	BxB_F22
1:301101:+:CpG	1:339730:+:CpG	25.3521	6.45161	BxB_F78
1:301103:+:CpG	1:339732:+:CpG	24.1935	10	AxA_F53
1:301103:+:CpG	1:339732:+:CpG	30.5085	3.7037	AxA_F60
1:301103:+:CpG	1:339732:+:CpG	19.6721	6.06061	AxA_F7
1:301103:+:CpG	1:339732:+:CpG	30	20	AxB_F104
1:301103:+:CpG	1:339732:+:CpG	27.6596	14.2857	AxB_F61
1:301103:+:CpG	1:339732:+:CpG	33.871	19.2308	AxB_F74
1:301103:+:CpG	1:339732:+:CpG	15.4639	4.65116	BxB_F46
1:301106:+:CpG	1:339735:+:CpG	31.6667	21.4286	AxA_F60
1:301106:+:CpG	1:339735:+:CpG	47.619	35.2941	AxB_F104
1:301106:+:CpG	1:339735:+:CpG	34.0426	23.8095	AxB_F61
1:301106:+:CpG	1:339735:+:CpG	40	21.4286	AxB_F74
1:301106:+:CpG	1:339735:+:CpG	36.9231	25	AxB_F97
1:301106:+:CpG	1:339735:+:CpG	31.0811	18.4211	BxA_F13
1:301106:+:CpG	1:339735:+:CpG	25.3333	14.2857	BxA_F62
1:301106:+:CpG	1:339735:+:CpG	23.9437	13.7931	BxA_F77
1:301106:+:CpG	1:339735:+:CpG	36.3636	25	BxB_F99
1:301114:+:CpG	1:339743:+:CpG	51.6129	33.3333	AxA_F53
1:301114:+:CpG	1:339743:+:CpG	38.3333	28.125	AxA_F60
1:301114:+:CpG	1:339743:+:CpG	45.4545	35.2941	AxA_F7
1:301114:+:CpG	1:339743:+:CpG	45.1613	35	AxB_F106
1:301114:+:CpG	1:339743:+:CpG	60.2941	50	AxB_F74
1:301114:+:CpG	1:339743:+:CpG	49.2308	36.3636	AxB_F97
1:301114:+:CpG	1:339743:+:CpG	45	18.1818	BxB_F46
1:301144:+:CpG	1:339773:+:CpG	34.5238	20	BxB_F78
1:301179:+:CpG	1:339808:+:CpG	30.6122	19.3548	BxA_F8
1:301205:+:CpG	1:339834:+:CpG	27.2727	14.2857	BxB_F99
1:301216:+:CpG	1:339845:+:CpG	30.2632	17.5	BxB_F99
1:301255:+:CpG	1:339884:+:CpG	37.5	47.619	AxB_F61
1:301287:+:CpG	1:339916:+:CpG	50	61.2903	AxB_F61
1:301287:+:CpG	1:339916:+:CpG	49.4118	60.9375	BxB_F78
1:301316:+:CpG	1:339945:+:CpG	30	41.4634	AxA_F7
1:301331:+:CpG	1:339960:+:CpG	31.4815	16	AxB_F104
1:301331:+:CpG	1:339960:+:CpG	23.0769	12.9032	AxB_F97
1:301787:+:CpG	1:340416:+:CpG	45.283	33.3333	AxA_F53
1:301787:+:CpG	1:340416:+:CpG	47.0588	64.7059	AxB_F104
1:301787:+:CpG	1:340416:+:CpG	35.8974	50	AxB_F61
1:301787:+:CpG	1:340416:+:CpG	53.4483	34.4828	AxB_F97
1:301787:+:CpG	1:340416:+:CpG	39.1304	50	BxA_F80
1:301787:+:CpG	1:340416:+:CpG	52.5424	72.7273	BxA_F91
1:301787:+:CpG	1:340416:+:CpG	27.1429	40	BxB_F22
1:301787:+:CpG	1:340416:+:CpG	45.2381	65.625	BxB_F46
1:301787:+:CpG	1:340416:+:CpG	41.9355	62.963	BxB_F99
1:301824:+:CpG	1:340453:+:CpG	28.3582	39.2857	AxB_F106
1:301824:+:CpG	1:340453:+:CpG	22.807	36	BxA_F62
1:301824:+:CpG	1:340453:+:CpG	16.4179	27.2727	BxA_F91
1:307636:+:CpG	1:346256:+:CpG	30	60	AxA_F103
1:307636:+:CpG	1:346256:+:CpG	34.375	68.75	AxA_F105
1:307636:+:CpG	1:346256:+:CpG	42.2222	65	AxA_F52
1:307636:+:CpG	1:346256:+:CpG	32.6087	63.1579	AxA_F53
1:307636:+:CpG	1:346256:+:CpG	34.0426	65	AxA_F60
1:307636:+:CpG	1:346256:+:CpG	33.3333	54.5455	AxA_F7
1:307636:+:CpG	1:346256:+:CpG	55	71.4286	AxB_F100
1:307636:+:CpG	1:346256:+:CpG	46	61.9048	AxB_F104
1:307636:+:CpG	1:346256:+:CpG	21.7391	47.619	AxB_F74
1:307636:+:CpG	1:346256:+:CpG	30.4348	68.75	AxB_F97
1:307636:+:CpG	1:346256:+:CpG	18.9655	35	BxA_F13
1:307636:+:CpG	1:346256:+:CpG	22.2222	50	BxA_F62
1:307636:+:CpG	1:346256:+:CpG	20.9677	38.0952	BxA_F77
1:307636:+:CpG	1:346256:+:CpG	27.6596	47.3684	BxA_F80
1:307636:+:CpG	1:346256:+:CpG	19.1489	36.3636	BxA_F8
1:307636:+:CpG	1:346256:+:CpG	19.3548	50	BxA_F91
1:307636:+:CpG	1:346256:+:CpG	32.5301	45.4545	BxB_F22
1:307636:+:CpG	1:346256:+:CpG	37.3333	70	BxB_F46
1:307658:+:CpG	1:346278:+:CpG	28.2051	50	AxA_F103
1:307658:+:CpG	1:346278:+:CpG	31.4286	73.3333	AxA_F105
1:307658:+:CpG	1:346278:+:CpG	38.6364	65	AxA_F52
1:307658:+:CpG	1:346278:+:CpG	20.8333	44.4444	AxA_F53
1:307658:+:CpG	1:346278:+:CpG	30.9524	61.1111	AxA_F60
1:307658:+:CpG	1:346278:+:CpG	33.8983	56.25	AxA_F7
1:307658:+:CpG	1:346278:+:CpG	13.75	44.4444	AxB_F100
1:307658:+:CpG	1:346278:+:CpG	26.1905	55.5556	AxB_F104
1:307658:+:CpG	1:346278:+:CpG	26.4706	42.8571	AxB_F61
1:307658:+:CpG	1:346278:+:CpG	28.7671	51.7241	AxB_F74
1:307658:+:CpG	1:346278:+:CpG	28	55	AxB_F97
1:307658:+:CpG	1:346278:+:CpG	19.6721	34.7826	BxA_F13
1:307658:+:CpG	1:346278:+:CpG	27.6596	52.381	BxA_F62
1:307658:+:CpG	1:346278:+:CpG	27.7778	68.4211	BxA_F77
1:307658:+:CpG	1:346278:+:CpG	27.6596	50	BxA_F80
1:307658:+:CpG	1:346278:+:CpG	23.8095	35	BxA_F8
1:307658:+:CpG	1:346278:+:CpG	25.9259	57.1429	BxA_F91
1:307658:+:CpG	1:346278:+:CpG	19.4444	50	BxB_F46
1:307658:+:CpG	1:346278:+:CpG	14.4737	34.4828	BxB_F56
1:307658:+:CpG	1:346278:+:CpG	6.25	17.6471	BxB_F65
1:307749:+:CpG	1:346369:+:CpG	60.3448	72.7273	AxA_F103
1:307749:+:CpG	1:346369:+:CpG	46.3768	34.7826	AxB_F74
1:307749:+:CpG	1:346369:+:CpG	52.9412	34.6154	BxA_F13
1:307749:+:CpG	1:346369:+:CpG	38.7755	20.8333	BxA_F62
1:307749:+:CpG	1:346369:+:CpG	47.0588	32.2581	BxA_F77
1:307749:+:CpG	1:346369:+:CpG	52.5	38.4615	BxA_F8
1:307749:+:CpG	1:346369:+:CpG	51.3761	28.2051	BxB_F56
1:307749:+:CpG	1:346369:+:CpG	54.7771	44.2623	BxB_F65
1:307749:+:CpG	1:346369:+:CpG	51.5152	40	BxB_F78
1:307749:+:CpG	1:346369:+:CpG	58.2278	47.0588	BxB_F99
1:307766:+:CpG	1:346386:+:CpG	63.1579	73.6842	AxA_F103
1:307766:+:CpG	1:346386:+:CpG	71.9298	86.2069	AxA_F52
1:307766:+:CpG	1:346386:+:CpG	60	50	AxA_F53
1:307766:+:CpG	1:346386:+:CpG	29.0598	54.1667	AxB_F100
1:307766:+:CpG	1:346386:+:CpG	68.4211	80	AxB_F104
1:307766:+:CpG	1:346386:+:CpG	50	26.9231	AxB_F74
1:307766:+:CpG	1:346386:+:CpG	49.3827	29.6296	BxA_F13
1:307766:+:CpG	1:346386:+:CpG	41.3793	28.5714	BxA_F62
1:307766:+:CpG	1:346386:+:CpG	40.1869	22.7273	BxB_F22
1:307766:+:CpG	1:346386:+:CpG	48.7179	22.8571	BxB_F56
1:307766:+:CpG	1:346386:+:CpG	31.25	41.6667	BxB_F65
1:307875:+:CpG	1:346495:+:CpG	39.3939	28.125	AxA_F53
1:307875:+:CpG	1:346495:+:CpG	49.2063	39.1304	AxA_F60
1:307875:+:CpG	1:346495:+:CpG	51.8519	62.963	AxA_F7
1:307875:+:CpG	1:346495:+:CpG	29.6875	13.5135	BxA_F77
1:307875:+:CpG	1:346495:+:CpG	42.3077	30.303	BxA_F8
1:307875:+:CpG	1:346495:+:CpG	37.037	18.9189	BxB_F22
1:307875:+:CpG	1:346495:+:CpG	64.2105	52.6316	BxB_F46
1:307875:+:CpG	1:346495:+:CpG	33.8462	14	BxB_F56
1:307875:+:CpG	1:346495:+:CpG	42.6667	28.5714	BxB_F65
1:307875:+:CpG	1:346495:+:CpG	51.8868	38.8889	BxB_F78
1:307894:+:CpG	1:346514:+:CpG	42.623	16	AxA_F53
1:307894:+:CpG	1:346514:+:CpG	33.7838	0	AxA_F60
1:307894:+:CpG	1:346514:+:CpG	41.7391	4	AxB_F100
1:307894:+:CpG	1:346514:+:CpG	39.5062	26.3158	AxB_F104
1:307894:+:CpG	1:346514:+:CpG	28.3019	17.0732	AxB_F106
1:307894:+:CpG	1:346514:+:CpG	42.1875	23.0769	AxB_F61
1:307894:+:CpG	1:346514:+:CpG	20	0	AxB_F74
1:307894:+:CpG	1:346514:+:CpG	40	0	AxB_F97
1:307894:+:CpG	1:346514:+:CpG	26.8293	0	BxA_F13
1:307894:+:CpG	1:346514:+:CpG	21.9512	10	BxA_F62
1:307894:+:CpG	1:346514:+:CpG	23.3333	0	BxA_F77
1:307894:+:CpG	1:346514:+:CpG	34.7826	0	BxB_F22
1:307894:+:CpG	1:346514:+:CpG	43.4343	0	BxB_F46
1:307894:+:CpG	1:346514:+:CpG	33.0769	2.7027	BxB_F56
1:307894:+:CpG	1:346514:+:CpG	39.8693	22.2222	BxB_F65
1:307894:+:CpG	1:346514:+:CpG	39.0476	15.9091	BxB_F78
1:308506:+:CpG	1:347126:+:CpG	57.6271	29.4118	AxA_F103
1:308506:+:CpG	1:347126:+:CpG	72.6027	88.8889	AxA_F105
1:308506:+:CpG	1:347126:+:CpG	60.8247	33.3333	AxB_F100
1:308506:+:CpG	1:347126:+:CpG	62.9032	80	AxB_F97
1:308506:+:CpG	1:347126:+:CpG	61.2903	80	BxA_F13
1:308506:+:CpG	1:347126:+:CpG	47.4359	62.5	BxA_F62
1:308506:+:CpG	1:347126:+:CpG	47.5	81.8182	BxA_F8
1:308506:+:CpG	1:347126:+:CpG	50.6329	60.8696	BxA_F91
1:308506:+:CpG	1:347126:+:CpG	48.6957	59.0909	BxB_F56
1:308550:+:CpG	1:347170:+:CpG	69.1176	51.7241	AxA_F103
1:308550:+:CpG	1:347170:+:CpG	66.0714	55.5556	AxA_F60
1:308550:+:CpG	1:347170:+:CpG	55.2632	42.1053	AxB_F104
1:308550:+:CpG	1:347170:+:CpG	70.7865	81.5789	BxA_F62
1:308550:+:CpG	1:347170:+:CpG	66.6667	52.9412	BxA_F8
1:308550:+:CpG	1:347170:+:CpG	52.0548	37.5	BxA_F91
1:308550:+:CpG	1:347170:+:CpG	68.3168	47.619	BxB_F46
1:308550:+:CpG	1:347170:+:CpG	70.1149	80.6452	BxB_F78
1:308550:+:CpG	1:347170:+:CpG	57.1429	43.75	BxB_F99
1:308564:+:CpG	1:347184:+:CpG	63.3803	50	AxA_F103
1:308564:+:CpG	1:347184:+:CpG	58.1081	77.4194	BxA_F13
1:308564:+:CpG	1:347184:+:CpG	63.9535	75.7576	BxA_F62
1:308564:+:CpG	1:347184:+:CpG	55.2239	69.5652	BxA_F77
1:308564:+:CpG	1:347184:+:CpG	61.5385	76.1905	BxA_F80
1:308564:+:CpG	1:347184:+:CpG	75.2577	87.5	BxB_F46
1:308564:+:CpG	1:347184:+:CpG	55.9701	73.1707	BxB_F56
1:308564:+:CpG	1:347184:+:CpG	70.1031	80.5556	BxB_F78
1:308564:+:CpG	1:347184:+:CpG	59.4059	71.4286	BxB_F99
1:308571:+:CpG	1:347191:+:CpG	59.7015	41.9355	AxA_F103
1:308571:+:CpG	1:347191:+:CpG	42.4779	60	AxB_F100
1:308571:+:CpG	1:347191:+:CpG	42.1875	54.5455	BxA_F77
1:308571:+:CpG	1:347191:+:CpG	56.3636	72.7273	BxA_F80
1:308571:+:CpG	1:347191:+:CpG	62.7907	42.8571	BxA_F8
1:308571:+:CpG	1:347191:+:CpG	47.619	57.8947	BxA_F91
1:308571:+:CpG	1:347191:+:CpG	42.8571	60.7143	BxB_F65
1:308571:+:CpG	1:347191:+:CpG	59.1837	70.5882	BxB_F78
1:308591:+:CpG	1:347211:+:CpG	52.2727	38.8889	AxA_F60
1:308591:+:CpG	1:347211:+:CpG	36.1702	50	BxA_F80
1:308591:+:CpG	1:347211:+:CpG	44.186	33.3333	BxA_F8
1:308702:+:CpG	1:347322:+:CpG	48.6111	37.5	AxA_F7
1:308702:+:CpG	1:347322:+:CpG	53.5714	38.7097	AxB_F106
1:308702:+:CpG	1:347322:+:CpG	47.561	36.6667	AxB_F74
1:308702:+:CpG	1:347322:+:CpG	67.4699	84.6154	AxB_F97
1:308702:+:CpG	1:347322:+:CpG	54.902	42.8571	BxA_F8
1:308702:+:CpG	1:347322:+:CpG	44.8276	54.8387	BxB_F56
1:308702:+:CpG	1:347322:+:CpG	56.9892	43.1818	BxB_F78
1:308765:+:CpG	1:347385:+:CpG	69.8113	53.3333	AxA_F105
1:308765:+:CpG	1:347385:+:CpG	62.9213	73.0769	AxB_F97
1:308765:+:CpG	1:347385:+:CpG	60.8696	75	BxA_F13
1:308765:+:CpG	1:347385:+:CpG	50	60.7143	BxB_F99
1:309035:+:CpG	1:347655:+:CpG	50.7463	31.0345	AxA_F60
1:309035:+:CpG	1:347655:+:CpG	55.9322	39.2857	AxA_F7
1:309035:+:CpG	1:347655:+:CpG	52.8736	40	AxB_F100
1:309035:+:CpG	1:347655:+:CpG	45.2055	30	BxA_F13
1:309035:+:CpG	1:347655:+:CpG	55.1402	37.931	BxB_F22
1:309035:+:CpG	1:347655:+:CpG	65.6566	79.3103	BxB_F46
1:309149:+:CpG	1:347769:+:CpG	32.6531	46.875	AxA_F103
1:309149:+:CpG	1:347769:+:CpG	35.1351	51.0638	AxA_F52
1:309149:+:CpG	1:347769:+:CpG	26.4706	45.4545	AxA_F53
1:309149:+:CpG	1:347769:+:CpG	34.7222	60.6061	AxA_F60
1:309149:+:CpG	1:347769:+:CpG	33.8235	52.6316	AxA_F7
1:309149:+:CpG	1:347769:+:CpG	20.4819	36.3636	AxB_F104
1:309149:+:CpG	1:347769:+:CpG	30.2632	58.8235	AxB_F106
1:309149:+:CpG	1:347769:+:CpG	27.7778	46.6667	AxB_F61
1:309149:+:CpG	1:347769:+:CpG	29.5455	63.8889	AxB_F74
1:309149:+:CpG	1:347769:+:CpG	31.4607	80.6452	AxB_F97
1:309149:+:CpG	1:347769:+:CpG	36.7089	62.7907	BxA_F13
1:309149:+:CpG	1:347769:+:CpG	23.8095	35.5556	BxA_F62
1:309149:+:CpG	1:347769:+:CpG	31.5068	50	BxA_F77
1:309149:+:CpG	1:347769:+:CpG	27.2727	63.6364	BxB_F22
1:309149:+:CpG	1:347769:+:CpG	24.4444	71.4286	BxB_F46
1:309149:+:CpG	1:347769:+:CpG	16.8067	38.0952	BxB_F56
1:309149:+:CpG	1:347769:+:CpG	46.2069	32.0755	BxB_F65
1:309149:+:CpG	1:347769:+:CpG	22.9167	51.2821	BxB_F78
1:309149:+:CpG	1:347769:+:CpG	29.8507	51.2821	BxB_F99
1:309192:+:CpG	1:347812:+:CpG	55.5556	40	AxB_F61
1:309192:+:CpG	1:347812:+:CpG	64.4737	47.619	BxB_F46
1:309206:+:CpG	1:347826:+:CpG	19.2982	29.4118	AxA_F103
1:309206:+:CpG	1:347826:+:CpG	32.2581	50	AxA_F52
1:309206:+:CpG	1:347826:+:CpG	31.4286	59.2593	AxA_F53
1:309206:+:CpG	1:347826:+:CpG	28.7879	42.8571	AxA_F60
1:309206:+:CpG	1:347826:+:CpG	38.5965	63.6364	AxA_F7
1:309206:+:CpG	1:347826:+:CpG	17.4757	60	AxB_F100
1:309206:+:CpG	1:347826:+:CpG	26.8293	53.125	AxB_F104
1:309206:+:CpG	1:347826:+:CpG	25.8824	38.4615	AxB_F106
1:309206:+:CpG	1:347826:+:CpG	21.9512	38.4615	AxB_F61
1:309206:+:CpG	1:347826:+:CpG	25.8427	48.2759	AxB_F74
1:309206:+:CpG	1:347826:+:CpG	24.0385	60	AxB_F97
1:309206:+:CpG	1:347826:+:CpG	26.9231	58.6207	BxA_F13
1:309206:+:CpG	1:347826:+:CpG	20	48	BxA_F62
1:309206:+:CpG	1:347826:+:CpG	33.3333	65.3846	BxA_F77
1:309206:+:CpG	1:347826:+:CpG	35.5932	55.1724	BxA_F8
1:309206:+:CpG	1:347826:+:CpG	18.5714	38.4615	BxA_F91
1:309206:+:CpG	1:347826:+:CpG	27.907	64.2857	BxB_F22
1:309206:+:CpG	1:347826:+:CpG	15.7895	35.7143	BxB_F46
1:309206:+:CpG	1:347826:+:CpG	18.6441	62.5	BxB_F56
1:309206:+:CpG	1:347826:+:CpG	14.6154	40	BxB_F65
1:309206:+:CpG	1:347826:+:CpG	31.6832	65.625	BxB_F78
1:309206:+:CpG	1:347826:+:CpG	34.3284	56.5217	BxB_F99
1:309234:+:CpG	1:347854:+:CpG	56.4516	37.5	AxA_F103
1:309234:+:CpG	1:347854:+:CpG	66.1538	47.3684	AxA_F105
1:309234:+:CpG	1:347854:+:CpG	46.5517	61.5385	AxA_F60
1:309234:+:CpG	1:347854:+:CpG	64.2857	77.2727	AxA_F7
1:309234:+:CpG	1:347854:+:CpG	46.3415	35.7143	AxB_F106
1:309234:+:CpG	1:347854:+:CpG	51.6484	66.6667	AxB_F97
1:309234:+:CpG	1:347854:+:CpG	39.759	53.8462	BxB_F22
1:309234:+:CpG	1:347854:+:CpG	54.6512	44.4444	BxB_F46
1:309234:+:CpG	1:347854:+:CpG	39.8305	54.8387	BxB_F56
1:309234:+:CpG	1:347854:+:CpG	57.8947	46.3415	BxB_F78
1:313492:+:CpG	1:352090:+:CpG	56.6038	40.625	AxA_F53
1:313492:+:CpG	1:352090:+:CpG	50	38.0952	AxB_F106
1:313492:+:CpG	1:352090:+:CpG	40.9091	55.5556	AxB_F97
1:313492:+:CpG	1:352090:+:CpG	45.9016	56.5217	BxB_F22
1:313499:+:CpG	1:352097:+:CpG	50	39.1304	AxB_F106
1:313499:+:CpG	1:352097:+:CpG	38.6364	50	AxB_F97
1:313499:+:CpG	1:352097:+:CpG	46.6667	57.8947	BxA_F8
1:313499:+:CpG	1:352097:+:CpG	30	47.8261	BxB_F22
1:313499:+:CpG	1:352097:+:CpG	50	63.6364	BxB_F46
1:313499:+:CpG	1:352097:+:CpG	40	27.5862	BxB_F65
1:313561:+:CpG	1:352159:+:CpG	60.9756	50	AxB_F106
1:313561:+:CpG	1:352159:+:CpG	62.1622	72.2222	BxA_F77
1:313561:+:CpG	1:352159:+:CpG	62.1622	52	BxA_F91
1:313573:+:CpG	1:352171:+:CpG	66.6667	76.9231	AxA_F60
1:313573:+:CpG	1:352171:+:CpG	58.0645	81.25	BxA_F77
1:313573:+:CpG	1:352171:+:CpG	80.8511	100	BxB_F46
1:313573:+:CpG	1:352171:+:CpG	64.7059	83.3333	BxB_F78
1:313584:+:CpG	1:352182:+:CpG	67.6471	77.7778	AxA_F60
1:313584:+:CpG	1:352182:+:CpG	66.6667	84.2105	BxA_F77
1:313584:+:CpG	1:352182:+:CpG	84.6154	100	BxB_F46
1:313584:+:CpG	1:352182:+:CpG	66.6667	79.1667	BxB_F78
1:315905:+:CpG	1:354504:+:CpG	36.9231	20	AxB_F100
1:315905:+:CpG	1:354504:+:CpG	51.6667	73.6842	BxB_F46
1:315905:+:CpG	1:354504:+:CpG	53.1915	72.2222	BxB_F99
1:316008:+:CpG	1:354607:+:CpG	53.4884	63.8889	AxB_F97
1:317211:+:CpG	1:355810:+:CpG	58.1818	73.913	AxA_F52
1:317211:+:CpG	1:355810:+:CpG	55.5556	70.5882	AxA_F53
1:317211:+:CpG	1:355810:+:CpG	52.8846	35.7143	AxB_F100
1:317211:+:CpG	1:355810:+:CpG	45.2381	34.7826	AxB_F61
1:317211:+:CpG	1:355810:+:CpG	46.1538	35.4839	BxA_F77
1:317211:+:CpG	1:355810:+:CpG	61.3333	72.2222	BxB_F46
1:317211:+:CpG	1:355810:+:CpG	55.7522	44.7368	BxB_F56
1:317211:+:CpG	1:355810:+:CpG	56.701	71.4286	BxB_F65
1:317211:+:CpG	1:355810:+:CpG	50	63.6364	BxB_F78
1:318807:+:CpG	1:357404:+:CpG	69.6203	80.8511	AxA_F53
1:318807:+:CpG	1:357404:+:CpG	48.1481	60	AxB_F100
1:318807:+:CpG	1:357404:+:CpG	44.8276	55.5556	AxB_F106
1:318807:+:CpG	1:357404:+:CpG	68.8889	83.3333	AxB_F61
1:318807:+:CpG	1:357404:+:CpG	45.8333	58.8235	BxB_F65
1:318816:+:CpG	1:357413:+:CpG	68.4211	55	AxA_F105
1:318816:+:CpG	1:357413:+:CpG	57.7778	46.1538	AxA_F60
1:318816:+:CpG	1:357413:+:CpG	57.6923	45	BxB_F99
1:318889:+:CpG	1:357486:+:CpG	33.3333	66.6667	AxA_F103
1:318889:+:CpG	1:357486:+:CpG	51.1628	67.7419	AxA_F105
1:318889:+:CpG	1:357486:+:CpG	45.4545	67.4419	AxA_F52
1:318889:+:CpG	1:357486:+:CpG	44.0678	56.8182	AxA_F53
1:318889:+:CpG	1:357486:+:CpG	40.4255	54.2857	AxA_F60
1:318889:+:CpG	1:357486:+:CpG	42.3729	62.5	AxA_F7
1:318889:+:CpG	1:357486:+:CpG	18.0723	50	AxB_F100
1:318889:+:CpG	1:357486:+:CpG	40.3846	59.375	AxB_F104
1:318889:+:CpG	1:357486:+:CpG	33.3333	68.4211	AxB_F106
1:318889:+:CpG	1:357486:+:CpG	28.2051	47.8261	AxB_F61
1:318889:+:CpG	1:357486:+:CpG	35.2113	55.2632	AxB_F74
1:318889:+:CpG	1:357486:+:CpG	33.3333	69.2308	AxB_F97
1:318889:+:CpG	1:357486:+:CpG	44.898	62.5	BxA_F13
1:318889:+:CpG	1:357486:+:CpG	48.2759	74.2857	BxA_F77
1:318889:+:CpG	1:357486:+:CpG	34.2857	52.381	BxA_F80
1:318889:+:CpG	1:357486:+:CpG	34.2857	55	BxA_F8
1:318889:+:CpG	1:357486:+:CpG	45.283	73.3333	BxA_F91
1:318889:+:CpG	1:357486:+:CpG	45.5696	72.7273	BxB_F22
1:318889:+:CpG	1:357486:+:CpG	35	63.6364	BxB_F46
1:318889:+:CpG	1:357486:+:CpG	33.3333	63.0435	BxB_F56
1:318889:+:CpG	1:357486:+:CpG	20.4545	54.5455	BxB_F65
1:318889:+:CpG	1:357486:+:CpG	32.3944	74.1935	BxB_F78
1:318889:+:CpG	1:357486:+:CpG	25.4902	47.8261	BxB_F99
1:318903:+:CpG	1:357500:+:CpG	74.1379	85	AxA_F103
1:318903:+:CpG	1:357500:+:CpG	62.1212	78.5714	AxB_F106
1:318903:+:CpG	1:357500:+:CpG	52.0548	33.3333	AxB_F97
1:318903:+:CpG	1:357500:+:CpG	39.3939	24	BxA_F62
1:318903:+:CpG	1:357500:+:CpG	53.4884	42.1053	BxA_F80
1:318903:+:CpG	1:357500:+:CpG	56.9231	35	BxB_F46
1:318903:+:CpG	1:357500:+:CpG	60.9524	81.4815	BxB_F78
1:319407:+:CpG	1:358004:+:CpG	78.5714	53.8462	AxA_F52
1:319407:+:CpG	1:358004:+:CpG	62.8319	52	BxA_F62
1:319407:+:CpG	1:358004:+:CpG	73.1183	54.1667	BxA_F77
1:319407:+:CpG	1:358004:+:CpG	54.1667	64.8649	BxA_F91
1:319407:+:CpG	1:358004:+:CpG	60.1504	70.8333	BxB_F56
1:319407:+:CpG	1:358004:+:CpG	64.1667	52.1739	BxB_F78
1:319407:+:CpG	1:358004:+:CpG	58.6667	47.619	BxB_F99
1:319443:+:CpG	1:358040:+:CpG	44.2857	60	AxA_F53
1:319443:+:CpG	1:358040:+:CpG	38.1443	50	AxB_F104
1:319443:+:CpG	1:358040:+:CpG	40.4762	30.4348	AxB_F61
1:319443:+:CpG	1:358040:+:CpG	39.1304	26.3158	BxA_F62
1:319443:+:CpG	1:358040:+:CpG	43.0233	31.4286	BxA_F77
1:319443:+:CpG	1:358040:+:CpG	54.8673	70.9677	BxB_F22
1:319515:+:CpG	1:358112:+:CpG	38.806	21.7391	AxA_F7
1:319515:+:CpG	1:358112:+:CpG	25.9615	14.7059	AxB_F106
1:319515:+:CpG	1:358112:+:CpG	36.6667	18.75	BxA_F62
1:319515:+:CpG	1:358112:+:CpG	20.7792	32.3529	BxA_F80
1:319515:+:CpG	1:358112:+:CpG	33.0709	21.875	BxB_F22
1:319545:+:CpG	1:358142:+:CpG	68	80	AxA_F52
1:319545:+:CpG	1:358142:+:CpG	56.5217	40	AxB_F104
1:319545:+:CpG	1:358142:+:CpG	64.4231	51.8519	AxB_F106
1:319545:+:CpG	1:358142:+:CpG	46.5753	36.3636	AxB_F97
1:319545:+:CpG	1:358142:+:CpG	62.6866	42.8571	BxB_F46
1:319545:+:CpG	1:358142:+:CpG	54.1935	42.4242	BxB_F78
1:319545:+:CpG	1:358142:+:CpG	39.7849	28.5714	BxB_F99
1:319586:+:CpG	1:358183:+:CpG	63.6364	76.1905	AxA_F103
1:319586:+:CpG	1:358183:+:CpG	74.0741	58.8235	AxA_F105
1:319586:+:CpG	1:358183:+:CpG	56.6176	66.6667	AxB_F100
1:319586:+:CpG	1:358183:+:CpG	59.0476	48.1481	AxB_F106
1:319586:+:CpG	1:358183:+:CpG	66.3793	55	BxB_F46
1:319586:+:CpG	1:358183:+:CpG	43.8356	62.7907	BxB_F56
1:319586:+:CpG	1:358183:+:CpG	54.4444	26.087	BxB_F99
1:319608:+:CpG	1:358205:+:CpG	56.1404	35.2941	AxA_F105
1:319608:+:CpG	1:358205:+:CpG	40.2985	21.7391	AxA_F60
1:319608:+:CpG	1:358205:+:CpG	54.7445	41.6667	AxB_F100
1:319608:+:CpG	1:358205:+:CpG	59.596	45.4545	AxB_F106
1:319608:+:CpG	1:358205:+:CpG	56.7164	74.0741	BxA_F8
1:319608:+:CpG	1:358205:+:CpG	55.5556	39.1304	BxB_F99
1:319715:+:CpG	1:358312:+:CpG	60.5634	41.6667	AxA_F52
1:319715:+:CpG	1:358312:+:CpG	64.6154	47.8261	AxA_F7
1:319715:+:CpG	1:358312:+:CpG	49.5798	60.8696	AxB_F100
1:319715:+:CpG	1:358312:+:CpG	58.9041	45.8333	AxB_F97
1:319715:+:CpG	1:358312:+:CpG	65.3061	80	BxA_F8
1:319715:+:CpG	1:358312:+:CpG	58.5366	70.5882	BxB_F22
1:319715:+:CpG	1:358312:+:CpG	57.971	68.1818	BxB_F99
1:319738:+:CpG	1:358335:+:CpG	66.6667	55	AxA_F105
1:319738:+:CpG	1:358335:+:CpG	53.6585	70.5882	AxB_F106
1:319738:+:CpG	1:358335:+:CpG	43.4783	33.3333	AxB_F74
1:319738:+:CpG	1:358335:+:CpG	65.4545	86.3636	BxB_F99
1:319768:+:CpG	1:358365:+:CpG	48.1481	78.9474	AxB_F106
1:319768:+:CpG	1:358365:+:CpG	65.625	77.2727	AxB_F61
1:319768:+:CpG	1:358365:+:CpG	50.6494	69.4444	BxA_F13
1:319768:+:CpG	1:358365:+:CpG	60	50	BxA_F77
1:319768:+:CpG	1:358365:+:CpG	55	68.4211	BxA_F8
1:319768:+:CpG	1:358365:+:CpG	34.2466	52	BxA_F91
1:319768:+:CpG	1:358365:+:CpG	50.6024	73.6842	BxB_F22
1:319768:+:CpG	1:358365:+:CpG	62.6168	78.7879	BxB_F46
1:319768:+:CpG	1:358365:+:CpG	41.6667	53.5714	BxB_F56
1:319768:+:CpG	1:358365:+:CpG	66.1017	83.3333	BxB_F99
1:320776:+:CpG	1:359369:+:CpG	30.5085	20	AxA_F60
1:320776:+:CpG	1:359369:+:CpG	33.871	45.4545	AxA_F7
1:320776:+:CpG	1:359369:+:CpG	39.1892	17.6471	AxB_F61
1:320776:+:CpG	1:359369:+:CpG	55.4217	40.7407	BxA_F62
1:320776:+:CpG	1:359369:+:CpG	29.5455	54.5455	BxA_F80
1:320776:+:CpG	1:359369:+:CpG	38.5417	27.5862	BxB_F22
1:320776:+:CpG	1:359369:+:CpG	46.1538	62.5	BxB_F46
1:320877:+:CpG	1:359470:+:CpG	47.4576	36.6667	AxA_F60
1:320877:+:CpG	1:359470:+:CpG	37.1429	20	AxA_F7
1:320877:+:CpG	1:359470:+:CpG	24.0741	10	BxB_F99
1:320919:+:CpG	1:359512:+:CpG	32.3529	50	BxA_F80
1:320919:+:CpG	1:359512:+:CpG	53.8462	65.3846	BxA_F8
1:321102:+:CpG	1:359695:+:CpG	57.6923	46.1538	AxA_F103
1:321102:+:CpG	1:359695:+:CpG	56.4103	68.75	AxA_F105
1:321102:+:CpG	1:359695:+:CpG	39.2157	53.3333	AxA_F60
1:321102:+:CpG	1:359695:+:CpG	41.1765	52.9412	AxB_F97
1:321102:+:CpG	1:359695:+:CpG	39.4737	27.2727	BxA_F80
1:321102:+:CpG	1:359695:+:CpG	52.5	40	BxA_F8
1:321165:+:CpG	1:359758:+:CpG	20	33.3333	AxA_F60
1:321165:+:CpG	1:359758:+:CpG	28	17.8571	AxB_F106
1:321165:+:CpG	1:359758:+:CpG	50	35	BxA_F8
1:321165:+:CpG	1:359758:+:CpG	46.4286	32	BxB_F22
1:321203:+:CpG	1:359796:+:CpG	38.6667	53.3333	BxB_F56
1:321441:+:CpG	1:360034:+:CpG	38.6364	27.027	AxB_F100
1:321441:+:CpG	1:360034:+:CpG	45.8333	35.7143	AxB_F104
1:321441:+:CpG	1:360034:+:CpG	43.75	66.6667	BxA_F80
1:321441:+:CpG	1:360034:+:CpG	60	75.7576	BxB_F22
1:321441:+:CpG	1:360034:+:CpG	55.7143	66.6667	BxB_F99
1:323835:+:CpG	1:362439:+:CpG	51.0638	63.6364	BxB_F65
1:323851:+:CpG	1:362455:+:CpG	32.4324	42.8571	AxB_F97
1:323851:+:CpG	1:362455:+:CpG	54.5455	43.2432	BxA_F8
1:323851:+:CpG	1:362455:+:CpG	47.2727	60.6557	BxB_F65
1:323871:+:CpG	1:362475:+:CpG	50	38.4615	AxA_F103
1:323871:+:CpG	1:362475:+:CpG	47.3684	36.3636	AxA_F7
1:323912:+:CpG	1:362516:+:CpG	65.7143	55.5556	AxA_F60
1:323912:+:CpG	1:362516:+:CpG	34.4828	54.5455	BxA_F80
1:323915:+:CpG	1:362519:+:CpG	62.8571	48.1481	AxA_F60
1:323915:+:CpG	1:362519:+:CpG	34.4828	50	BxA_F80
1:324400:+:CpG	1:363004:+:CpG	40.5405	51.5152	AxA_F60
1:324400:+:CpG	1:363004:+:CpG	60	50	BxA_F13
1:324400:+:CpG	1:363004:+:CpG	58.8235	80	BxB_F46
1:324400:+:CpG	1:363004:+:CpG	58.9286	46.3768	BxB_F65
1:324400:+:CpG	1:363004:+:CpG	55.5556	68.4211	BxB_F78
1:324400:+:CpG	1:363004:+:CpG	37.931	48.4848	BxB_F99
1:326430:+:CpG	1:365025:+:CpG	66.6667	52.1739	AxB_F104
1:326430:+:CpG	1:365025:+:CpG	62.5	47.2222	BxA_F77
1:327174:+:CpG	1:365768:+:CpG	25	36.8421	AxA_F103
1:327174:+:CpG	1:365768:+:CpG	31.25	54.5455	AxA_F105
1:327174:+:CpG	1:365768:+:CpG	72.7273	56	AxA_F7
1:327174:+:CpG	1:365768:+:CpG	51.8519	68	AxB_F104
1:327174:+:CpG	1:365768:+:CpG	53.5714	38.0952	BxB_F99
1:327229:+:CpG	1:365823:+:CpG	36.8421	26.087	AxA_F105
1:327229:+:CpG	1:365823:+:CpG	45	29.6296	AxA_F7
1:327229:+:CpG	1:365823:+:CpG	28.5714	40.625	AxB_F61
1:327229:+:CpG	1:365823:+:CpG	65.2174	54.8387	BxB_F22
1:327229:+:CpG	1:365823:+:CpG	64	52.7778	BxB_F56
1:328684:+:CpG	1:367279:+:CpG	66.6667	55.5556	BxA_F91
1:328692:+:CpG	1:367287:+:CpG	60	48.6486	AxB_F106
1:329678:+:CpG	1:368272:+:CpG	44	58.3333	BxA_F62
1:329678:+:CpG	1:368272:+:CpG	29.4118	40	BxA_F77
1:329678:+:CpG	1:368272:+:CpG	65.2174	50	BxA_F80
1:329701:+:CpG	1:368295:+:CpG	42.8571	31.25	AxA_F103
1:329701:+:CpG	1:368295:+:CpG	63.6364	79.1667	AxA_F105
1:330013:+:CpG	1:368607:+:CpG	60	50	AxA_F52
1:330013:+:CpG	1:368607:+:CpG	34.1463	44.4444	AxB_F104
1:330013:+:CpG	1:368607:+:CpG	42.1053	53.125	BxA_F80
1:330039:+:CpG	1:368633:+:CpG	70.5882	58.0645	AxA_F53
1:330039:+:CpG	1:368633:+:CpG	61.1111	50	AxB_F97
1:330039:+:CpG	1:368633:+:CpG	65	75	BxA_F80
1:330039:+:CpG	1:368633:+:CpG	36.3636	47.619	BxA_F91
1:345236:+:CpG	1:383809:+:CpG	23.0769	12.5	AxB_F74
1:345670:+:CpG	1:384243:+:CpG	30.7692	19.2308	AxA_F60
1:345875:+:CpG	1:384448:+:CpG	45.7143	55.814	BxB_F46
1:351315:+:CpG	1:389884:+:CpG	39.1304	50	BxB_F65
1:352020:+:CpG	1:390589:+:CpG	45.4545	33.3333	AxA_F52
1:352020:+:CpG	1:390589:+:CpG	54.0541	65	BxA_F80
1:352053:+:CpG	1:390622:+:CpG	59.375	47.0588	AxA_F7
1:352053:+:CpG	1:390622:+:CpG	53.4884	63.6364	BxA_F80
1:354617:+:CpG	1:393191:+:CpG	45.7627	35.4839	AxA_F53
1:354756:+:CpG	1:393330:+:CpG	46	33.3333	BxA_F77
1:354852:+:CpG	1:393426:+:CpG	35	20	AxA_F60
1:354852:+:CpG	1:393426:+:CpG	44.4444	56.0976	AxB_F74
1:354852:+:CpG	1:393426:+:CpG	51.3514	41.2698	BxB_F22
1:357223:+:CpG	1:395796:+:CpG	60	46.7742	BxA_F80
1:359866:+:CpG	1:398440:+:CpG	81.4815	69.2308	AxA_F105
1:359866:+:CpG	1:398440:+:CpG	73.3333	58.9286	BxA_F77
1:359866:+:CpG	1:398440:+:CpG	64.4068	46.988	BxA_F8
1:359866:+:CpG	1:398440:+:CpG	63	52.4194	BxB_F56
1:359866:+:CpG	1:398440:+:CpG	52.1127	39.604	BxB_F99
1:359940:+:CpG	1:398514:+:CpG	58.9744	48.9362	BxA_F80
1:372129:+:CpG	1:410714:+:CpG	23.5294	13.0435	AxA_F103
1:374897:+:CpG	1:413426:+:CpG	46.988	57.8947	AxB_F106
1:374913:+:CpG	1:413442:+:CpG	58.9041	70.3704	AxA_F105
1:374913:+:CpG	1:413442:+:CpG	41.0256	51.8519	AxA_F53
1:374913:+:CpG	1:413442:+:CpG	54.8387	66.6667	AxB_F100
1:374913:+:CpG	1:413442:+:CpG	49.4382	65.5738	AxB_F106
1:374913:+:CpG	1:413442:+:CpG	35.8974	46.2963	AxB_F61
1:374913:+:CpG	1:413442:+:CpG	44.8276	55.0725	AxB_F97
1:374913:+:CpG	1:413442:+:CpG	41.6667	57.4074	BxA_F13
1:374913:+:CpG	1:413442:+:CpG	42.8571	55.2632	BxA_F8
1:375203:+:CpG	1:413732:+:CpG	23.6842	35.4839	BxA_F77
1:375262:+:CpG	1:413791:+:CpG	45.4545	60	AxA_F103
1:378250:+:CpG	1:416778:+:CpG	52.5	62.5	AxB_F100
1:378250:+:CpG	1:416778:+:CpG	62.1212	72.3404	BxA_F8
1:378408:+:CpG	1:416936:+:CpG	57.3529	47.0588	AxA_F52
1:378408:+:CpG	1:416936:+:CpG	40.2778	26.1905	AxA_F7
1:378425:+:CpG	1:416953:+:CpG	27.9412	15	AxA_F103
1:378425:+:CpG	1:416953:+:CpG	46.7532	36.3636	AxA_F105
1:378425:+:CpG	1:416953:+:CpG	47.2973	32.6923	AxA_F52
1:378425:+:CpG	1:416953:+:CpG	50.6849	36.5854	AxA_F7
1:378425:+:CpG	1:416953:+:CpG	46.988	32.7273	AxB_F104
1:378425:+:CpG	1:416953:+:CpG	55.4054	38.2979	AxB_F61
1:378425:+:CpG	1:416953:+:CpG	32.8767	19.5122	BxA_F62
1:378707:+:CpG	1:417235:+:CpG	4.44444	17.6471	AxA_F105
1:378707:+:CpG	1:417235:+:CpG	21.7391	35.2941	BxA_F77
1:378707:+:CpG	1:417235:+:CpG	10.2564	20.4545	BxA_F80
1:378816:+:CpG	1:417344:+:CpG	35.5263	52	AxA_F103
1:378816:+:CpG	1:417344:+:CpG	44.8276	56.5217	AxA_F105
1:378816:+:CpG	1:417344:+:CpG	38.0952	48.9362	AxA_F52
1:378816:+:CpG	1:417344:+:CpG	25	43.75	AxA_F7
1:378816:+:CpG	1:417344:+:CpG	43.8356	58	AxB_F104
1:378816:+:CpG	1:417344:+:CpG	32.2034	46.3415	AxB_F61
1:378816:+:CpG	1:417344:+:CpG	42.3077	57.1429	AxB_F97
1:378816:+:CpG	1:417344:+:CpG	47.0588	57.8947	BxA_F13
1:378816:+:CpG	1:417344:+:CpG	33.8462	47.8261	BxA_F62
1:378816:+:CpG	1:417344:+:CpG	36.5079	47.8261	BxA_F77
1:378816:+:CpG	1:417344:+:CpG	32.7586	44.7368	BxA_F80
1:378816:+:CpG	1:417344:+:CpG	48.5714	64.1509	BxA_F8
1:378816:+:CpG	1:417344:+:CpG	42.8571	55	BxB_F46
1:378816:+:CpG	1:417344:+:CpG	35	45	BxB_F78
1:378816:+:CpG	1:417344:+:CpG	36.6197	53.1915	BxB_F99
1:378840:+:CpG	1:417368:+:CpG	33.7838	44.6429	AxB_F104
1:378840:+:CpG	1:417368:+:CpG	41.7722	53.4483	BxB_F46
1:378840:+:CpG	1:417368:+:CpG	33.3333	47.0588	BxB_F99
1:378888:+:CpG	1:417416:+:CpG	45.8333	57.8947	AxA_F103
1:381793:+:CpG	1:420320:+:CpG	54.5455	37.5	AxA_F103
1:381793:+:CpG	1:420320:+:CpG	64.7059	47.3684	AxA_F105
1:381793:+:CpG	1:420320:+:CpG	38.8889	22.2222	AxA_F60
1:381793:+:CpG	1:420320:+:CpG	34.4828	23.3333	AxB_F74
1:387460:+:CpG	1:425976:+:CpG	55.102	65.2174	AxB_F106
1:390096:+:CpG	1:428583:+:CpG	42.8571	55.5556	AxA_F103
1:390110:+:CpG	1:428597:+:CpG	72.2222	60	AxB_F100
1:390491:+:CpG	1:428978:+:CpG	31.4286	18.1818	AxA_F105
1:393281:+:CpG	1:431760:+:CpG	50	35.2941	AxA_F105
1:393281:+:CpG	1:431760:+:CpG	55.5556	37.5	BxA_F80
1:393281:+:CpG	1:431760:+:CpG	30	40.7407	BxB_F65
1:393312:+:CpG	1:431791:+:CpG	56.25	45.9459	AxA_F103
1:393312:+:CpG	1:431791:+:CpG	51.8519	63.1579	AxA_F105
1:393312:+:CpG	1:431791:+:CpG	36.3636	47.3684	AxA_F52
1:393312:+:CpG	1:431791:+:CpG	41.3793	25	AxA_F60
1:393312:+:CpG	1:431791:+:CpG	51.8519	28.5714	AxA_F7
1:393312:+:CpG	1:431791:+:CpG	43.75	25	AxB_F61
1:393312:+:CpG	1:431791:+:CpG	56.25	25	BxA_F80
1:394473:+:CpG	1:432952:+:CpG	52.5	66.6667	AxA_F52
1:396523:+:CpG	1:435000:+:CpG	22.7273	8.69565	AxB_F104
1:396523:+:CpG	1:435000:+:CpG	30.303	14.2857	BxA_F62
1:396523:+:CpG	1:435000:+:CpG	19.2308	35	BxA_F80
1:413979:+:CpG	1:452477:+:CpG	59.4595	48.1481	BxA_F62
1:420422:+:CpG	1:458917:+:CpG	42.1053	23.0769	AxA_F105
1:420422:+:CpG	1:458917:+:CpG	51.6129	61.9048	AxB_F104
1:420422:+:CpG	1:458917:+:CpG	52.9412	42.8571	BxA_F80
1:420422:+:CpG	1:458917:+:CpG	47.2222	31.8182	BxB_F46
1:420438:+:CpG	1:458933:+:CpG	56.5217	66.6667	AxB_F106
1:420450:+:CpG	1:458945:+:CpG	42.1053	57.1429	AxB_F106
1:434129:+:CpG	1:471933:+:CpG	56.7164	69.2308	AxA_F103
1:434129:+:CpG	1:471933:+:CpG	58.9041	72.4138	AxA_F105
1:434129:+:CpG	1:471933:+:CpG	43.9394	55.5556	AxA_F7
1:434129:+:CpG	1:471933:+:CpG	31.5789	42.1053	AxB_F104
1:434129:+:CpG	1:471933:+:CpG	45.9459	68.9655	AxB_F97
1:434129:+:CpG	1:471933:+:CpG	46.0317	61.9048	BxA_F62
1:434129:+:CpG	1:471933:+:CpG	43.9394	56.5217	BxA_F77
1:434129:+:CpG	1:471933:+:CpG	60.274	72.093	BxA_F8
1:434129:+:CpG	1:471933:+:CpG	21.6667	0	BxB_F56
1:434129:+:CpG	1:471933:+:CpG	43.8356	71.4286	BxB_F65
1:434129:+:CpG	1:471933:+:CpG	39.1304	58.9744	BxB_F78
1:434129:+:CpG	1:471933:+:CpG	34.8837	65.1163	BxB_F99
1:434140:+:CpG	1:471944:+:CpG	54.5455	76.4706	AxA_F53
1:434140:+:CpG	1:471944:+:CpG	57.377	72.4138	AxA_F7
1:434140:+:CpG	1:471944:+:CpG	45.5882	65.3846	AxB_F97
1:434140:+:CpG	1:471944:+:CpG	35.8209	50	BxA_F77
1:434140:+:CpG	1:471944:+:CpG	47.4359	58.0645	BxB_F22
1:434140:+:CpG	1:471944:+:CpG	21.4286	0	BxB_F56
1:434140:+:CpG	1:471944:+:CpG	52.2388	78.7879	BxB_F65
1:434140:+:CpG	1:471944:+:CpG	47.8261	68.2927	BxB_F78
1:434140:+:CpG	1:471944:+:CpG	43.3735	65.9574	BxB_F99
1:437392:+:CpG	1:475203:+:CpG	41.6667	55.5556	AxB_F106
1:437392:+:CpG	1:475203:+:CpG	31.0345	41.1765	AxB_F97
1:438361:+:CpG	1:476172:+:CpG	40.3509	54.5455	AxA_F53
1:438361:+:CpG	1:476172:+:CpG	48.0769	37.5	AxA_F60
1:438361:+:CpG	1:476172:+:CpG	51.2821	36.8421	AxB_F100
1:438361:+:CpG	1:476172:+:CpG	45.9459	33.3333	AxB_F61
1:438361:+:CpG	1:476172:+:CpG	52.0833	40	BxB_F65
1:438361:+:CpG	1:476172:+:CpG	55.9322	68.1818	BxB_F78
1:438997:+:CpG	1:476808:+:CpG	48.4848	61.5385	BxA_F13
1:438997:+:CpG	1:476808:+:CpG	51.3514	63.3333	BxB_F46
1:439759:+:CpG	1:477570:+:CpG	48.1481	35	AxB_F74
1:440026:+:CpG	1:477837:+:CpG	31.4286	43.4783	BxB_F56
1:440040:+:CpG	1:477851:+:CpG	39.2857	50	BxB_F65
1:440040:+:CpG	1:477851:+:CpG	45.098	57.5758	BxB_F78
1:440046:+:CpG	1:477857:+:CpG	56.6667	40.9091	AxA_F105
1:440046:+:CpG	1:477857:+:CpG	50	38.0952	AxB_F97
1:440046:+:CpG	1:477857:+:CpG	28	14.2857	BxA_F91
1:441085:+:CpG	1:478892:+:CpG	43.3962	54.2857	AxA_F103
1:441085:+:CpG	1:478892:+:CpG	50	60.6061	AxA_F52
1:441085:+:CpG	1:478892:+:CpG	35.4167	47.2222	AxA_F53
1:441085:+:CpG	1:478892:+:CpG	42.5926	60.5263	AxA_F60
1:441085:+:CpG	1:478892:+:CpG	35.5932	61.2903	AxB_F100
1:441085:+:CpG	1:478892:+:CpG	25.641	44.4444	AxB_F104
1:441085:+:CpG	1:478892:+:CpG	30	55.5556	AxB_F106
1:441085:+:CpG	1:478892:+:CpG	42.2222	55.2632	AxB_F61
1:441085:+:CpG	1:478892:+:CpG	46.6667	65.1163	AxB_F74
1:441085:+:CpG	1:478892:+:CpG	37.2549	58.0645	AxB_F97
1:441085:+:CpG	1:478892:+:CpG	31.4286	57.1429	BxA_F62
1:441085:+:CpG	1:478892:+:CpG	30.5556	41.3043	BxA_F80
1:441085:+:CpG	1:478892:+:CpG	44.6429	62.1622	BxA_F8
1:441085:+:CpG	1:478892:+:CpG	36.6667	47.619	BxA_F91
1:441085:+:CpG	1:478892:+:CpG	46.4286	61.3636	BxB_F22
1:441085:+:CpG	1:478892:+:CpG	52.6316	75	BxB_F46
1:441085:+:CpG	1:478892:+:CpG	29.8246	45.4545	BxB_F56
1:441085:+:CpG	1:478892:+:CpG	31.8182	48.1481	BxB_F65
1:441085:+:CpG	1:478892:+:CpG	21.1538	40.7407	BxB_F78
1:441085:+:CpG	1:478892:+:CpG	41.9355	68.5714	BxB_F99
1:441181:+:CpG	1:478988:+:CpG	45.4545	62.5	AxA_F103
1:441181:+:CpG	1:478988:+:CpG	50	61.1111	AxA_F105
1:441181:+:CpG	1:478988:+:CpG	39.1304	52.9412	AxA_F7
1:441181:+:CpG	1:478988:+:CpG	29.4118	40	AxB_F97
1:441181:+:CpG	1:478988:+:CpG	21.4286	35.2941	BxA_F62
1:441181:+:CpG	1:478988:+:CpG	25.5814	37.931	BxA_F77
1:441181:+:CpG	1:478988:+:CpG	18.6047	32	BxB_F78
1:462354:+:CpG	1:500126:+:CpG	33.3333	44.4444	AxB_F106
1:462354:+:CpG	1:500126:+:CpG	48.8372	60	AxB_F74
1:462354:+:CpG	1:500126:+:CpG	57.5	67.8571	AxB_F97
1:462354:+:CpG	1:500126:+:CpG	32.6531	43.75	BxA_F77
1:462354:+:CpG	1:500126:+:CpG	46.1538	66.6667	BxB_F22
1:462354:+:CpG	1:500126:+:CpG	27.907	38.4615	BxB_F65
1:462884:+:CpG	1:500656:+:CpG	23.8095	52.6316	AxA_F103
1:462884:+:CpG	1:500656:+:CpG	31.8182	73.6842	AxA_F105
1:462884:+:CpG	1:500656:+:CpG	26.3889	55.8824	AxA_F52
1:462884:+:CpG	1:500656:+:CpG	14.2857	34.6154	AxA_F53
1:462884:+:CpG	1:500656:+:CpG	20.9302	42.8571	AxA_F60
1:462884:+:CpG	1:500656:+:CpG	20.4545	36	AxA_F7
1:462884:+:CpG	1:500656:+:CpG	18.5185	40	AxB_F100
1:462884:+:CpG	1:500656:+:CpG	10	22.7273	AxB_F104
1:462884:+:CpG	1:500656:+:CpG	15	50	AxB_F106
1:462884:+:CpG	1:500656:+:CpG	14.2857	39.1304	AxB_F61
1:462884:+:CpG	1:500656:+:CpG	22.7273	52.6316	AxB_F74
1:462884:+:CpG	1:500656:+:CpG	26.087	54.5455	AxB_F97
1:462884:+:CpG	1:500656:+:CpG	19.0476	44.4444	BxA_F13
1:462884:+:CpG	1:500656:+:CpG	16	38.0952	BxA_F62
1:462884:+:CpG	1:500656:+:CpG	10.2041	26.3158	BxA_F77
1:462884:+:CpG	1:500656:+:CpG	16.3636	42.8571	BxA_F80
1:462884:+:CpG	1:500656:+:CpG	27.6923	62.069	BxA_F8
1:462884:+:CpG	1:500656:+:CpG	11.1111	26.087	BxA_F91
1:462884:+:CpG	1:500656:+:CpG	19.4444	45.1613	BxB_F22
1:462884:+:CpG	1:500656:+:CpG	23.6842	52.9412	BxB_F46
1:462884:+:CpG	1:500656:+:CpG	29.6875	55.8824	BxB_F56
1:462884:+:CpG	1:500656:+:CpG	20	42.3077	BxB_F65
1:462884:+:CpG	1:500656:+:CpG	16.9231	50	BxB_F78
1:462884:+:CpG	1:500656:+:CpG	32.0755	68	BxB_F99
1:462973:+:CpG	1:500745:+:CpG	30.7692	43.75	AxA_F7
1:462973:+:CpG	1:500745:+:CpG	38.8889	50	AxB_F97
1:462973:+:CpG	1:500745:+:CpG	34.8837	45.4545	BxA_F13
1:462973:+:CpG	1:500745:+:CpG	28.9474	47.619	BxB_F78
1:462973:+:CpG	1:500745:+:CpG	37.1429	52	BxB_F99
1:463667:+:CpG	1:501439:+:CpG	35	50	AxB_F61
1:463667:+:CpG	1:501439:+:CpG	42.3077	55	AxB_F74
1:463667:+:CpG	1:501439:+:CpG	44.7368	64	BxA_F77
1:463667:+:CpG	1:501439:+:CpG	36.5854	53.5714	BxB_F99
1:464839:+:CpG	1:502611:+:CpG	38.4615	48.4848	AxA_F7
1:464839:+:CpG	1:502611:+:CpG	41.0256	52.5	BxB_F22
1:464839:+:CpG	1:502611:+:CpG	40.625	56.5217	BxB_F46
1:464975:+:CpG	1:502747:+:CpG	34.3284	50	BxB_F46
1:464975:+:CpG	1:502747:+:CpG	27.0833	52.1739	BxB_F78
1:465163:+:CpG	1:502935:+:CpG	52.3077	42.3077	AxB_F97
1:465670:+:CpG	1:503442:+:CpG	20.7317	35.7143	AxA_F52
1:465670:+:CpG	1:503442:+:CpG	13.6364	30.7692	AxA_F53
1:465670:+:CpG	1:503442:+:CpG	20	38.4615	AxA_F7
1:465670:+:CpG	1:503442:+:CpG	22.2222	34.0909	AxB_F106
1:465670:+:CpG	1:503442:+:CpG	16.4706	33.3333	AxB_F61
1:465670:+:CpG	1:503442:+:CpG	10.2564	20.8333	BxA_F62
1:465670:+:CpG	1:503442:+:CpG	20.8791	36.3636	BxA_F80
1:465670:+:CpG	1:503442:+:CpG	25	35.1351	BxA_F8
1:465670:+:CpG	1:503442:+:CpG	25.6098	45.9459	BxA_F91
1:465670:+:CpG	1:503442:+:CpG	26.506	41.9355	BxB_F46
1:465706:+:CpG	1:503478:+:CpG	24.3243	48.6486	AxA_F103
1:465706:+:CpG	1:503478:+:CpG	19.2308	42.8571	AxA_F105
1:465706:+:CpG	1:503478:+:CpG	13.3333	32.1429	AxA_F52
1:465706:+:CpG	1:503478:+:CpG	30.1887	69.5652	AxA_F53
1:465706:+:CpG	1:503478:+:CpG	20	44.4444	AxA_F60
1:465706:+:CpG	1:503478:+:CpG	21.9178	47.0588	AxA_F7
1:465706:+:CpG	1:503478:+:CpG	18.75	34.6154	AxB_F100
1:465706:+:CpG	1:503478:+:CpG	15.873	37.037	AxB_F104
1:465706:+:CpG	1:503478:+:CpG	24.5614	56	AxB_F106
1:465706:+:CpG	1:503478:+:CpG	29.8507	63.6364	AxB_F61
1:465706:+:CpG	1:503478:+:CpG	14.7541	39.1304	AxB_F74
1:465706:+:CpG	1:503478:+:CpG	20.2899	44.1176	AxB_F97
1:465706:+:CpG	1:503478:+:CpG	20.9302	42.8571	BxA_F13
1:465706:+:CpG	1:503478:+:CpG	21.6216	48.3871	BxA_F62
1:465706:+:CpG	1:503478:+:CpG	23.3766	54.5455	BxA_F77
1:465706:+:CpG	1:503478:+:CpG	27.4194	51.5152	BxA_F80
1:465706:+:CpG	1:503478:+:CpG	30.1887	50	BxA_F8
1:465706:+:CpG	1:503478:+:CpG	25.8621	45.4545	BxA_F91
1:465706:+:CpG	1:503478:+:CpG	18.6813	37.7778	BxB_F22
1:465706:+:CpG	1:503478:+:CpG	30.9859	78.5714	BxB_F46
1:465706:+:CpG	1:503478:+:CpG	23.1884	50	BxB_F56
1:465706:+:CpG	1:503478:+:CpG	25	55.5556	BxB_F65
1:465706:+:CpG	1:503478:+:CpG	20.5128	42.1053	BxB_F78
1:465706:+:CpG	1:503478:+:CpG	21.7391	41.6667	BxB_F99
1:465767:+:CpG	1:503539:+:CpG	42.1053	56.25	AxA_F103
1:465767:+:CpG	1:503539:+:CpG	37.3333	55.1724	AxA_F105
1:465767:+:CpG	1:503539:+:CpG	44	61.2903	AxB_F106
1:465767:+:CpG	1:503539:+:CpG	37.5	48.1481	AxB_F74
1:465767:+:CpG	1:503539:+:CpG	37.6623	50	BxA_F62
1:465767:+:CpG	1:503539:+:CpG	29.1667	56	BxA_F77
1:465767:+:CpG	1:503539:+:CpG	45.4545	57.7778	BxB_F22
1:465767:+:CpG	1:503539:+:CpG	50.7692	67.7419	BxB_F99
1:465825:+:CpG	1:503597:+:CpG	16.6667	45.4545	AxA_F105
1:465825:+:CpG	1:503597:+:CpG	10.4478	25.9259	AxA_F52
1:465825:+:CpG	1:503597:+:CpG	10.4478	25	AxA_F53
1:465825:+:CpG	1:503597:+:CpG	7.35294	18.1818	AxA_F60
1:465825:+:CpG	1:503597:+:CpG	17.5676	36.1111	AxA_F7
1:465825:+:CpG	1:503597:+:CpG	11.1111	22.7273	AxB_F100
1:465825:+:CpG	1:503597:+:CpG	20.6349	44.8276	AxB_F104
1:465825:+:CpG	1:503597:+:CpG	16.9014	40	AxB_F106
1:465825:+:CpG	1:503597:+:CpG	14.8649	37.5	AxB_F61
1:465825:+:CpG	1:503597:+:CpG	23.9437	54.8387	AxB_F74
1:465825:+:CpG	1:503597:+:CpG	14.1176	32.5581	AxB_F97
1:465825:+:CpG	1:503597:+:CpG	9.72222	22.2222	BxA_F13
1:465825:+:CpG	1:503597:+:CpG	16.4557	40.625	BxA_F62
1:465825:+:CpG	1:503597:+:CpG	7.69231	25	BxA_F77
1:465825:+:CpG	1:503597:+:CpG	16.129	35.7143	BxA_F80
1:465825:+:CpG	1:503597:+:CpG	20.5479	48.5714	BxA_F8
1:465825:+:CpG	1:503597:+:CpG	14.5161	34.4828	BxA_F91
1:465825:+:CpG	1:503597:+:CpG	22.8261	49.0566	BxB_F22
1:465825:+:CpG	1:503597:+:CpG	26.6667	59.2593	BxB_F46
1:465825:+:CpG	1:503597:+:CpG	15	30.2326	BxB_F56
1:465825:+:CpG	1:503597:+:CpG	23.2877	48.5714	BxB_F65
1:465825:+:CpG	1:503597:+:CpG	16.2791	45.4545	BxB_F78
1:465825:+:CpG	1:503597:+:CpG	22.0339	48.1481	BxB_F99
1:466019:+:CpG	1:503791:+:CpG	28	43.75	AxA_F103
1:466019:+:CpG	1:503791:+:CpG	31.8841	59.2593	AxA_F105
1:466019:+:CpG	1:503791:+:CpG	39.2405	60	AxA_F52
1:466019:+:CpG	1:503791:+:CpG	28	53.3333	AxA_F53
1:466019:+:CpG	1:503791:+:CpG	22.4138	39.1304	AxA_F60
1:466019:+:CpG	1:503791:+:CpG	21.7949	34.2857	AxA_F7
1:466019:+:CpG	1:503791:+:CpG	28.3582	46.6667	AxB_F100
1:466019:+:CpG	1:503791:+:CpG	29.6296	51.5152	AxB_F104
1:466019:+:CpG	1:503791:+:CpG	26.3736	43.5897	AxB_F106
1:466019:+:CpG	1:503791:+:CpG	28.5714	47.8261	AxB_F61
1:466019:+:CpG	1:503791:+:CpG	29.2308	58.3333	AxB_F74
1:466019:+:CpG	1:503791:+:CpG	34.9398	50	AxB_F97
1:466019:+:CpG	1:503791:+:CpG	23.4568	36.3636	BxA_F13
1:466019:+:CpG	1:503791:+:CpG	37.2881	53.8462	BxA_F77
1:466019:+:CpG	1:503791:+:CpG	32.3077	51.4286	BxA_F8
1:466019:+:CpG	1:503791:+:CpG	28.5714	43.2432	BxB_F22
1:466019:+:CpG	1:503791:+:CpG	34.4828	69.2308	BxB_F46
1:466019:+:CpG	1:503791:+:CpG	24.3902	35.5556	BxB_F56
1:466019:+:CpG	1:503791:+:CpG	31.9444	48.4848	BxB_F65
1:466019:+:CpG	1:503791:+:CpG	30	48.6486	BxB_F78
1:466019:+:CpG	1:503791:+:CpG	36.0656	50	BxB_F99
1:466140:+:CpG	1:503912:+:CpG	60.7143	80	AxA_F105
1:466140:+:CpG	1:503912:+:CpG	57.1429	70	AxA_F52
1:466140:+:CpG	1:503912:+:CpG	54.1667	68.4211	AxA_F7
1:466140:+:CpG	1:503912:+:CpG	48.3871	60	AxB_F104
1:466140:+:CpG	1:503912:+:CpG	48.2759	59.0909	AxB_F97
1:466140:+:CpG	1:503912:+:CpG	57.5758	68	BxB_F22
1:466140:+:CpG	1:503912:+:CpG	46.1538	66.6667	BxB_F46
1:466140:+:CpG	1:503912:+:CpG	53.125	65	BxB_F65
1:466140:+:CpG	1:503912:+:CpG	36.6667	57.1429	BxB_F78
1:466351:+:CpG	1:504123:+:CpG	16.129	26.3158	AxB_F100
1:466351:+:CpG	1:504123:+:CpG	26.087	40	AxB_F106
1:466351:+:CpG	1:504123:+:CpG	19.3548	30	AxB_F97
1:466351:+:CpG	1:504123:+:CpG	25	40	BxA_F62
1:466351:+:CpG	1:504123:+:CpG	17.5	28	BxA_F80
1:466351:+:CpG	1:504123:+:CpG	25	41.6667	BxB_F56
1:466351:+:CpG	1:504123:+:CpG	17.9487	29.1667	BxB_F78
1:466351:+:CpG	1:504123:+:CpG	8.57143	21.4286	BxB_F99
1:466421:+:CpG	1:504193:+:CpG	50	62.963	AxB_F106
1:466421:+:CpG	1:504193:+:CpG	41.3793	54.5455	BxA_F80
1:466421:+:CpG	1:504193:+:CpG	60	75	BxB_F46
1:466421:+:CpG	1:504193:+:CpG	37.7778	50	BxB_F56
1:466421:+:CpG	1:504193:+:CpG	47.3684	58.0645	BxB_F65
1:466421:+:CpG	1:504193:+:CpG	41.1765	60.8696	BxB_F78
1:466421:+:CpG	1:504193:+:CpG	28.125	47.3684	BxB_F99
1:466624:+:CpG	1:504396:+:CpG	29.7872	46.6667	AxA_F103
1:466624:+:CpG	1:504396:+:CpG	41.1765	73.6842	AxA_F105
1:466624:+:CpG	1:504396:+:CpG	35.4839	50	AxA_F52
1:466624:+:CpG	1:504396:+:CpG	27.907	46.1538	AxA_F53
1:466624:+:CpG	1:504396:+:CpG	28	41.1765	AxA_F60
1:466624:+:CpG	1:504396:+:CpG	23.2558	33.3333	AxA_F7
1:466624:+:CpG	1:504396:+:CpG	25.7143	42.8571	AxB_F100
1:466624:+:CpG	1:504396:+:CpG	22.807	41.9355	AxB_F104
1:466624:+:CpG	1:504396:+:CpG	30	58.0645	AxB_F106
1:466624:+:CpG	1:504396:+:CpG	35.8974	56	AxB_F61
1:466624:+:CpG	1:504396:+:CpG	21.9512	39.1304	AxB_F74
1:466624:+:CpG	1:504396:+:CpG	33.3333	53.3333	AxB_F97
1:466624:+:CpG	1:504396:+:CpG	24.1379	48.2759	BxA_F13
1:466624:+:CpG	1:504396:+:CpG	17.5	36.8421	BxA_F62
1:466624:+:CpG	1:504396:+:CpG	24.4444	44	BxA_F77
1:466624:+:CpG	1:504396:+:CpG	17.7778	33.3333	BxA_F80
1:466624:+:CpG	1:504396:+:CpG	40	66.6667	BxA_F8
1:466624:+:CpG	1:504396:+:CpG	28.8462	46.875	BxA_F91
1:466624:+:CpG	1:504396:+:CpG	36.6667	55	BxB_F22
1:466624:+:CpG	1:504396:+:CpG	23.8095	45.4545	BxB_F46
1:466624:+:CpG	1:504396:+:CpG	36.5079	65.7143	BxB_F56
1:466624:+:CpG	1:504396:+:CpG	20	56.5217	BxB_F65
1:466624:+:CpG	1:504396:+:CpG	20.5479	48.3871	BxB_F78
1:466624:+:CpG	1:504396:+:CpG	28.5714	74.0741	BxB_F99
1:466831:+:CpG	1:504603:+:CpG	20.8333	71.4286	AxA_F103
1:466831:+:CpG	1:504603:+:CpG	44.1176	68.1818	AxA_F105
1:466831:+:CpG	1:504603:+:CpG	29.7872	53.8462	AxA_F52
1:466831:+:CpG	1:504603:+:CpG	20	35.2941	AxA_F53
1:466831:+:CpG	1:504603:+:CpG	28.0702	53.3333	AxA_F60
1:466831:+:CpG	1:504603:+:CpG	25.5319	52.1739	AxA_F7
1:466831:+:CpG	1:504603:+:CpG	20	41.3793	AxB_F100
1:466831:+:CpG	1:504603:+:CpG	18.3099	56.5217	AxB_F104
1:466831:+:CpG	1:504603:+:CpG	22.8571	66.6667	AxB_F106
1:466831:+:CpG	1:504603:+:CpG	32	60	AxB_F61
1:466831:+:CpG	1:504603:+:CpG	30.9091	60.7143	AxB_F74
1:466831:+:CpG	1:504603:+:CpG	18.3333	47.619	AxB_F97
1:466831:+:CpG	1:504603:+:CpG	19.7368	43.75	BxA_F13
1:466831:+:CpG	1:504603:+:CpG	20.5882	43.75	BxA_F62
1:466831:+:CpG	1:504603:+:CpG	19.3548	46.1538	BxA_F77
1:466831:+:CpG	1:504603:+:CpG	23.3333	41.3793	BxA_F80
1:466831:+:CpG	1:504603:+:CpG	34.4828	68.9655	BxA_F8
1:466831:+:CpG	1:504603:+:CpG	24	56.25	BxA_F91
1:466831:+:CpG	1:504603:+:CpG	25.974	52.6316	BxB_F22
1:466831:+:CpG	1:504603:+:CpG	20	51.8519	BxB_F46
1:466831:+:CpG	1:504603:+:CpG	27.5	68.75	BxB_F56
1:466831:+:CpG	1:504603:+:CpG	26.6667	74.0741	BxB_F65
1:466831:+:CpG	1:504603:+:CpG	26.8293	75.8621	BxB_F78
1:466831:+:CpG	1:504603:+:CpG	23.1579	60	BxB_F99
1:466842:+:CpG	1:504614:+:CpG	47.619	76.9231	AxA_F103
1:466842:+:CpG	1:504614:+:CpG	54.8387	65.3846	AxA_F7
1:466842:+:CpG	1:504614:+:CpG	22.9167	40.7407	AxB_F100
1:466842:+:CpG	1:504614:+:CpG	25.8065	53.5714	AxB_F104
1:466842:+:CpG	1:504614:+:CpG	28.8136	56.5217	AxB_F106
1:466842:+:CpG	1:504614:+:CpG	45.283	57.1429	AxB_F61
1:466842:+:CpG	1:504614:+:CpG	24.5283	55	AxB_F97
1:466842:+:CpG	1:504614:+:CpG	33.3333	48.5714	BxA_F13
1:466842:+:CpG	1:504614:+:CpG	36.8421	60	BxA_F62
1:466842:+:CpG	1:504614:+:CpG	29.7872	51.8519	BxA_F77
1:466842:+:CpG	1:504614:+:CpG	34	53.8462	BxA_F80
1:466842:+:CpG	1:504614:+:CpG	40.3846	65.5172	BxA_F8
1:466842:+:CpG	1:504614:+:CpG	36.3636	60.6061	BxA_F91
1:466842:+:CpG	1:504614:+:CpG	37.8378	56.4103	BxB_F22
1:466842:+:CpG	1:504614:+:CpG	39.2157	64.2857	BxB_F46
1:466842:+:CpG	1:504614:+:CpG	34.2857	68.75	BxB_F56
1:466842:+:CpG	1:504614:+:CpG	31.3433	69.2308	BxB_F65
1:466842:+:CpG	1:504614:+:CpG	25.3165	67.8571	BxB_F78
1:466842:+:CpG	1:504614:+:CpG	31.8681	66.6667	BxB_F99
1:466880:+:CpG	1:504652:+:CpG	18.3333	57.8947	AxA_F103
1:466880:+:CpG	1:504652:+:CpG	35.5556	76.1905	AxA_F105
1:466880:+:CpG	1:504652:+:CpG	35.5556	64	AxA_F52
1:466880:+:CpG	1:504652:+:CpG	20.339	35.2941	AxA_F53
1:466880:+:CpG	1:504652:+:CpG	30.8824	55.5556	AxA_F60
1:466880:+:CpG	1:504652:+:CpG	27.451	58.3333	AxA_F7
1:466880:+:CpG	1:504652:+:CpG	20.8955	44.8276	AxB_F100
1:466880:+:CpG	1:504652:+:CpG	18.2927	48.3871	AxB_F104
1:466880:+:CpG	1:504652:+:CpG	25.7576	51.5152	AxB_F106
1:466880:+:CpG	1:504652:+:CpG	25	59.4595	AxB_F61
1:466880:+:CpG	1:504652:+:CpG	37.931	61.1111	AxB_F74
1:466880:+:CpG	1:504652:+:CpG	11.4754	31.8182	AxB_F97
1:466880:+:CpG	1:504652:+:CpG	27.3973	60.6061	BxA_F13
1:466880:+:CpG	1:504652:+:CpG	18.9655	45.8333	BxA_F62
1:466880:+:CpG	1:504652:+:CpG	20.3125	42.8571	BxA_F77
1:466880:+:CpG	1:504652:+:CpG	31.1475	62.069	BxA_F80
1:466880:+:CpG	1:504652:+:CpG	32.7273	78.2609	BxA_F8
1:466880:+:CpG	1:504652:+:CpG	31.4286	66.6667	BxA_F91
1:466880:+:CpG	1:504652:+:CpG	31.4607	54.902	BxB_F22
1:466880:+:CpG	1:504652:+:CpG	31.25	66.6667	BxB_F46
1:466880:+:CpG	1:504652:+:CpG	25	51.2821	BxB_F56
1:466880:+:CpG	1:504652:+:CpG	20	68.1818	BxB_F65
1:466880:+:CpG	1:504652:+:CpG	18.8889	60	BxB_F78
1:466880:+:CpG	1:504652:+:CpG	21.8391	57.5758	BxB_F99
1:466905:+:CpG	1:504677:+:CpG	16.0714	40.9091	AxA_F103
1:466905:+:CpG	1:504677:+:CpG	24	50	AxA_F105
1:466905:+:CpG	1:504677:+:CpG	15.3846	30.7692	AxA_F52
1:466905:+:CpG	1:504677:+:CpG	21.6667	32.3529	AxA_F53
1:466905:+:CpG	1:504677:+:CpG	18.9655	32.1429	AxA_F60
1:466905:+:CpG	1:504677:+:CpG	21.6667	35.4839	AxA_F7
1:466905:+:CpG	1:504677:+:CpG	22.5352	33.3333	AxB_F100
1:466905:+:CpG	1:504677:+:CpG	14.1176	30	AxB_F104
1:466905:+:CpG	1:504677:+:CpG	23.3766	35.1351	AxB_F106
1:466905:+:CpG	1:504677:+:CpG	18.4211	38.8889	AxB_F61
1:466905:+:CpG	1:504677:+:CpG	28.3582	46.3415	AxB_F74
1:466905:+:CpG	1:504677:+:CpG	21.1765	48.4848	BxA_F13
1:466905:+:CpG	1:504677:+:CpG	26.3158	52.1739	BxA_F62
1:466905:+:CpG	1:504677:+:CpG	23.6111	37.931	BxA_F77
1:466905:+:CpG	1:504677:+:CpG	23.4375	45.8333	BxA_F80
1:466905:+:CpG	1:504677:+:CpG	25.3968	41.9355	BxA_F8
1:466905:+:CpG	1:504677:+:CpG	14.4928	33.3333	BxA_F91
1:466905:+:CpG	1:504677:+:CpG	24.2105	38.2979	BxB_F22
1:466905:+:CpG	1:504677:+:CpG	37.0968	60.7143	BxB_F46
1:466905:+:CpG	1:504677:+:CpG	24.7059	46.1538	BxB_F65
1:466905:+:CpG	1:504677:+:CpG	28.0899	39.2857	BxB_F78
1:466905:+:CpG	1:504677:+:CpG	16.129	34.375	BxB_F99
1:469491:+:CpG	1:507263:+:CpG	64.2857	50	AxA_F105
1:469491:+:CpG	1:507263:+:CpG	27.2727	40	AxB_F104
1:469537:+:CpG	1:507309:+:CpG	52.6316	41.1765	BxB_F99
1:470277:+:CpG	1:508049:+:CpG	50	60.7143	BxB_F22
1:470335:+:CpG	1:508107:+:CpG	65.7895	86.9565	AxB_F100
1:470335:+:CpG	1:508107:+:CpG	35.4839	46.6667	AxB_F104
1:470335:+:CpG	1:508107:+:CpG	58.1395	72.7273	AxB_F97
1:470335:+:CpG	1:508107:+:CpG	51.9231	64.5161	BxA_F62
1:470335:+:CpG	1:508107:+:CpG	59.375	80	BxA_F8
1:470335:+:CpG	1:508107:+:CpG	57.1429	72.2222	BxB_F65
1:470335:+:CpG	1:508107:+:CpG	61.1111	72.7273	BxB_F78
1:470335:+:CpG	1:508107:+:CpG	51.5152	63.1579	BxB_F99
1:470345:+:CpG	1:508117:+:CpG	52.381	70.3704	AxA_F105
1:470345:+:CpG	1:508117:+:CpG	44.7368	58.3333	AxA_F53
1:470345:+:CpG	1:508117:+:CpG	43.5897	54.1667	AxA_F60
1:470345:+:CpG	1:508117:+:CpG	42.5	59.0909	AxA_F7
1:470345:+:CpG	1:508117:+:CpG	45	55.5556	AxB_F104
1:470345:+:CpG	1:508117:+:CpG	36.1111	47.619	AxB_F61
1:470345:+:CpG	1:508117:+:CpG	42.1053	60	AxB_F74
1:470345:+:CpG	1:508117:+:CpG	52.381	66.6667	AxB_F97
1:470345:+:CpG	1:508117:+:CpG	47.3684	58.0645	BxA_F62
1:470345:+:CpG	1:508117:+:CpG	41.3793	62.5	BxA_F8
1:470345:+:CpG	1:508117:+:CpG	48.7179	62.5	BxA_F91
1:470345:+:CpG	1:508117:+:CpG	41.5385	54.8387	BxB_F22
1:470345:+:CpG	1:508117:+:CpG	39.2157	62.5	BxB_F46
1:470345:+:CpG	1:508117:+:CpG	44.4444	57.1429	BxB_F56
1:470345:+:CpG	1:508117:+:CpG	36.5854	55.5556	BxB_F65
1:470345:+:CpG	1:508117:+:CpG	57.5	76.1905	BxB_F78
1:470345:+:CpG	1:508117:+:CpG	47.2222	68.4211	BxB_F99
1:470591:+:CpG	1:508363:+:CpG	15.2174	27.2727	AxA_F105
1:470591:+:CpG	1:508363:+:CpG	25.9259	37.5	AxB_F104
1:470591:+:CpG	1:508363:+:CpG	23.5294	43.4783	AxB_F106
1:470591:+:CpG	1:508363:+:CpG	26.5306	50	AxB_F97
1:470591:+:CpG	1:508363:+:CpG	21.0526	37.5	BxA_F62
1:470591:+:CpG	1:508363:+:CpG	9.52381	26.6667	BxA_F80
1:470591:+:CpG	1:508363:+:CpG	26.5625	47.3684	BxA_F8
1:470591:+:CpG	1:508363:+:CpG	20.6349	31.5789	BxB_F56
1:470591:+:CpG	1:508363:+:CpG	14.5833	25	BxB_F65
1:470591:+:CpG	1:508363:+:CpG	17.5439	42.1053	BxB_F78
1:470591:+:CpG	1:508363:+:CpG	18.9873	33.3333	BxB_F99
1:470796:+:CpG	1:508568:+:CpG	14.2857	27.2727	AxA_F7
1:470796:+:CpG	1:508568:+:CpG	25.641	37.5	AxB_F100
1:470796:+:CpG	1:508568:+:CpG	19.1489	32.1429	AxB_F106
1:470796:+:CpG	1:508568:+:CpG	21.9512	32.1429	AxB_F97
1:470796:+:CpG	1:508568:+:CpG	18.5185	28.5714	BxA_F77
1:470796:+:CpG	1:508568:+:CpG	21.4286	33.3333	BxA_F80
1:470796:+:CpG	1:508568:+:CpG	29.2683	44.4444	BxA_F8
1:470796:+:CpG	1:508568:+:CpG	17.1429	27.2727	BxB_F46
1:470796:+:CpG	1:508568:+:CpG	16.2162	26.3158	BxB_F56
1:470796:+:CpG	1:508568:+:CpG	23.0769	47.3684	BxB_F99
1:470918:+:CpG	1:508690:+:CpG	22.8571	33.3333	AxA_F103
1:470918:+:CpG	1:508690:+:CpG	27.027	38.4615	BxA_F80
1:470918:+:CpG	1:508690:+:CpG	29.5455	40	BxB_F46
1:470954:+:CpG	1:508726:+:CpG	36.3636	47.619	AxA_F103
1:470954:+:CpG	1:508726:+:CpG	35.2941	48	BxA_F8
1:470954:+:CpG	1:508726:+:CpG	40	50	BxA_F91
1:470954:+:CpG	1:508726:+:CpG	33.3333	23.3333	BxB_F22
1:470954:+:CpG	1:508726:+:CpG	28.5714	39.2857	BxB_F99
1:471029:+:CpG	1:508801:+:CpG	33.3333	43.75	AxB_F97
1:471029:+:CpG	1:508801:+:CpG	30.5556	42.3077	BxB_F78
1:472393:+:CpG	1:510166:+:CpG	36.8421	50	AxA_F103
1:472393:+:CpG	1:510166:+:CpG	44	55	AxA_F52
1:472393:+:CpG	1:510166:+:CpG	44.4444	54.5455	AxB_F100
1:472393:+:CpG	1:510166:+:CpG	43.75	55.5556	AxB_F106
1:472393:+:CpG	1:510166:+:CpG	61.1111	75	AxB_F97
1:472393:+:CpG	1:510166:+:CpG	45.8333	33.3333	BxB_F99
1:472514:+:CpG	1:510287:+:CpG	42.1053	57.1429	BxB_F46
1:472514:+:CpG	1:510287:+:CpG	27.2727	42.8571	BxB_F65
1:474066:+:CpG	1:511839:+:CpG	36.3636	50	AxA_F60
1:474066:+:CpG	1:511839:+:CpG	18.75	30	AxA_F7
1:474066:+:CpG	1:511839:+:CpG	48.1481	58.8235	BxA_F13
1:474066:+:CpG	1:511839:+:CpG	53.3333	41.1765	BxA_F62
1:474066:+:CpG	1:511839:+:CpG	40.9091	23.0769	BxA_F91
1:475137:+:CpG	1:512911:+:CpG	35.1351	50	AxA_F105
1:475137:+:CpG	1:512911:+:CpG	39.5833	55.8824	AxA_F52
1:475137:+:CpG	1:512911:+:CpG	31.7073	41.9355	AxA_F53
1:475137:+:CpG	1:512911:+:CpG	42.8571	57.6923	AxA_F60
1:475137:+:CpG	1:512911:+:CpG	45.1613	60.8696	AxA_F7
1:475137:+:CpG	1:512911:+:CpG	52.9412	66.6667	AxB_F100
1:475137:+:CpG	1:512911:+:CpG	41.8605	56.25	AxB_F97
1:475137:+:CpG	1:512911:+:CpG	34.375	50	BxA_F62
1:475137:+:CpG	1:512911:+:CpG	27.7778	38.4615	BxA_F80
1:475137:+:CpG	1:512911:+:CpG	35	53.8462	BxB_F22
1:475184:+:CpG	1:512958:+:CpG	53.125	65	AxA_F105
1:475184:+:CpG	1:512958:+:CpG	43.2432	57.6923	AxB_F104
1:475184:+:CpG	1:512958:+:CpG	63.8889	76.9231	BxB_F46
1:475184:+:CpG	1:512958:+:CpG	48.1481	64.7059	BxB_F56
1:475784:+:CpG	1:513558:+:CpG	31.4286	42.3077	AxA_F7
1:475784:+:CpG	1:513558:+:CpG	45.9459	58.6207	AxB_F100
1:475784:+:CpG	1:513558:+:CpG	27.2727	40	AxB_F61
1:475784:+:CpG	1:513558:+:CpG	25	37.5	BxA_F77
1:475784:+:CpG	1:513558:+:CpG	37.037	47.619	BxB_F22
1:475784:+:CpG	1:513558:+:CpG	40.5405	51.7241	BxB_F46
1:475784:+:CpG	1:513558:+:CpG	17.0732	29.1667	BxB_F78
1:475784:+:CpG	1:513558:+:CpG	37.931	55	BxB_F99
1:475889:+:CpG	1:513663:+:CpG	53.8462	70.8333	AxA_F103
1:475889:+:CpG	1:513663:+:CpG	54.1667	82.1429	AxA_F105
1:475889:+:CpG	1:513663:+:CpG	39.0244	50	AxA_F52
1:475889:+:CpG	1:513663:+:CpG	51.7241	66.6667	AxA_F60
1:475889:+:CpG	1:513663:+:CpG	43.1818	58.6207	AxA_F7
1:475889:+:CpG	1:513663:+:CpG	61.9048	75	AxB_F61
1:475889:+:CpG	1:513663:+:CpG	39.3939	52.381	AxB_F74
1:475889:+:CpG	1:513663:+:CpG	49.0196	60	BxB_F56
1:475897:+:CpG	1:513671:+:CpG	56.4103	72.7273	AxA_F103
1:475897:+:CpG	1:513671:+:CpG	60	82.7586	AxA_F105
1:475897:+:CpG	1:513671:+:CpG	37.8378	50	AxA_F52
1:475897:+:CpG	1:513671:+:CpG	62.069	80	AxA_F60
1:475897:+:CpG	1:513671:+:CpG	42.2222	58.6207	AxA_F7
1:475897:+:CpG	1:513671:+:CpG	51.3514	68.1818	AxB_F61
1:475897:+:CpG	1:513671:+:CpG	47.3684	64	AxB_F74
1:475907:+:CpG	1:513681:+:CpG	58.6207	77.2727	AxA_F103
1:475907:+:CpG	1:513681:+:CpG	55.5556	74.0741	AxA_F105
1:475907:+:CpG	1:513681:+:CpG	40	57.1429	AxA_F52
1:475907:+:CpG	1:513681:+:CpG	48.7805	58.8235	AxA_F53
1:475907:+:CpG	1:513681:+:CpG	34.2857	46.1538	AxA_F7
1:475907:+:CpG	1:513681:+:CpG	54.1667	68.4211	AxB_F104
1:475907:+:CpG	1:513681:+:CpG	51.8519	70	AxB_F61
1:475907:+:CpG	1:513681:+:CpG	55.1724	72.7273	AxB_F74
1:475907:+:CpG	1:513681:+:CpG	31.25	43.4783	BxA_F62
1:475907:+:CpG	1:513681:+:CpG	48.5714	58.6207	BxA_F77
1:475907:+:CpG	1:513681:+:CpG	50	63.6364	BxA_F80
1:475907:+:CpG	1:513681:+:CpG	58.8235	68.9655	BxB_F99
1:475920:+:CpG	1:513694:+:CpG	70.3704	86.3636	AxA_F103
1:475920:+:CpG	1:513694:+:CpG	54.8387	77.2727	AxB_F104
1:475920:+:CpG	1:513694:+:CpG	63.6364	73.6842	AxB_F106
1:475920:+:CpG	1:513694:+:CpG	63.8889	74.1935	AxB_F74
1:475920:+:CpG	1:513694:+:CpG	62.8571	73.3333	AxB_F97
1:475920:+:CpG	1:513694:+:CpG	51.7241	65.2174	BxA_F62
1:475920:+:CpG	1:513694:+:CpG	55.1724	66.6667	BxA_F91
1:475934:+:CpG	1:513708:+:CpG	44.7368	62.5	AxA_F103
1:475934:+:CpG	1:513708:+:CpG	51.4286	64	AxA_F105
1:475934:+:CpG	1:513708:+:CpG	41.4634	52.6316	AxA_F52
1:475934:+:CpG	1:513708:+:CpG	46.875	59.0909	AxA_F60
1:475934:+:CpG	1:513708:+:CpG	36.7347	48.4848	AxA_F7
1:475934:+:CpG	1:513708:+:CpG	32.5581	48	AxB_F104
1:475934:+:CpG	1:513708:+:CpG	50	62.5	AxB_F106
1:475934:+:CpG	1:513708:+:CpG	24.2424	47.0588	AxB_F61
1:475934:+:CpG	1:513708:+:CpG	33.3333	54.5455	AxB_F74
1:475934:+:CpG	1:513708:+:CpG	39.4737	52	AxB_F97
1:475934:+:CpG	1:513708:+:CpG	38.0952	52	BxA_F62
1:475934:+:CpG	1:513708:+:CpG	29.4118	43.75	BxA_F77
1:475934:+:CpG	1:513708:+:CpG	25	42.8571	BxA_F80
1:475934:+:CpG	1:513708:+:CpG	30	44.8276	BxA_F8
1:475934:+:CpG	1:513708:+:CpG	41.0256	57.6923	BxA_F91
1:475934:+:CpG	1:513708:+:CpG	68.5714	82.1429	BxB_F46
1:475934:+:CpG	1:513708:+:CpG	33.3333	52.1739	BxB_F65
1:475934:+:CpG	1:513708:+:CpG	33.3333	51.6129	BxB_F78
1:475934:+:CpG	1:513708:+:CpG	30	40	BxB_F99
1:476350:+:CpG	1:514124:+:CpG	60	70.5882	AxA_F105
1:476577:+:CpG	1:514351:+:CpG	32.5	61.9048	AxA_F103
1:476577:+:CpG	1:514351:+:CpG	26.087	54.5455	AxA_F105
1:476577:+:CpG	1:514351:+:CpG	37.5	70	AxA_F52
1:476577:+:CpG	1:514351:+:CpG	21.6216	38.0952	AxA_F53
1:476577:+:CpG	1:514351:+:CpG	14.2857	31.25	AxA_F60
1:476577:+:CpG	1:514351:+:CpG	23.5294	41.3793	AxA_F7
1:476577:+:CpG	1:514351:+:CpG	35	56	AxB_F100
1:476577:+:CpG	1:514351:+:CpG	25	47.8261	AxB_F104
1:476577:+:CpG	1:514351:+:CpG	37.5	60	AxB_F106
1:476577:+:CpG	1:514351:+:CpG	27.0833	52.1739	AxB_F61
1:476577:+:CpG	1:514351:+:CpG	29.7297	44	AxB_F74
1:476577:+:CpG	1:514351:+:CpG	25.5814	47.8261	AxB_F97
1:476577:+:CpG	1:514351:+:CpG	29.2683	54.5455	BxA_F13
1:476577:+:CpG	1:514351:+:CpG	28.9474	47.8261	BxA_F62
1:476577:+:CpG	1:514351:+:CpG	23.4043	40.7407	BxA_F77
1:476577:+:CpG	1:514351:+:CpG	23.5294	48	BxA_F80
1:476577:+:CpG	1:514351:+:CpG	20	36.3636	BxA_F8
1:476577:+:CpG	1:514351:+:CpG	17.9487	29.1667	BxA_F91
1:476577:+:CpG	1:514351:+:CpG	21.2121	41.1765	BxB_F22
1:476577:+:CpG	1:514351:+:CpG	14.7059	41.6667	BxB_F46
1:476577:+:CpG	1:514351:+:CpG	20.4082	38.4615	BxB_F56
1:476577:+:CpG	1:514351:+:CpG	37.2549	76	BxB_F65
1:476577:+:CpG	1:514351:+:CpG	37.8378	60.8696	BxB_F78
1:476577:+:CpG	1:514351:+:CpG	50	73.0769	BxB_F99
1:476614:+:CpG	1:514388:+:CpG	22.8571	36.3636	AxA_F103
1:476614:+:CpG	1:514388:+:CpG	22.2222	38.4615	AxA_F105
1:476614:+:CpG	1:514388:+:CpG	12.1212	22.2222	AxA_F53
1:476614:+:CpG	1:514388:+:CpG	20	34.7826	AxA_F60
1:476614:+:CpG	1:514388:+:CpG	17.9487	33.3333	AxA_F7
1:476614:+:CpG	1:514388:+:CpG	25	36.3636	AxB_F104
1:476614:+:CpG	1:514388:+:CpG	33.3333	50	AxB_F106
1:476614:+:CpG	1:514388:+:CpG	18.1818	36.8421	AxB_F61
1:476614:+:CpG	1:514388:+:CpG	28	38.7097	AxB_F97
1:476614:+:CpG	1:514388:+:CpG	40.5405	54.5455	BxA_F13
1:476614:+:CpG	1:514388:+:CpG	30.4348	40.7407	BxA_F62
1:476614:+:CpG	1:514388:+:CpG	30.9524	45.4545	BxA_F80
1:476614:+:CpG	1:514388:+:CpG	28.125	52.9412	BxB_F22
1:478231:+:CpG	1:516005:+:CpG	26.4706	45	AxA_F103
1:478231:+:CpG	1:516005:+:CpG	33.3333	58.8235	AxA_F105
1:478231:+:CpG	1:516005:+:CpG	34.2857	47.8261	AxA_F52
1:478231:+:CpG	1:516005:+:CpG	36.3636	50	AxA_F53
1:478231:+:CpG	1:516005:+:CpG	29.4118	43.4783	AxA_F60
1:478231:+:CpG	1:516005:+:CpG	40.625	57.1429	AxA_F7
1:478231:+:CpG	1:516005:+:CpG	29.0323	45	AxB_F100
1:478231:+:CpG	1:516005:+:CpG	33.3333	68.4211	AxB_F104
1:478231:+:CpG	1:516005:+:CpG	42.8571	57.1429	AxB_F106
1:478231:+:CpG	1:516005:+:CpG	31.1111	54.1667	AxB_F61
1:478231:+:CpG	1:516005:+:CpG	36.1111	46.4286	AxB_F74
1:478231:+:CpG	1:516005:+:CpG	38.4615	76.9231	AxB_F97
1:478231:+:CpG	1:516005:+:CpG	54.0541	66.6667	BxA_F13
1:478231:+:CpG	1:516005:+:CpG	25.641	39.1304	BxA_F77
1:478231:+:CpG	1:516005:+:CpG	36.3636	57.1429	BxA_F80
1:478231:+:CpG	1:516005:+:CpG	33.3333	50	BxA_F8
1:478231:+:CpG	1:516005:+:CpG	30.9524	46.4286	BxA_F91
1:478231:+:CpG	1:516005:+:CpG	17.6471	31.5789	BxB_F22
1:478231:+:CpG	1:516005:+:CpG	50	78.5714	BxB_F46
1:478231:+:CpG	1:516005:+:CpG	22.8571	38.0952	BxB_F65
1:478231:+:CpG	1:516005:+:CpG	27.5862	53.3333	BxB_F78
1:478231:+:CpG	1:516005:+:CpG	34.7826	53.3333	BxB_F99
1:478314:+:CpG	1:516088:+:CpG	58.6207	73.6842	AxB_F97
1:478314:+:CpG	1:516088:+:CpG	39.2857	50	BxB_F78
1:478344:+:CpG	1:516118:+:CpG	35	50	AxB_F106
1:478344:+:CpG	1:516118:+:CpG	37.5	52	BxB_F22
1:478441:+:CpG	1:516215:+:CpG	60.6061	80	AxA_F105
1:478441:+:CpG	1:516215:+:CpG	45.4545	55.5556	AxA_F52
1:478441:+:CpG	1:516215:+:CpG	60	75	AxA_F53
1:478441:+:CpG	1:516215:+:CpG	54.7619	69.697	AxB_F74
1:478441:+:CpG	1:516215:+:CpG	52.9412	66.6667	AxB_F97
1:478441:+:CpG	1:516215:+:CpG	65.5172	76	BxA_F13
1:478441:+:CpG	1:516215:+:CpG	48.5714	68	BxA_F77
1:478441:+:CpG	1:516215:+:CpG	36.1111	46.6667	BxA_F91
1:478449:+:CpG	1:516223:+:CpG	67.6471	88.4615	AxA_F105
1:478449:+:CpG	1:516223:+:CpG	58.0645	72	AxA_F53
1:478449:+:CpG	1:516223:+:CpG	62.8571	73.3333	AxB_F61
1:478449:+:CpG	1:516223:+:CpG	57.1429	75	AxB_F74
1:478449:+:CpG	1:516223:+:CpG	51.5152	62.963	AxB_F97
1:478449:+:CpG	1:516223:+:CpG	38.2353	56.5217	BxA_F77
1:478455:+:CpG	1:516229:+:CpG	58.8235	68.9655	AxB_F61
1:478455:+:CpG	1:516229:+:CpG	56.4103	70.9677	AxB_F74
1:478455:+:CpG	1:516229:+:CpG	52	65	BxA_F77
1:478455:+:CpG	1:516229:+:CpG	65.625	75.8621	BxB_F56
1:478478:+:CpG	1:516252:+:CpG	75	87.5	AxA_F105
1:478478:+:CpG	1:516252:+:CpG	67.7419	77.7778	AxB_F74
1:479230:+:CpG	1:517004:+:CpG	44.4444	55	AxA_F60
1:479330:+:CpG	1:517104:+:CpG	30	40	AxB_F104
1:479330:+:CpG	1:517104:+:CpG	48.7179	66.6667	AxB_F97
1:479330:+:CpG	1:517104:+:CpG	37.5	52.381	BxA_F62
1:479330:+:CpG	1:517104:+:CpG	37.037	47.8261	BxA_F8
1:479330:+:CpG	1:517104:+:CpG	55.1724	65.2174	BxB_F46
1:479330:+:CpG	1:517104:+:CpG	37.5	48	BxB_F65
1:479330:+:CpG	1:517104:+:CpG	33.3333	63.1579	BxB_F78
1:479330:+:CpG	1:517104:+:CpG	22.5	33.3333	BxB_F99
1:481765:+:CpG	1:519538:+:CpG	55	45	AxA_F105
1:483213:+:CpG	1:520986:+:CpG	67.6471	80	AxA_F52
1:483213:+:CpG	1:520986:+:CpG	26.6667	15.3846	AxB_F61
1:500946:+:CpG	1:538730:+:CpG	36.1702	46.5116	BxA_F77
1:510012:+:CpG	1:547800:+:CpG	41.6667	30.4348	AxB_F104
1:510611:+:CpG	1:548399:+:CpG	50	40	AxA_F7
1:511542:+:CpG	1:549331:+:CpG	48.1481	59.0909	AxA_F60
1:511579:+:CpG	1:549368:+:CpG	58.3333	68.4211	AxA_F60
1:512993:+:CpG	1:550782:+:CpG	54.5455	66.6667	BxB_F99
1:524716:+:CpG	1:562495:+:CpG	39.3939	50	AxB_F97
1:524716:+:CpG	1:562495:+:CpG	32	44.4444	BxB_F22
1:524716:+:CpG	1:562495:+:CpG	45.8333	68.75	BxB_F56
1:524716:+:CpG	1:562495:+:CpG	42.4242	53.8462	BxB_F99
1:554613:+:CpG	1:592429:+:CpG	90.9091	79.4872	BxB_F78
1:564205:+:CpG	1:602032:+:CpG	57.8947	47.3684	BxB_F78
1:567691:+:CpG	1:605519:+:CpG	64.2857	75	AxA_F52
1:567691:+:CpG	1:605519:+:CpG	48.1481	59.0909	BxB_F22
1:567691:+:CpG	1:605519:+:CpG	58.0645	70.3704	BxB_F46
1:584537:+:CpG	1:622362:+:CpG	36	46.4286	AxB_F97
1:584608:+:CpG	1:622433:+:CpG	42.8571	57.1429	AxA_F7
1:584608:+:CpG	1:622433:+:CpG	44.1176	33.3333	BxB_F99
1:588013:+:CpG	1:625841:+:CpG	66.6667	82.3529	BxB_F46
1:592415:+:CpG	1:630244:+:CpG	33.3333	45.4545	BxA_F77
1:596475:+:CpG	1:634296:+:CpG	68.75	78.9474	AxA_F103
1:601058:+:CpG	1:638873:+:CpG	56.6667	45.9459	AxA_F53
1:601058:+:CpG	1:638873:+:CpG	69.2308	55.5556	AxB_F74
1:601058:+:CpG	1:638873:+:CpG	52.7778	41.6667	BxB_F22
1:601125:+:CpG	1:638940:+:CpG	60.6061	50	BxA_F13
1:647907:+:CpG	1:685656:+:CpG	65.5172	76	AxB_F106
1:648002:+:CpG	1:685751:+:CpG	57.1429	36.8421	AxA_F7
1:648002:+:CpG	1:685751:+:CpG	50	63.1579	BxA_F77
1:648002:+:CpG	1:685751:+:CpG	50	36.8421	BxB_F22
1:661256:+:CpG	1:699028:+:CpG	57.1429	68	AxB_F74
1:665773:+:CpG	1:703487:+:CpG	53.3333	41.6667	AxB_F104
1:665773:+:CpG	1:703487:+:CpG	50	60	BxB_F22
1:665839:+:CpG	1:703553:+:CpG	52.7778	66.6667	AxA_F53
1:665839:+:CpG	1:703553:+:CpG	28.5714	16.6667	AxB_F104
1:665839:+:CpG	1:703553:+:CpG	75	64.7059	BxB_F78
1:665839:+:CpG	1:703553:+:CpG	62.1622	73.913	BxB_F99
1:665904:+:CpG	1:703618:+:CpG	50	63.6364	BxA_F62
1:701345:+:CpG	1:739077:+:CpG	61.5385	75	AxA_F60
1:701988:+:CpG	1:739720:+:CpG	68.75	57.1429	AxA_F60
1:701988:+:CpG	1:739720:+:CpG	43.75	54.5455	BxB_F46
1:738720:+:CpG	1:776559:+:CpG	50	40	BxA_F8
1:744025:+:CpG	1:781869:+:CpG	18.1818	5.88235	AxA_F60
1:744025:+:CpG	1:781869:+:CpG	26.087	36.3636	AxB_F100
1:744025:+:CpG	1:781869:+:CpG	21.7391	34.6154	AxB_F106
1:744079:+:CpG	1:781923:+:CpG	54.1667	35.7143	AxB_F100
1:744079:+:CpG	1:781923:+:CpG	21.7391	34.4828	BxA_F8
1:756436:+:CpG	1:794309:+:CpG	77.7778	94.1176	AxA_F7
1:756436:+:CpG	1:794309:+:CpG	55.5556	42.8571	AxB_F106
1:756436:+:CpG	1:794309:+:CpG	63.4146	50	BxA_F62
1:756436:+:CpG	1:794309:+:CpG	44	33.3333	BxB_F56
1:756454:+:CpG	1:794327:+:CpG	64.4444	76.9231	AxA_F53
1:756454:+:CpG	1:794327:+:CpG	62.5	50	AxB_F106
1:756454:+:CpG	1:794327:+:CpG	38.8889	55.5556	AxB_F61
1:756454:+:CpG	1:794327:+:CpG	64.7059	52.381	BxB_F65
1:756454:+:CpG	1:794327:+:CpG	54.5455	42.8571	BxB_F99
1:756457:+:CpG	1:794330:+:CpG	53.8462	41.6667	AxB_F106
1:756457:+:CpG	1:794330:+:CpG	74.0741	92.8571	BxA_F13
1:756457:+:CpG	1:794330:+:CpG	60.4651	50	BxA_F62
1:756457:+:CpG	1:794330:+:CpG	43.4783	29.4118	BxA_F8
1:756457:+:CpG	1:794330:+:CpG	62.5	50	BxA_F91
1:756457:+:CpG	1:794330:+:CpG	67.6471	57.1429	BxB_F65
1:756457:+:CpG	1:794330:+:CpG	58.3333	45.8333	BxB_F99
1:781311:+:CpG	1:819225:+:CpG	66.6667	81.25	AxA_F60
1:781313:+:CpG	1:819227:+:CpG	73.913	84.2105	AxA_F60
1:788074:+:CpG	1:825991:+:CpG	65	45.4545	AxB_F104
1:790150:+:CpG	1:828079:+:CpG	54.8387	69.5652	AxA_F105
1:790186:+:CpG	1:828115:+:CpG	68.75	82.6087	AxA_F105
1:790186:+:CpG	1:828115:+:CpG	66.6667	56.5217	AxB_F104
1:790186:+:CpG	1:828115:+:CpG	51.7241	65.5172	BxB_F22
1:790247:+:CpG	1:828176:+:CpG	38.0952	50	BxB_F65
1:790279:+:CpG	1:828208:+:CpG	69.2308	58.3333	AxB_F106
1:790279:+:CpG	1:828208:+:CpG	66.6667	77.7778	BxA_F62
1:795840:+:CpG	1:833768:+:CpG	45.4545	57.1429	BxB_F56
1:795864:+:CpG	1:833792:+:CpG	71.4286	57.8947	AxB_F106
1:795864:+:CpG	1:833792:+:CpG	45.4545	57.1429	BxB_F56
1:833049:+:CpG	1:871074:+:CpG	83.3333	94.7368	AxA_F53
1:833049:+:CpG	1:871074:+:CpG	83.3333	93.3333	BxA_F62
1:833062:+:CpG	1:871087:+:CpG	71.4286	83.3333	AxA_F60
1:834790:+:CpG	1:872820:+:CpG	70	60	AxB_F61
1:834790:+:CpG	1:872820:+:CpG	60.7143	75	BxB_F56
1:839799:+:CpG	1:877836:+:CpG	82.3529	92.8571	AxA_F105
1:860787:+:CpG	1:898851:+:CpG	46.6667	35.7143	BxA_F62
1:860787:+:CpG	1:898851:+:CpG	38.0952	27.7778	BxB_F22
1:861375:+:CpG	1:899439:+:CpG	50	38.8889	AxA_F53
1:861375:+:CpG	1:899439:+:CpG	54.5455	73.3333	BxA_F80
1:875829:+:CpG	1:913871:+:CpG	62.963	48.1481	AxB_F100
1:890281:+:CpG	1:928303:+:CpG	50	37.5	AxA_F105
1:890281:+:CpG	1:928303:+:CpG	64	50	BxA_F77
1:890281:+:CpG	1:928303:+:CpG	23.0769	35	BxA_F8
1:890281:+:CpG	1:928303:+:CpG	44.4444	31.5789	BxB_F78
1:905244:+:CpG	1:943254:+:CpG	53.8462	43.4783	AxB_F106
1:913437:+:CpG	1:951457:+:CpG	50	63.4146	AxA_F105
1:915081:+:CpG	1:953101:+:CpG	60.8696	50	BxA_F13
1:915096:+:CpG	1:953116:+:CpG	60	70	BxB_F46
1:925732:+:CpG	1:963750:+:CpG	70.5882	84.6154	AxB_F104
1:925756:+:CpG	1:963774:+:CpG	60	70.5882	AxB_F104
1:925756:+:CpG	1:963774:+:CpG	66.6667	53.3333	AxB_F74
1:925756:+:CpG	1:963774:+:CpG	85.7143	75	BxB_F78
1:926148:+:CpG	1:964166:+:CpG	58.3333	47.619	BxA_F13
1:926191:+:CpG	1:964209:+:CpG	50	40	AxB_F61
1:994651:+:CpG	1:1032640:+:CpG	42.8571	54.5455	BxB_F46
1:1019356:+:CpG	1:1057345:+:CpG	85	73.913	AxA_F105
1:1019356:+:CpG	1:1057345:+:CpG	75.8621	59.4595	BxA_F77
1:1019394:+:CpG	1:1057383:+:CpG	78.9474	66.6667	BxA_F77
1:1022314:+:CpG	1:1060303:+:CpG	44.4444	57.6923	AxB_F106
1:1060388:+:CpG	1:1098369:+:CpG	46.875	36	BxA_F13
1:1072566:+:CpG	1:1110594:+:CpG	83.3333	71.4286	AxA_F103
1:1093173:+:CpG	1:1131211:+:CpG	61.1111	72.7273	BxB_F46
1:1100574:+:CpG	1:1138612:+:CpG	73.3333	61.1111	AxB_F106
1:1100585:+:CpG	1:1138623:+:CpG	78.5714	65.625	AxB_F106
1:1100791:+:CpG	1:1138829:+:CpG	69.2308	56.25	AxA_F105
1:1107402:+:CpG	1:1145431:+:CpG	86.3636	100	BxB_F99
1:1184924:+:CpG	1:1223397:+:CpG	76.4706	87.5	BxB_F46
1:1187498:+:CpG	1:1225972:+:CpG	62.963	75	AxB_F104
1:1187498:+:CpG	1:1225972:+:CpG	66.6667	76.9231	AxB_F97
1:1187554:+:CpG	1:1226028:+:CpG	77.2727	88.8889	AxA_F52
1:1187554:+:CpG	1:1226028:+:CpG	65	75	AxA_F60
1:1187554:+:CpG	1:1226028:+:CpG	75	64.2857	BxB_F99
1:1187561:+:CpG	1:1226035:+:CpG	61.5385	50	BxB_F22
1:1207603:+:CpG	1:1246080:+:CpG	50	61.1111	AxA_F60
1:1207608:+:CpG	1:1246085:+:CpG	50	61.1111	AxB_F97
1:1207664:+:CpG	1:1246141:+:CpG	63.6364	73.913	AxB_F104
1:1207664:+:CpG	1:1246141:+:CpG	52.1739	66.6667	AxB_F106
1:1207671:+:CpG	1:1246148:+:CpG	55	66.6667	AxB_F104
1:1207671:+:CpG	1:1246148:+:CpG	76.4706	88.2353	BxB_F22
1:1207684:+:CpG	1:1246161:+:CpG	22.2222	40	AxB_F104
1:1225615:+:CpG	1:1264090:+:CpG	82.3529	70	BxA_F77
1:1235287:+:CpG	1:1273763:+:CpG	59.375	48.1481	AxA_F60
1:1235287:+:CpG	1:1273763:+:CpG	68	57.1429	AxB_F61
1:1235287:+:CpG	1:1273763:+:CpG	81.8182	63.6364	BxA_F77
1:1238504:+:CpG	1:1276981:+:CpG	62.5	72.7273	AxB_F104
1:1238504:+:CpG	1:1276981:+:CpG	69.2308	82.6087	BxB_F99
1:1238521:+:CpG	1:1276998:+:CpG	62.5	72.7273	AxA_F53
1:1238521:+:CpG	1:1276998:+:CpG	73.3333	61.1111	BxA_F62
1:1238521:+:CpG	1:1276998:+:CpG	65.3846	81.8182	BxB_F46
1:1238521:+:CpG	1:1276998:+:CpG	54.5455	67.8571	BxB_F56
1:1238521:+:CpG	1:1276998:+:CpG	58.3333	70	BxB_F65
1:1238521:+:CpG	1:1276998:+:CpG	56.5217	72.2222	BxB_F78
1:1238521:+:CpG	1:1276998:+:CpG	62.963	75	BxB_F99
1:1238554:+:CpG	1:1277031:+:CpG	51.3514	63.6364	AxB_F61
1:1238554:+:CpG	1:1277031:+:CpG	53.5714	66.6667	BxA_F62
1:1238554:+:CpG	1:1277031:+:CpG	50	75	BxB_F46
1:1238554:+:CpG	1:1277031:+:CpG	65.7895	79.4118	BxB_F56
1:1238554:+:CpG	1:1277031:+:CpG	62.5	75	BxB_F65
1:1238578:+:CpG	1:1277055:+:CpG	55.5556	70.8333	AxB_F104
1:1238578:+:CpG	1:1277055:+:CpG	37.037	48	BxA_F77
1:1238578:+:CpG	1:1277055:+:CpG	55.8824	75	BxB_F46
1:1238578:+:CpG	1:1277055:+:CpG	55	67.6471	BxB_F56
1:1238750:+:CpG	1:1277227:+:CpG	86.2069	75	BxA_F8
1:1238783:+:CpG	1:1277260:+:CpG	77.7778	65.2174	BxA_F8
1:1290516:+:CpG	1:1328997:+:CpG	45	55.5556	BxA_F91
1:1290540:+:CpG	1:1329021:+:CpG	30.7692	45.4545	BxA_F91
1:1293823:+:CpG	1:1332304:+:CpG	72.2222	60.4651	AxA_F52
1:1297893:+:CpG	1:1336374:+:CpG	51.5152	40	AxA_F103
1:1315754:+:CpG	1:1354835:+:CpG	41.3793	28.5714	BxB_F65
1:1319021:+:CpG	1:1358099:+:CpG	58.6207	70.3704	AxB_F74
1:1319042:+:CpG	1:1358120:+:CpG	42.8571	54.5455	BxA_F8
1:1332894:+:CpG	1:1371978:+:CpG	50	60	BxB_F65
1:1340542:+:CpG	1:1379623:+:CpG	55.5556	42.8571	AxA_F52
1:1340976:+:CpG	1:1380057:+:CpG	60	50	AxB_F106
1:1341285:+:CpG	1:1380366:+:CpG	34.7826	22.2222	AxA_F103
1:1341285:+:CpG	1:1380366:+:CpG	52.381	37.5	AxA_F60
1:1341348:+:CpG	1:1380429:+:CpG	42.1053	18.1818	AxA_F60
1:1341398:+:CpG	1:1380479:+:CpG	76.6667	65.5172	BxA_F80
1:1341398:+:CpG	1:1380479:+:CpG	60.6061	70.9677	BxB_F56
1:1341588:+:CpG	1:1380669:+:CpG	69.5652	80.9524	AxB_F74
1:1341588:+:CpG	1:1380669:+:CpG	53.5714	69.5652	BxA_F91
1:1341588:+:CpG	1:1380669:+:CpG	61.7647	77.7778	BxB_F46
1:1341596:+:CpG	1:1380677:+:CpG	75.7576	63.8889	BxA_F8
1:1341596:+:CpG	1:1380677:+:CpG	44.4444	54.5455	BxA_F91
1:1341596:+:CpG	1:1380677:+:CpG	62.1622	76.6667	BxB_F46
1:1392569:+:CpG	1:1433936:+:CpG	68	80	AxA_F53
1:1392569:+:CpG	1:1433936:+:CpG	58.3333	76.4706	AxB_F100
1:1392956:+:CpG	1:1434323:+:CpG	80	70	AxB_F61
1:1394805:+:CpG	1:1436172:+:CpG	60	70	AxA_F60
1:1395339:+:CpG	1:1436706:+:CpG	56.5217	45.4545	AxA_F53
1:1395339:+:CpG	1:1436706:+:CpG	63.6364	50	AxA_F7
1:1406944:+:CpG	1:1448312:+:CpG	59.0909	73.3333	AxB_F74
1:1406952:+:CpG	1:1448320:+:CpG	60	70	AxA_F7
1:1406952:+:CpG	1:1448320:+:CpG	77.2727	87.5	AxB_F74
1:1406952:+:CpG	1:1448320:+:CpG	75	60.7143	AxB_F97
1:1416490:+:CpG	1:1457845:+:CpG	32.6087	21.1538	AxB_F100
1:1416490:+:CpG	1:1457845:+:CpG	42.1053	28.5714	AxB_F97
1:1416490:+:CpG	1:1457845:+:CpG	50	38.7097	BxB_F46
1:1416657:+:CpG	1:1458012:+:CpG	30.4348	41.5094	AxA_F7
1:1416657:+:CpG	1:1458012:+:CpG	53.125	63.6364	BxB_F99
1:1434999:+:CpG	1:1476338:+:CpG	41.1765	23.0769	AxA_F60
1:1434999:+:CpG	1:1476338:+:CpG	57.1429	42.8571	AxB_F100
1:1434999:+:CpG	1:1476338:+:CpG	47.0588	34.4828	BxB_F22
1:1435015:+:CpG	1:1476354:+:CpG	33.3333	21.4286	AxA_F60
1:1435015:+:CpG	1:1476354:+:CpG	73.3333	84.6154	BxA_F80
1:1435047:+:CpG	1:1476386:+:CpG	85.1852	95.4545	AxA_F52
1:1447184:+:CpG	1:1488528:+:CpG	66.6667	80	AxB_F104
1:1490606:+:CpG	1:1531922:+:CpG	37.037	47.1698	BxA_F80
1:1510768:+:CpG	1:1552079:+:CpG	50	60	BxA_F8
1:1510794:+:CpG	1:1552105:+:CpG	45.4545	61.1111	BxA_F8
1:1519264:+:CpG	1:1560573:+:CpG	72.2222	82.3529	AxA_F60
1:1519273:+:CpG	1:1560582:+:CpG	68.75	80	AxA_F60
1:1519279:+:CpG	1:1560588:+:CpG	71.4286	84.6154	AxA_F60
1:1519322:+:CpG	1:1560631:+:CpG	53.8462	66.6667	AxA_F60
1:1519408:+:CpG	1:1560717:+:CpG	69.2308	58.3333	AxA_F60
1:1519416:+:CpG	1:1560725:+:CpG	83.3333	72.7273	AxA_F60
1:1574870:+:CpG	1:1616169:+:CpG	83.3333	66.6667	AxA_F60
1:1607163:+:CpG	1:1648500:+:CpG	65	75	AxA_F52
1:1607163:+:CpG	1:1648500:+:CpG	72.7273	83.871	AxA_F60
1:1607163:+:CpG	1:1648500:+:CpG	70.9677	85.7143	AxB_F100
1:1607163:+:CpG	1:1648500:+:CpG	80	91.6667	BxB_F65
1:1612613:+:CpG	1:1653949:+:CpG	50	37.5	AxB_F106
1:1612613:+:CpG	1:1653949:+:CpG	54.5455	40	BxA_F80
1:1612777:+:CpG	1:1654113:+:CpG	23.8095	12.5	AxB_F74
1:1618274:+:CpG	1:1659633:+:CpG	72.2222	82.3529	AxA_F53
1:1618274:+:CpG	1:1659633:+:CpG	50	60	AxA_F60
1:1629691:+:CpG	1:1670506:+:CpG	79.1667	90.4762	BxB_F46
1:1629703:+:CpG	1:1670518:+:CpG	71.4286	60	AxB_F100
1:1629703:+:CpG	1:1670518:+:CpG	71.4286	86.9565	BxB_F46
1:1635806:+:CpG	1:1676623:+:CpG	78.9474	68.1818	BxA_F80
1:1636007:+:CpG	1:1676824:+:CpG	73.6842	63.6364	AxA_F60
1:1639451:+:CpG	1:1680269:+:CpG	58.3333	81.8182	AxA_F103
1:1639543:+:CpG	1:1680361:+:CpG	47.619	58.8235	AxA_F103
1:1639543:+:CpG	1:1680361:+:CpG	58.3333	68.75	BxB_F99
1:1639699:+:CpG	1:1680517:+:CpG	78.9474	66.6667	AxA_F103
1:1653723:+:CpG	1:1694514:+:CpG	70.5882	60	AxB_F97
1:1662332:+:CpG	1:1703127:+:CpG	57.8947	68.75	AxA_F105
1:1668890:+:CpG	1:1709691:+:CpG	0	17.5	AxA_F7
1:1668890:+:CpG	1:1709691:+:CpG	0	14.2857	AxB_F106
1:1668890:+:CpG	1:1709691:+:CpG	4.16667	20.6897	AxB_F74
1:1668890:+:CpG	1:1709691:+:CpG	0	11.7647	BxA_F80
1:1668890:+:CpG	1:1709691:+:CpG	0	12.5	BxA_F91
1:1668904:+:CpG	1:1709705:+:CpG	2.77778	20.4545	AxA_F7
1:1668904:+:CpG	1:1709705:+:CpG	0	14.2857	AxB_F106
1:1668904:+:CpG	1:1709705:+:CpG	0	10.5263	AxB_F61
1:1668904:+:CpG	1:1709705:+:CpG	0	17.2414	AxB_F74
1:1668904:+:CpG	1:1709705:+:CpG	0	23.5294	BxA_F80
1:1668904:+:CpG	1:1709705:+:CpG	0	14.2857	BxA_F91
1:1668911:+:CpG	1:1709712:+:CpG	0	20	AxA_F105
1:1668911:+:CpG	1:1709712:+:CpG	2.63158	13.6364	AxA_F52
1:1668911:+:CpG	1:1709712:+:CpG	0	11.3636	AxA_F53
1:1668911:+:CpG	1:1709712:+:CpG	0	20.8333	AxA_F7
1:1668911:+:CpG	1:1709712:+:CpG	0	11.7647	AxB_F106
1:1668911:+:CpG	1:1709712:+:CpG	0	13.1579	AxB_F61
1:1668911:+:CpG	1:1709712:+:CpG	0	17.2414	AxB_F74
1:1668911:+:CpG	1:1709712:+:CpG	0	28.5714	BxA_F80
1:1668911:+:CpG	1:1709712:+:CpG	0	13.6364	BxA_F91
1:1668918:+:CpG	1:1709719:+:CpG	0	11.5385	AxA_F105
1:1668918:+:CpG	1:1709719:+:CpG	0	18.3673	AxA_F7
1:1668918:+:CpG	1:1709719:+:CpG	0	16.6667	AxB_F74
1:1668918:+:CpG	1:1709719:+:CpG	0	22.7273	BxA_F80
1:1668918:+:CpG	1:1709719:+:CpG	0	14.2857	BxA_F91
1:1668918:+:CpG	1:1709719:+:CpG	0	10	BxB_F65
1:1668939:+:CpG	1:1709740:+:CpG	0	13.0435	AxA_F7
1:1668939:+:CpG	1:1709740:+:CpG	0	10	AxB_F106
1:1668939:+:CpG	1:1709740:+:CpG	0	10	BxA_F91
1:1668947:+:CpG	1:1709748:+:CpG	0	13.3333	AxA_F7
1:1668947:+:CpG	1:1709748:+:CpG	0	13.6364	BxA_F80
1:1668947:+:CpG	1:1709748:+:CpG	0	10.5263	BxA_F91
1:1668965:+:CpG	1:1709766:+:CpG	0	16.6667	AxA_F7
1:1668965:+:CpG	1:1709766:+:CpG	0	20	BxA_F80
1:1668969:+:CpG	1:1709770:+:CpG	0	17.0213	AxA_F7
1:1668969:+:CpG	1:1709770:+:CpG	0	20	BxA_F80
1:1668979:+:CpG	1:1709780:+:CpG	0	17.0213	AxA_F7
1:1668979:+:CpG	1:1709780:+:CpG	0	15	BxA_F80
1:1668985:+:CpG	1:1709786:+:CpG	0	11.1111	AxA_F7
1:1669082:+:CpG	1:1709883:+:CpG	0	13.3333	BxA_F8
1:1669085:+:CpG	1:1709886:+:CpG	0	14.2857	BxA_F8
1:1669088:+:CpG	1:1709889:+:CpG	0	14.2857	BxA_F8
1:1669098:+:CpG	1:1709899:+:CpG	0	11.7647	BxA_F8
1:1669123:+:CpG	1:1709924:+:CpG	0	11.1111	BxA_F8
1:1669137:+:CpG	1:1709938:+:CpG	0	12.5	BxA_F8
1:1669153:+:CpG	1:1709954:+:CpG	0	11.1111	AxB_F100
1:1669157:+:CpG	1:1709958:+:CpG	0	16.6667	AxB_F100
1:1669164:+:CpG	1:1709965:+:CpG	0	11.1111	AxB_F100
1:1669170:+:CpG	1:1709971:+:CpG	0	10	AxA_F7
1:1669170:+:CpG	1:1709971:+:CpG	0	11.7647	AxB_F100
1:1669170:+:CpG	1:1709971:+:CpG	0	11.1111	BxA_F8
1:1669187:+:CpG	1:1709988:+:CpG	0	11.1111	AxB_F100
1:1669187:+:CpG	1:1709988:+:CpG	0	13.3333	BxA_F8
1:1669192:+:CpG	1:1709993:+:CpG	0	12.5	AxB_F100
1:1669192:+:CpG	1:1709993:+:CpG	0	12.5	BxA_F8
1:1669194:+:CpG	1:1709995:+:CpG	0	13.3333	AxB_F100
1:1669208:+:CpG	1:1710009:+:CpG	0	13.3333	BxA_F8
1:1716165:+:CpG	1:1756967:+:CpG	83.3333	71.4286	AxB_F106
1:1754044:+:CpG	1:1794907:+:CpG	84	73.8095	AxA_F103
1:1754044:+:CpG	1:1794907:+:CpG	88.5714	75.5102	AxA_F53
1:1754044:+:CpG	1:1794907:+:CpG	93.1034	80.4878	BxA_F91
1:1754102:+:CpG	1:1794965:+:CpG	83.3333	62.7451	AxA_F105
1:1754102:+:CpG	1:1794965:+:CpG	58.3333	41.5094	AxB_F106
1:1754102:+:CpG	1:1794965:+:CpG	69.697	57.5	AxB_F97
1:1754102:+:CpG	1:1794965:+:CpG	63.3333	51.8519	BxA_F91
1:1754102:+:CpG	1:1794965:+:CpG	66.6667	48.1481	BxB_F22
1:1754145:+:CpG	1:1795008:+:CpG	59.0909	41.9355	BxA_F80
1:1754233:+:CpG	1:1795096:+:CpG	96	80.9524	AxA_F103
1:1754233:+:CpG	1:1795096:+:CpG	91.6667	78.0488	AxB_F97
1:1754233:+:CpG	1:1795096:+:CpG	86.2069	69.4915	BxA_F91
1:1754233:+:CpG	1:1795096:+:CpG	90.6977	76.4706	BxB_F99
1:1754314:+:CpG	1:1795177:+:CpG	41.1765	52.381	BxA_F13
1:1754314:+:CpG	1:1795177:+:CpG	70.1754	57.1429	BxA_F62
1:1754314:+:CpG	1:1795177:+:CpG	73.8095	84.6154	BxA_F77
1:1754413:+:CpG	1:1795276:+:CpG	88	77.7778	AxA_F105
1:1754413:+:CpG	1:1795276:+:CpG	95	74.6479	AxA_F52
1:1754413:+:CpG	1:1795276:+:CpG	52.6316	71.4286	AxB_F104
1:1754413:+:CpG	1:1795276:+:CpG	54.5455	65.2174	BxA_F13
1:1754413:+:CpG	1:1795276:+:CpG	51.2195	75	BxA_F62
1:1754413:+:CpG	1:1795276:+:CpG	78.2609	62.7907	BxA_F80
1:1754413:+:CpG	1:1795276:+:CpG	58.3333	71.1538	BxA_F8
1:1754413:+:CpG	1:1795276:+:CpG	76.4706	60.3774	BxA_F91
1:1754413:+:CpG	1:1795276:+:CpG	53.8462	87.8788	BxB_F46
1:1754413:+:CpG	1:1795276:+:CpG	42.4242	75.6757	BxB_F56
1:1754413:+:CpG	1:1795276:+:CpG	78.9474	65.8824	BxB_F78
1:1754413:+:CpG	1:1795276:+:CpG	88.8889	64.4737	BxB_F99
1:1754437:+:CpG	1:1795300:+:CpG	88.8889	75.4717	AxA_F105
1:1754437:+:CpG	1:1795300:+:CpG	80	70	AxA_F53
1:1754437:+:CpG	1:1795300:+:CpG	50	63.6364	AxA_F60
1:1754437:+:CpG	1:1795300:+:CpG	50	66.6667	AxB_F104
1:1754437:+:CpG	1:1795300:+:CpG	65.2174	81.25	BxB_F46
1:1754437:+:CpG	1:1795300:+:CpG	95	69.7674	BxB_F65
1:1754912:+:CpG	1:1795775:+:CpG	72.2222	59.0909	AxA_F105
1:1754912:+:CpG	1:1795775:+:CpG	73.6842	60.8696	AxA_F52
1:1754912:+:CpG	1:1795775:+:CpG	41.3793	52.6316	BxA_F62
1:1754912:+:CpG	1:1795775:+:CpG	54.2857	65.5172	BxA_F8
1:1754912:+:CpG	1:1795775:+:CpG	60	72.7273	BxB_F65
1:1769119:+:CpG	1:1809991:+:CpG	74.2857	64	BxB_F99
1:1769145:+:CpG	1:1810017:+:CpG	68.1818	55.5556	BxB_F65
1:1777359:+:CpG	1:1818176:+:CpG	76.9231	86.9565	BxA_F80
1:1797210:+:CpG	1:1838029:+:CpG	72.4138	61.7647	BxB_F99
1:1819635:+:CpG	1:1860482:+:CpG	75	64.2857	AxA_F60
1:1821768:+:CpG	1:1862613:+:CpG	81.25	70.2703	AxA_F7
1:1832183:+:CpG	1:1873035:+:CpG	70.8333	58.6207	BxA_F8
1:1832183:+:CpG	1:1873035:+:CpG	76	65.5172	BxB_F46
1:1865497:+:CpG	1:1906334:+:CpG	63.6364	45.4545	AxA_F103
1:1865501:+:CpG	1:1906338:+:CpG	63.6364	91.6667	AxA_F103
1:1865536:+:CpG	1:1906373:+:CpG	53.8462	72.7273	AxA_F103
1:1894976:+:CpG	1:1935848:+:CpG	75	64.2857	AxA_F103
1:1894976:+:CpG	1:1935848:+:CpG	90.9091	77.7778	AxA_F105
1:1894976:+:CpG	1:1935848:+:CpG	38.8889	52.6316	AxA_F60
1:1894976:+:CpG	1:1935848:+:CpG	65.3846	78.9474	BxA_F8
1:1894976:+:CpG	1:1935848:+:CpG	62.963	52	BxB_F22
1:1895011:+:CpG	1:1935883:+:CpG	76.9231	48.7805	AxA_F103
1:1895011:+:CpG	1:1935883:+:CpG	62.5	33.3333	AxA_F105
1:1895011:+:CpG	1:1935883:+:CpG	69.697	44.1176	AxA_F52
1:1895011:+:CpG	1:1935883:+:CpG	69.4444	52.9412	AxA_F53
1:1895011:+:CpG	1:1935883:+:CpG	57.8947	32.1429	AxA_F60
1:1895011:+:CpG	1:1935883:+:CpG	81.8182	50	AxA_F7
1:1895011:+:CpG	1:1935883:+:CpG	76	57.8947	AxB_F100
1:1895011:+:CpG	1:1935883:+:CpG	60.7843	39.4737	AxB_F104
1:1895011:+:CpG	1:1935883:+:CpG	76.5957	57.6923	AxB_F74
1:1895011:+:CpG	1:1935883:+:CpG	61.5385	41.3793	BxA_F62
1:1895011:+:CpG	1:1935883:+:CpG	57.1429	38.4615	BxA_F80
1:1895011:+:CpG	1:1935883:+:CpG	57.5	40	BxA_F8
1:1895011:+:CpG	1:1935883:+:CpG	75.6757	60.8696	BxB_F46
1:1895011:+:CpG	1:1935883:+:CpG	66.6667	53.8462	BxB_F78
1:1895011:+:CpG	1:1935883:+:CpG	78	60	BxB_F99
1:1895029:+:CpG	1:1935901:+:CpG	70.9677	57.1429	AxA_F105
1:1895029:+:CpG	1:1935901:+:CpG	52	38.4615	AxA_F60
1:1895029:+:CpG	1:1935901:+:CpG	56.25	66.6667	AxB_F97
1:1895029:+:CpG	1:1935901:+:CpG	64.5161	50	BxA_F62
1:1895029:+:CpG	1:1935901:+:CpG	54.8387	38.8889	BxA_F80
1:1895029:+:CpG	1:1935901:+:CpG	53.3333	64	BxB_F46
1:1895053:+:CpG	1:1935925:+:CpG	69.4444	57.5	AxA_F103
1:1895053:+:CpG	1:1935925:+:CpG	62.1622	74.2857	AxB_F100
1:1895053:+:CpG	1:1935925:+:CpG	68.1818	82.1429	AxB_F97
1:1895083:+:CpG	1:1935955:+:CpG	64.7059	40.3846	AxA_F103
1:1895083:+:CpG	1:1935955:+:CpG	73.3333	46.3415	AxA_F105
1:1895083:+:CpG	1:1935955:+:CpG	71.875	54.5455	AxA_F52
1:1895083:+:CpG	1:1935955:+:CpG	55.8824	35.8491	AxA_F53
1:1895083:+:CpG	1:1935955:+:CpG	50	25	AxA_F60
1:1895083:+:CpG	1:1935955:+:CpG	58.0645	39.1304	AxA_F7
1:1895083:+:CpG	1:1935955:+:CpG	47.619	36.5385	AxB_F100
1:1895083:+:CpG	1:1935955:+:CpG	64.7059	50	AxB_F97
1:1895083:+:CpG	1:1935955:+:CpG	61.7647	45.8333	BxA_F62
1:1895083:+:CpG	1:1935955:+:CpG	42.8571	31.25	BxA_F80
1:1895083:+:CpG	1:1935955:+:CpG	68.2927	55.814	BxA_F8
1:1895083:+:CpG	1:1935955:+:CpG	53.3333	37.2549	BxA_F91
1:1895083:+:CpG	1:1935955:+:CpG	60.4167	46.8085	BxB_F22
1:1895083:+:CpG	1:1935955:+:CpG	70.8333	54.4118	BxB_F99
1:1895138:+:CpG	1:1936010:+:CpG	72.7273	61.6667	AxA_F53
1:1895170:+:CpG	1:1936042:+:CpG	75.7576	62.1622	AxA_F103
1:1895170:+:CpG	1:1936042:+:CpG	81.4815	62.5	AxA_F105
1:1895170:+:CpG	1:1936042:+:CpG	74.4186	53.3333	AxA_F52
1:1895170:+:CpG	1:1936042:+:CpG	69.4444	48.7179	AxA_F53
1:1895170:+:CpG	1:1936042:+:CpG	72.7273	48.6486	AxA_F60
1:1895170:+:CpG	1:1936042:+:CpG	63.6364	51.2195	AxB_F74
1:1895170:+:CpG	1:1936042:+:CpG	60.7143	47.0588	BxA_F80
1:1895170:+:CpG	1:1936042:+:CpG	66.6667	48.2759	BxA_F8
1:1895170:+:CpG	1:1936042:+:CpG	74.2857	56.0976	BxA_F91
1:1895170:+:CpG	1:1936042:+:CpG	55.2632	44.7368	BxB_F22
1:1895184:+:CpG	1:1936056:+:CpG	73.6842	60	AxA_F105
1:1895184:+:CpG	1:1936056:+:CpG	60	50	AxA_F53
1:1895184:+:CpG	1:1936056:+:CpG	69.5652	53.125	AxA_F60
1:1895192:+:CpG	1:1936064:+:CpG	50	36.3636	AxA_F60
1:1895197:+:CpG	1:1936069:+:CpG	67.6471	55.8824	AxA_F103
1:1895197:+:CpG	1:1936069:+:CpG	57.1429	46.6667	AxA_F60
1:1895197:+:CpG	1:1936069:+:CpG	47.0588	57.1429	AxB_F100
1:1900338:+:CpG	1:1941209:+:CpG	58.3333	46.4286	AxA_F53
1:1920076:+:CpG	1:1960907:+:CpG	72.2222	83.3333	AxA_F52
1:1933546:+:CpG	1:1974377:+:CpG	80	68.5714	BxA_F77
1:1933649:+:CpG	1:1974480:+:CpG	76.1905	62.5	AxA_F7
1:1933662:+:CpG	1:1974493:+:CpG	51.3514	40.4762	AxA_F60
1:1933662:+:CpG	1:1974493:+:CpG	76.1905	64.5833	AxA_F7
1:1933662:+:CpG	1:1974493:+:CpG	71.4286	60	BxA_F77
1:1933669:+:CpG	1:1974500:+:CpG	78.0488	67.3913	AxA_F7
1:1933669:+:CpG	1:1974500:+:CpG	65.3846	55.1724	BxA_F13
1:1933830:+:CpG	1:1974661:+:CpG	70.8333	56.6667	AxA_F60
1:1941867:+:CpG	1:1982655:+:CpG	100	88	AxA_F105
1:1959402:+:CpG	1:2000193:+:CpG	45.4545	27.2727	AxA_F103
1:1959402:+:CpG	1:2000193:+:CpG	47.8261	36.3636	AxA_F105
1:1959402:+:CpG	1:2000193:+:CpG	50	66.6667	AxA_F7
1:1959402:+:CpG	1:2000193:+:CpG	60	45.1613	AxB_F74
1:1959402:+:CpG	1:2000193:+:CpG	33.3333	44	BxA_F77
1:1959402:+:CpG	1:2000193:+:CpG	45	33.3333	BxB_F99
1:1963222:+:CpG	1:2004013:+:CpG	66.6667	51.8519	AxB_F104
1:1984623:+:CpG	1:2025425:+:CpG	41.0714	53.3333	AxA_F60
1:1985221:+:CpG	1:2026023:+:CpG	60	44.8276	AxA_F60
1:1985221:+:CpG	1:2026023:+:CpG	61.9048	51.7241	BxA_F91
1:1985243:+:CpG	1:2026045:+:CpG	42.8571	53.8462	AxB_F104
1:1985374:+:CpG	1:2026176:+:CpG	46.1538	58.3333	AxA_F105
1:1985374:+:CpG	1:2026176:+:CpG	64.2857	80	AxA_F52
1:1985374:+:CpG	1:2026176:+:CpG	47.3684	33.3333	AxA_F60
1:1985374:+:CpG	1:2026176:+:CpG	43.3333	56.5217	AxB_F100
1:1985374:+:CpG	1:2026176:+:CpG	50	62.069	AxB_F106
1:1985374:+:CpG	1:2026176:+:CpG	41.1765	15	BxA_F13
1:1985374:+:CpG	1:2026176:+:CpG	47.0588	36.3636	BxB_F22
1:1985374:+:CpG	1:2026176:+:CpG	66.6667	52.9412	BxB_F46
1:1985374:+:CpG	1:2026176:+:CpG	59.0909	48	BxB_F56
1:1985374:+:CpG	1:2026176:+:CpG	53.8462	64.2857	BxB_F99
1:2014267:+:CpG	1:2054994:+:CpG	94.7368	82.6087	BxB_F78
1:2014645:+:CpG	1:2055372:+:CpG	100	90	AxB_F61
1:2014645:+:CpG	1:2055372:+:CpG	100	84.2105	BxA_F8
1:2014645:+:CpG	1:2055372:+:CpG	76.9231	65	BxB_F78
1:2034636:+:CpG	1:2075465:+:CpG	73.3333	62.069	AxB_F97
1:2034642:+:CpG	1:2075471:+:CpG	85.7143	95.8333	AxB_F100
1:2037300:+:CpG	1:2078128:+:CpG	87.5	76.9231	AxA_F105
1:2037300:+:CpG	1:2078128:+:CpG	75	61.9048	BxA_F13
1:2037300:+:CpG	1:2078128:+:CpG	86.9565	76	BxA_F77
1:2037300:+:CpG	1:2078128:+:CpG	57.8947	47.8261	BxA_F80
1:2089708:+:CpG	1:2130504:+:CpG	65	76.4706	AxA_F7
1:2089738:+:CpG	1:2130534:+:CpG	69.5652	80	AxA_F105
1:2099941:+:CpG	1:2140939:+:CpG	53.3333	42.8571	BxA_F13
1:2101406:+:CpG	1:2142404:+:CpG	54.8387	65.5172	AxA_F103
[truncated: 648,561+ more rows]
